# Supplementary material for: Sphingolipid subtypes differentially control proinsulin processing and systemic glucose homeostasis
Source: Nat Cell Biol. 2022 Dec 21;25(1):20–9. doi: 10.1038/s41556-022-01027-2 (PMC9859757; doi:10.1038/s41556-022-01027-2)
Supplement: Supplementary file 3 — Supplementary Table 1. Lipidomics raw data of islets from 6- and 12-week-old db/db and db/+ mice. Supplementary Table 2. Calculations based on lipidomics raw data of islets from 6- and 12-week-old db/db and db/+ mice for generation of volcano plots. Supplementary Table 3. Lipidomics raw data of islets from 7-week-old Akita and control mice. Supplementary Table 4. Lipidomics raw data of islets from 12-week-old ob/ob and control mice. Supplementary Table 5. Lipidomics raw data of d7-sphinganine incorporation in islets from 12-week-old db/db and db/+ mice. Supplementary Table 6. Calculations based on lipidomics raw data of the d7-sphinganine incorporation experiment in islets from 12-week-old db/db and db/+ mice for generation of volcano plot. Supplementary Table 7. Proteomics data of control versus Cers2ΔIns1E cells. Supplementary Table 8. Lipidomics raw data of SgplΔIns1E and Sgpl:Cers2ΔIns1E cells treated with 5 µM pacSph or solvent control (EtOH). Supplementary Figure 9. Chemoproteomic screen to identify SBPs in Ins1E cells. Comparison of SgplΔIns1E +UV (control+) vs. SgplΔIns1E −UV (control−). Supplementary Table 10. Chemoproteomic screen to identify SBPs in Ins1E cells. Comparison of Sgpl:CerS2ΔIns1E +UV (Cers2KO) versus SgplΔIns1E −UV (control−). Supplementary Table 11. Chemoproteomic screen to identify CerS2-dependent SBPs in Ins1E cells. Comparison of Sgpl:CerS2ΔIns1E +UV (Cers2KO) versus SgplΔIns1E +UV (control+). Supplementary Table 12. Chemoproteomic screen to identify CerS2-dependent SBPs in Ins1E cells. Comparison of Sgpl:CerS2ΔIns1E +UV (Cers2KO) versus SgplΔIns1E +UV (control+). Proteins found exclusively in Sgpl:CerS2ΔIns1E +UV (Cers2KO). Supplementary Table 13. List of sgRNAs, primers and antibodies used in this study. [file 41556_2022_1027_MOESM3_ESM.xlsx]

## Sheet: Supplementary Table 1
Supplementary Table 1: db vs. ctrl (raw)				Lipid	db/+ 6 weeks 1	db/+ 6 weeks 2	db/+ 6 weeks 3	db/+ 6 weeks 4	db/db 6 weeks 1	db/db 6 weeks 2	db/db 6 weeks 3	db/db 6 weeks 4	db/+ 12 weeks 1	db/+ 12 weeks 2	db/+ 12 weeks 3	db/+ 12 weeks 4	db/db 12 weeks 1	db/db 12 weeks 2	db/db 12 weeks 3	db/db 12 weeks 4
Content	Lipidomics raw data of islets from 6 and 12 week old db/db and db/+ mice			Cer(d_18_0 / 14_0)	0.0941149	0.112239	0.08807	0.0998625	0.0706354	0.127971	0.0441202	0.0905524	0.0783105	0.119546	0.0445234	0.0656327	0.0735069	0.0409639	0.0383062	0.0268086
Column	Description			Cer(d_18_0 / 16_0)	0	0	0	0	0	0	0	0	0	0	0	0	0	0	0	0
Lipid	Lipid species			Cer(d_18_0 / 18_0)	0	0	0	0	0	0	0	0	0	0	0	0	0	0.00293942	0	0
db/+ 6 weeks 1	Raw lipid abundances [pmol/sample] 65 islets per sample 4 replicates per group			Cer(d_18_0 / 20_0)	0	0	0	0	0	0	0	0	0	0.0043747	0	0.00708142	0.0132323	0.00453157	0	0.0127287
db/+ 6 weeks 2				Cer(d_18_0 / 22_0)	0.023334	0.0428586	0.0514271	0	0.0474202	0.0206409	0.0281334	0.0352829	0.0496256	0.0301167	0.0515023	0.0327266	0.0877651	0.0618968	0.044011	0.0577243
db/+ 6 weeks 3				Cer(d_18_0 / 23_0)	0.0169701	0.00889719	0.0458313	0	0.0210533	0.0154488	0.0102724	0.0295032	0.0197369	0.00662529	0.0175459	0.0104725	0.0418187	0.0237934	0.0146967	0.0215171
db/+ 6 weeks 4				Cer(d_18_0 / 24_0)	0.0571568	0.0874211	0.117269	0.0377058	0.0785935	0.0568844	0.0572223	0.0690852	0.0613445	0.049601	0.0871742	0.0327123	0.144926	0.122153	0.0759789	0.0753159
db/db 6 weeks 1				Cer(d_18_0 / 24_1)	0.0623301	0.0544883	0.0538001	0.068314	0.087266	0.132288	0.0740224	0.115123	0.138646	0.137114	0.123812	0.123893	0.111044	0.108448	0.0956915	0.0902117
db/db 6 weeks 2				Cer(d_18_0 / 26_0)	0.0850583	0.102091	0.252364	0.0537679	0.105053	0.061922	0.0643932	0.115149	0.0832598	0.0324111	0.11086	0.00422287	0.167801	0.146049	0.0529384	0.0888177
db/db 6 weeks 3				Cer(d_18_1 / 14_0)	0.102061	0.0612065	0.095634	0.0769176	0.20017	0.207697	0.0928221	0.246765	0.0762485	0.061497	0.0874919	0.0880723	0.190822	0.225288	0.200038	0.195919
db/db 6 weeks 4				Cer(d_18_1 / 16_0)	9.59665	8.34558	8.68246	10.9693	20.8182	27.7286	18.7343	20.6963	12.6033	13.5136	13.1741	11.7852	27.984	30.5821	30.1478	31.2185
db/+ 12 weeks 1				Cer(d_18_1 / 18_0)	1.40185	1.09546	1.30146	1.5445	2.31847	3.25145	1.87005	2.55934	2.38895	2.1094	2.17781	2.05425	4.12004	3.98319	3.8104	4.56276
db/+ 12 weeks 2				Cer(d_18_1 / 20_0)	0.642791	0.583594	0.586054	0.769708	1.18906	1.76887	1.02255	1.38703	1.27745	1.44299	1.33352	1.15244	3.01107	3.0282	2.78453	3.54292
db/+ 12 weeks 3				Cer(d_18_1 / 22_0)	2.00978	1.76284	1.83129	2.27256	4.31714	6.32312	3.79065	5.26104	4.00338	4.46415	3.87301	3.41058	8.06852	7.72712	8.18871	9.11346
db/+ 12 weeks 4				Cer(d_18_1 / 23_0)	0.340144	0.318918	0.381451	0.385835	0.519582	0.769158	0.489691	0.633785	0.780249	0.806758	0.756507	0.682798	1.81559	1.68258	1.85484	2.10735
db/db 12 weeks 1				Cer(d_18_1 / 24_0)	2.82765	2.54791	2.56099	3.02422	6.79734	10.2749	6.20153	8.1721	4.89382	5.06964	4.55431	4.16739	10.7162	10.5895	10.3355	12.2494
db/db 12 weeks 2				Cer(d_18_1 / 24_1)	6.72266	5.9125	6.06942	8.23498	12.6776	22.1367	14.1307	18.0802	11.9352	12.5633	11.5705	10.5266	14.7126	13.7755	13.6223	15.4722
db/db 12 weeks 3				Cer(d_18_1 / 26_0)	0.104371	0.11028	0.237702	0.0621649	0.17407	0.207186	0.161469	0.237374	0.136764	0.0997777	0.220572	0.0862995	0.284738	0.329893	0.231194	0.294902
db/db 12 weeks 4				Cer(d_18_2 / 14_0)	0	0	0	0	0	0	0	0	0	0	0	0	0	0	0	0
				Cer(d_18_2 / 16_0)	0.20491	0.219213	0.197643	0.269704	0.853559	1.33458	1.03081	1.06184	0.22516	0.183877	0.239174	0.170403	1.96947	2.23545	2.29653	2.37605
				Cer(d_18_2 / 18_0)	0.0576499	0.0277062	0.0379992	0.0652556	0.191773	0.279489	0.23695	0.249162	0.0714283	0.102793	0.0383378	0.0167995	0.729183	0.597498	0.613044	0.679611
				Cer(d_18_2 / 20_0)	0.063142	0.0609333	0.0455041	0.071732	0.153721	0.246872	0.144421	0.200498	0.0931995	0.10432	0.101472	0.0791961	0.672168	0.629658	0.575095	0.739011
				Cer(d_18_2 / 22_0)	0.143739	0.109833	0.0981887	0.0800053	0.524991	1.11007	0.529881	0.758206	0.229636	0.218583	0.261211	0.241196	2.7707	2.53115	2.59024	2.74647
				Cer(d_18_2 / 23_0)	0.0308282	0.0258638	0.0206669	0.0342863	0.0642996	0.096179	0.0730322	0.0659079	0.0302	0.0366439	0.0437423	0.0326654	0.409336	0.34746	0.379362	0.444063
				Cer(d_18_2 / 24_0)	0.270877	0.209318	0.174456	0.267446	0.629135	1.10163	0.663116	0.864035	0.283534	0.2931	0.286132	0.260954	2.10832	1.93066	1.81455	2.18519
				Cer(d_18_2 / 24_1)	2.08019	1.82949	1.73692	2.30844	3.77623	6.51568	4.8655	5.40292	3.3125	3.50217	3.14371	2.86019	6.43119	5.96324	5.67674	6.45882
				Cer(d_18_2 / 26_0)	0.0448223	0.033411	0.121584	0.00964284	0.0491556	0.0234627	0.0432428	0.045633	0.0361109	0	0.101334	0.00860921	0.0318686	0.0761472	0.0161413	0.0167309
				doxCer(m_18_0 / 16_0)	0.00693276	0.00608864	0.00603465	0.00729084	0.00683837	0.0107047	0.0072432	0.00773638	0.0111316	0.00920651	0.00865526	0.00938078	0.00778138	0.00466701	0.00819387	0.00963903
				doxCer(m_18_0 / 18_0)	0.00401162	0.00216948	0.00549136	0.0052226	0.00503232	0.00368017	0.00203386	0.00449871	0.00227214	0.00493	0.00541159	0.00131097	0.0063466	0.00316607	0.00337285	0.00327806
				doxCer(m_18_0 / 20_0)	0.00627014	0.0036943	0.00430008	0.00705267	0.00374125	0.00560307	0.00468155	0.00359654	0.00774795	0.0104929	0.00770262	0.0104479	0.00828913	0.00563944	0.00720234	0.00867593
				doxCer(m_18_0 / 22_0)	0.00867077	0.00918949	0.00789492	0.0109194	0.0089837	0.0116896	0.00769073	0.00870417	0.013886	0.0146383	0.0117172	0.0130212	0.0120315	0.010411	0.00936045	0.0119278
				doxCer(m_18_0 / 23_0)	0.00155814	0.00242576	0.00227459	0.0012198	0.00140697	0.00205261	0	0	0.00412574	0.00394166	0.00212937	0.00319437	0.00421321	0.00235609	0.00244467	0.00231248
				doxCer(m_18_0 / 24_0)	0.00968851	0.00746446	0.00864251	0.00992291	0.0103353	0.0118561	0.00828647	0.0104541	0.0149086	0.0148355	0.0115181	0.0129053	0.0124491	0.010389	0.00948245	0.0103082
				doxCer(m_18_0 / 24_1)	0.0105782	0.0106292	0.00913283	0.0105367	0.00704214	0.0102363	0.00731905	0.00737031	0.0132956	0.0144053	0.0100783	0.0114897	0.00549549	0.00308476	0.00350763	0.0045497
				doxCer(m_18_1 / 16_0)	0	0	0	0	0	0	0	0	0	0	0	0	0	0	0	0
				doxCer(m_18_1 / 18_0)	0	0	0	0	0	0	0	0	0	0	0	0	0	0	0	0
				doxCer(m_18_1 / 20_0)	0	0	0	0	0	0	0	0	0	0	0	0	0	0	0	0
				doxCer(m_18_1 / 22_0)	0	0	0	0	0	0	0	0	0	0	0	0	0	0	0	0
				doxCer(m_18_1 / 23_0)	0	0	0	0	0	0	0	0	0	0	0	0	0	0	0	0
				doxCer(m_18_1 / 24_0)	0	0	0	0	0	0	0	0	0	0	0	0	0	0	0	0
				doxCer(m_18_1 / 24_1)	0	0	0	0	0	0	0	0	0	0	0	0	0	0	0	0
				doxSB(m_18_0)	0.0805065	0.0803147	0.177899	0.0783207	0.0817708	0.126882	0.110645	0.151766	0.0732777	0.0771083	0.115862	0.107859	0.0760506	0.0750182	0.405688	0
				doxSB(m_18_1)	0	0	0	0	0	0	0	0	0	0	0	0	0	0	0	0
				HexCer(d_18_0 / 16_0)	0.0789608	0.0996134	0.100806	0.106171	0.0921838	0.101396	0.048046	0	0.175584	0.255362	0.193394	0.26431	0.0762702	0.0329245	0.0260398	0.0990102
				HexCer(d_18_0 / 20_0)	0	0	0	0	0	0	0	0	0.0266801	0.0300638	0	0.0158913	0	0	0	0
				HexCer(d_18_0 / 22_0)	0.0275696	0.0241359	0.0235635	0.0288903	0.0180582	0.0203614	0.0199415	0.0173669	0.0785803	0.0885614	0.0720842	0.0781629	0.0413139	0.0271578	0.0324631	0.0321555
				HexCer(d_18_0 / 23_0)	0	0	0	0	0	0	0	0	0	0	0	0	0	0	0	0
				HexCer(d_18_0 / 24_0)	0	0	0	0	0	0	0	0	0.0300002	0	0.0257137	0	0.0436511	0	0	0.0279329
				HexCer(d_18_0 / 24_1)	0.255758	0.244111	0.233072	0.286166	0.509563	0.769404	0.460807	0.708065	0.542112	0.519678	0.481115	0.559367	1.27427	1.22858	0.991298	1.40788
				HexCer(d_18_0 / 26_0)	0	0	0	0	0	0	0	0	0	0	0	0	0	0	0	0
				HexCer(d_18_1 / 16_0)	24.6934	21.4865	23.3085	23.5971	32.8673	36.7121	32.3406	35.0774	27.6682	27.5556	25.9829	27.6388	36.4423	38.2954	39.1718	37.2492
				HexCer(d_18_1 / 18_0)	1.95708	1.68004	1.67476	2.12604	1.83484	2.91827	1.96559	2.41976	3.2558	3.42053	2.87731	3.16859	3.23485	2.95091	2.84098	3.36349
				HexCer(d_18_1 / 20_0)	1.49324	1.19366	1.30985	1.49386	1.57974	2.42916	1.61241	2.15765	3.76477	3.94798	3.40527	3.59843	4.63702	4.28531	4.52754	5.38297
				HexCer(d_18_1 / 22_0)	7.68271	6.59275	7.04962	9.38829	7.54915	13.212	10.9835	14.0014	21.9001	25.8762	21.7166	22.8038	23.3832	22.8937	20.4589	23.76
				HexCer(d_18_1 / 23_0)	0.803556	0.75263	0.752716	0.840122	0.74964	1.10477	0.707049	0.867353	2.21701	2.4993	2.09188	2.2489	2.36428	2.29417	2.36467	2.81819
				HexCer(d_18_1 / 24_0)	4.94573	4.14027	4.54015	5.31017	7.53658	10.834	7.05966	9.4821	11.0064	11.9446	10.4498	11.2008	12.559	12.3026	11.367	14.4593
				HexCer(d_18_1 / 24_1)	9.13491	7.21184	7.7682	8.33783	6.18004	11.0513	10.0116	11.2212	14.835	15.6435	13.5234	13.5002	7.00243	6.40974	6.1658	7.2445
				HexCer(d_18_1 / 26_0)	0.128086	0.0980617	0.0954442	0.128676	0.187509	0.315883	0.204839	0.265875	0.345901	0.351283	0.310289	0.327302	0.413306	0.436752	0.375614	0.474834
				HexCer(d_18_2 / 16_0)	0.0247199	0	0	0	0	0.0826555	0.0169802	0.0352024	0	0	0	0	0	0.110203	0.162426	0.0677337
				HexCer(d_18_2 / 18_0)	0	0	0	0	0	0	0	0	0	0	0	0	0.0301431	0	0	0
				HexCer(d_18_2 / 20_0)	0	0	0	0	0	0	0	0	0	0	0	0	0	0	0	0
				HexCer(d_18_2 / 22_0)	0	0	0	0	0.0240407	0.036706	0.0240968	0.0349012	0	0	0	0	0.145601	0.111176	0.0856294	0.122396
				HexCer(d_18_2 / 23_0)	0	0	0	0	0	0	0	0	0	0	0	0	0.020687	0.0230247	0	0.0420282
				HexCer(d_18_2 / 24_0)	0.0972264	0.0545693	0.0443592	0.0239168	0.0638237	0.112715	0.0538547	0.0964659	0.0320196	0.0347831	0.0289007	0	0.213376	0.193154	0.139433	0.215132
				HexCer(d_18_2 / 24_1)	1.40445	1.13091	1.20153	1.13896	0.970956	1.83927	1.2847	1.93315	2.0376	2.05298	1.74051	1.98274	1.57569	1.23735	1.1198	1.45563
				HexCer(d_18_2 / 26_0)	0	0	0	0	0	0	0	0	0	0	0	0	0	0	0	0
				SB(d_18_0)	0	0	0	0	0	0	0	0	0	0	0	0	0.112519	0	0.0478773	0
				SB(d_18_1)	0	0	0	0	0.294504	0.371775	0	0.290879	0	0	0	0	0.352681	0.446345	0.378102	0.461249
				SM(d_18_0 / 14_0)	0.00551484	0.00832992	0.00431768	0.00668394	0.0135275	0.0120341	0.00925668	0.0175229	0.012128	0.0155357	0.0070826	0.0121643	0.00849094	0	0.00705501	0.00976587
				SM(d_18_0 / 16_0)	4.50689	4.43754	4.76241	4.81194	4.29645	4.61698	3.10329	3.33093	7.12767	7.96902	6.643	7.29431	7.36943	4.86966	5.66919	6.26108
				SM(d_18_0 / 18_0)	0.42915	0.467155	0.473912	0.492347	0.405939	0.443061	0.213155	0.316908	0.814938	0.888657	0.745161	0.768644	0.895256	0.545684	0.591244	0.865776
				SM(d_18_0 / 20_0)	0.0503983	0.0955208	0.0791462	0.113744	0.110734	0.163455	0.05743	0.0914776	0.250165	0.255099	0.216017	0.228999	0.337105	0.152809	0.279865	0.275546
				SM(d_18_0 / 22_0)	0.267625	0.266782	0.265565	0.262468	0.268506	0.350569	0.175059	0.251534	0.494696	0.462587	0.409874	0.442709	0.882825	0.432932	0.578756	0.594862
				SM(d_18_0 / 23_0)	0.0167561	0.0234746	0.0308505	0.024958	0.0340149	0.044741	0.0201493	0.0314411	0.0698244	0.0738706	0.061622	0.0630314	0.139316	0.0897596	0.115904	0.126317
				SM(d_18_0 / 24_0)	0.09967	0.0875952	0.0941042	0.104437	0.153352	0.197065	0.104165	0.134234	0.18659	0.199246	0.178799	0.173113	0.446776	0.291299	0.336018	0.366086
				SM(d_18_0 / 24_1)	1.32771	1.29853	1.12692	1.39714	0.546323	1.29776	0.608765	0.904104	2.12357	2.29146	2.11952	1.88434	3.03576	0.466943	0.245588	0.477238
				SM(d_18_0 / 26_0)	0	0	0	0	0	0	0	0	0	0	0	0	0	0	0	0
				SM(d_18_1 / 14_0)	1.09175	1.04312	1.08108	1.10277	2.51355	2.60778	1.86007	2.13934	1.35933	1.35857	1.23595	1.22793	1.68389	1.60665	1.81539	2.07791
				SM(d_18_1 / 16_0)	265.436	257.54	260.85	268.098	441.139	485.138	341.183	387.759	389.013	414.061	352.272	377.262	492.577	475.445	528.476	568.678
				SM(d_18_1 / 18_0)	31.6792	29.9368	31.3571	33.3755	36.008	40.043	26.2348	29.9478	50.3161	53.6862	48.2584	48.0055	47.342	45.0002	48.3856	52.4587
				SM(d_18_1 / 20_0)	14.2936	13.5023	14.1176	14.5293	18.94	20.6674	12.7446	15.735	27.5036	28.5293	24.6149	25.4676	33.1817	28.591	31.7042	35.1939
				SM(d_18_1 / 22_0)	36.1868	34.3816	36.4865	38.2603	46.5029	55.1599	34.9114	42.4899	69.3706	75.3417	64.1577	65.7916	70.7313	62.0858	67.8753	78.9911
				SM(d_18_1 / 23_0)	5.51027	5.54332	5.63377	5.74587	5.13122	6.10961	3.93602	4.59252	12.6909	13.8164	11.4991	12.0144	12.9992	10.8524	12.503	14.1646
				SM(d_18_1 / 24_0)	27.9174	26.7354	28.0571	29.4096	44.7571	51.3743	32.3602	40.5662	53.5974	58.4517	50.648	50.672	56.4416	49.8246	53.9107	60.5028
				SM(d_18_1 / 24_1)	101.236	101.604	104.049	104.01	97.18	119.219	85.6863	97.4162	173.558	184.317	157.059	159.058	85.2173	71.7124	78.222	91.5676
				SM(d_18_1 / 26_0)	0.234986	0.213299	0.223986	0.24726	0.414204	0.473033	0.279574	0.352594	0.442367	0.45956	0.427456	0.420831	0.554206	0.557014	0.572558	0.643736
				SM(d_18_2 / 14_0)	0.0243709	0.00512489	0.0120637	0.00473852	0.0211081	0.0238807	0.0272721	0.0288872	0.0279552	0.0179871	0.017049	0.0243824	0.0292181	0.0223223	0.0171702	0.0313191
				SM(d_18_2 / 16_0)	2.89344	2.38109	2.3812	2.39912	4.46084	6.31054	3.39982	4.04603	2.81854	3.78604	2.70063	3.25902	9.73102	7.73677	10.1184	9.33718
				SM(d_18_2 / 18_0)	1.37792	1.14374	1.12935	1.22208	1.47653	1.90287	1.13541	1.38117	1.64472	1.78055	1.45631	1.59492	2.57983	2.3916	2.56916	2.96108
				SM(d_18_2 / 20_0)	0.644276	0.622665	0.545147	0.614115	0.976454	1.02065	0.681993	0.825171	1.00452	0.892953	0.833174	0.790455	2.16201	1.93004	2.09822	2.12699
				SM(d_18_2 / 22_0)	1.30692	1.09043	1.14422	1.17918	1.73858	2.18859	1.48391	1.87245	1.66058	1.68727	1.54829	1.50782	4.23497	3.67698	4.00722	4.77663
				SM(d_18_2 / 23_0)	0.217317	0.194265	0.186476	0.179989	0.235632	0.323835	0.194191	0.226665	0.310655	0.375182	0.286887	0.351959	1.07204	0.74924	0.967522	1.1531
				SM(d_18_2 / 24_0)	4.15496	3.55741	3.58957	3.81749	3.04285	5.81264	4.42012	5.38326	5.24352	5.70741	5.10009	5.03912	10.1106	8.54833	9.0237	9.93009
				SM(d_18_2 / 24_1)	27.3455	27.7012	25.747	27.6361	21.7921	31.0273	22.5097	26.3131	41.0327	44.4974	35.0733	37.0622	26.2052	18.9141	20.9022	26.9922
				SM(d_18_2 / 26_0)	0.0273835	0.00738221	0.00783911	0.0156587	0.00701859	0.0314633	0.024856	0.0370445	0.0115767	0.0142575	0.0119115	0.0109759	0.0256835	0.0102542	0.0179462	0.0152513
				AcCa (12:0)	0.0363957	0.0232806	0	0.0192843	0.148848	0.0490782	0.0567703	0.0479275	0.0380713	0.0711259	0.0490893	0.0521049	0.23672	0.215146	0.157731	0.208836
				AcCa (12:1)	0.0773013	0.097633	0.165108	0.131909	0.126568	0.0843647	0.154051	0.135476	0.0775205	0.126146	0.0942569	0.152468	0.0907799	0.173277	0.132938	0.144905
				AcCa (14:0)	0.0987904	0.204223	0.0847254	0.0873567	0.208474	0.243637	0.157325	0.210021	0.129364	0.138206	0.131828	0.12775	0.81149	0.594961	0.560992	0.708971
				AcCa (14:1)	0.043325	0.0929078	0.0302971	0.053125	0.0949913	0.0854266	0.0776149	0.105866	0.0629471	0.0727761	0.0835965	0.102726	0.387083	0.347029	0.279488	0.366371
				AcCa (14:2)	0.00654996	0.00482333	0.00372559	0.00560326	0.0124214	0.0115944	0.00563324	0.00344208	0.00310504	0.0149466	0.0024394	0.00580403	0.0424816	0.03725	0.0355679	0.0548721
				AcCa (16:0)	1.36033	0.94712	1.10271	1.33388	2.44519	3.05412	2.498	2.58602	1.91027	2.13596	2.0221	2.20124	6.67349	5.05201	5.10371	5.77132
				AcCa (16:1)	0.128597	0.303354	0.0789916	0.0764082	0.153882	0.144961	0.124681	0.18711	0.107785	0.0994988	0.107366	0.101099	0.612858	0.482757	0.415185	0.583126
				AcCa (18:0)	0.43439	0.323564	0.356783	0.434693	0.745606	0.870984	0.790016	0.796941	0.752804	0.885395	1.46633	0.958834	2.35811	2.07014	1.96025	2.29682
				AcCa (18:1)	0.516523	0.723266	0.364819	0.394188	0.686369	0.818484	0.763051	0.923559	0.700866	0.731992	0.697995	0.729789	3.18806	2.56054	2.0642	2.69393
				AcCa (18:2)	0.0957929	0.416177	0.0867706	0.107137	0.131998	0.175671	0.131754	0.202967	0.297485	0.308028	0.264175	0.270411	1.19167	1.01344	0.802888	1.14033
				Coenzyme Q10	0.309115	0.286526	0.230288	0.308838	0.136691	0.362018	0.470361	0.549672	0.62141	0.66145	0.602106	0.469442	0.823264	0.846122	0.716125	0.904532
				Coenzyme Q9	0.335919	0.349219	0.257761	0.373601	0.181943	0.488143	0.585581	0.65745	0.54061	0.535108	0.47335	0.420711	1.07775	1.06737	0.969784	1.14886
				DAG (34:1)	2.95723	3.46475	2.50378	2.87615	7.86618	11.4936	6.8518	7.67198	2.99078	3.77551	3.27911	3.77244	12.652	12.6072	12.7142	16.5074
				DAG (34:2)	2.72353	4.35593	2.69897	3.43661	8.45197	12.1536	7.73761	8.11733	3.44079	4.83629	4.15639	5.72262	18.3095	16.5366	15.8988	18.8221
				DAG (36:1)	1.84356	2.2155	1.66725	1.98195	4.88258	6.67934	3.91053	4.66752	2.40813	2.88037	2.50489	2.74909	7.63665	8.04401	7.95396	10.1478
				DAG (36:2)	2.16795	3.2625	2.28333	2.88567	8.18218	12.5474	6.90644	8.06498	4.14065	5.72699	7.05026	5.89675	18.8453	17.5218	17.5016	23.1391
				DAG (36:3)	1.9264	2.89948	2.0177	1.84718	5.7794	7.03263	5.26743	5.4451	2.20107	3.15295	2.38013	3.84324	10.8475	11.0762	9.15612	11.1402
				DAG (38:5)	2.01021	3.13009	2.1103	2.47826	5.84691	9.79368	7.36253	8.03058	2.71591	3.44118	3.22963	3.9072	15.3025	16.3881	15.1972	18.9699
				LPC (14:0)	0.0966742	0.108291	0.0857347	0.101056	0.160996	0.142139	0.134524	0.120168	0.0883356	0.0797556	0.0801495	0.100701	0.0989378	0.0966516	0.0847111	0.105785
				LPC (15:1)	0.28212	0.308085	0.257906	0.402814	0.464525	0.362485	0.448712	0.314631	0.379981	0.609221	0.507502	0.724178	0.479237	0.438598	0.428481	0.550573
				LPC (16:0)	22.8863	21.7321	21.9209	24.084	28.596	27.6369	24.1818	25.3648	39.0554	40.3854	35.8841	41.0093	35.2008	33.1068	32.0439	37.483
				LPC (16:1)	0.577857	0.578391	0.542646	0.662946	0.74807	0.694055	0.676099	0.618076	0.473204	0.491493	0.496536	0.511996	0.679395	0.597896	0.530574	0.742938
				LPC (17:0)	0.560837	0.524115	0.522721	0.561729	0.662487	0.64071	0.525063	0.524427	0.976149	1.02932	0.910766	1.03182	0.942995	0.89963	0.915147	1.05958
				LPC (18:0)	15.9519	15.315	15.7168	18.0114	24.0385	24.0734	18.1758	19.8323	28.6419	30.9674	26.2062	30.0157	31.9256	30.3723	32.3827	36.587
				LPC (18:1)	7.66623	6.40935	7.50209	9.10041	11.3655	10.3859	11.0721	9.48085	8.35954	9.97228	9.26575	10.9328	11.0725	9.99917	9.00093	12.6171
				LPC (18:2)	1.71496	1.37622	1.94445	3.42083	3.50188	2.92753	2.88974	1.99536	1.88298	2.9016	2.7014	3.56523	4.34989	3.44826	3.18841	5.47692
				LPC (18:3)	0.0225477	0.0241797	0.0229986	0.0470463	0.0339075	0.0293439	0.0338414	0.0305606	0.0225929	0.0280147	0.0272326	0.029116	0.0680105	0.0637404	0.0392537	0.0740339
				LPC (19:0)	0.181683	0.168395	0.179884	0.195929	0.206088	0.202708	0.163973	0.167167	0.400303	0.409452	0.348367	0.396944	0.345549	0.29258	0.33124	0.337931
				LPC (19:1)	0.0841323	0.0781669	0.0753561	0.0878199	0.0928034	0.085663	0.0836951	0.0855117	0.0994063	0.103008	0.100295	0.0993329	0.0885537	0.0952274	0.0758647	0.0886347
				LPC (20:0)	0.243593	0.236343	0.229708	0.254714	0.241304	0.252006	0.204735	0.21196	0.463569	0.48411	0.453542	0.484136	0.442603	0.426815	0.40161	0.442915
				LPC (20:1)	0.305001	0.291672	0.306791	0.349602	0.403587	0.432047	0.396545	0.40997	0.584384	0.65802	0.556473	0.638046	0.575175	0.558039	0.518818	0.644868
				LPC (20:3)	0.798669	0.618976	0.773223	1.02099	1.28644	1.13783	1.20836	0.938587	0.521231	0.673052	0.605862	0.694235	0.765529	0.690408	0.623139	0.917172
				LPC (20:4)	2.34879	1.82223	2.5249	4.1616	3.18708	2.4529	2.91647	2.04359	2.05405	3.22521	3.14691	3.9225	2.84462	2.42288	2.08982	4.21301
				LPC (20:5)	0.191542	0.151247	0.215947	0.392163	0.366185	0.314045	0.10929	0.224332	0.182487	0.268774	0.253236	0.155102	0.182688	0.195695	0.202704	0.243968
				LPC (22:0)	0.0464209	0.0590147	0.0485858	0.0495849	0.0800275	0.0952482	0.069231	0.0808488	0.0928914	0.0818076	0.0836281	0.0888403	0.11464	0.108708	0.109267	0.119186
				LPC (22:1)	0.0103156	0.0135729	0.0179769	0.0216636	0.0194581	0.0283012	0.025656	0.0294956	0.0409353	0.0319974	0.0458094	0.029376	0.0553477	0.0450489	0.0382988	0.0489958
				LPC (22:5)	0.853759	0.697532	0.743388	0.85873	0.921543	0.965251	1.03981	0.962329	0.503372	0.577216	0.550761	0.576456	0.913222	0.808829	0.698317	0.997824
				LPC (22:6)	1.03378	0.869902	0.97925	1.21007	1.27065	1.20602	1.32651	1.11494	0.669812	0.762586	0.732773	0.790681	0.823322	0.759026	0.703746	1.03049
				LPC (24:0)	0.0664005	0.0608485	0.0669826	0.0602509	0.108359	0.110718	0.0841997	0.0914243	0.0809107	0.0781045	0.0760591	0.0800901	0.162573	0.136278	0.150886	0.153007
				LPC (24:1)	0.00789338	0.00705455	0.0149906	0.00580685	0.0178276	0.0136123	0.0216443	0.0209496	0.0152505	0.0201774	0.01868	0.0222282	0.0343063	0.0308717	0.0248048	0.0318872
				LPE (16:0)	1.03464	1.13553	0.915216	1.2187	1.54783	1.7159	1.37864	1.48224	1.41307	1.73478	1.47529	1.75705	2.67552	2.4074	2.49628	2.93489
				LPE (18:1)	1.14706	1.25019	1.04708	1.61402	1.90069	1.49599	1.84886	1.3174	1.58334	2.50676	2.0555	3.01247	1.97544	1.78126	1.75855	2.25266
				LPE (18:2)	0.242585	0.192117	0.323001	0.711284	0.385462	0.382196	0.384713	0.196111	0.167892	0.449435	0.360076	0.618602	0.501626	0.386557	0.400632	0.484877
				LPE (20:4)	2.52579	1.97323	2.59739	3.81963	4.57121	2.19432	5.33192	1.79184	1.89114	6.93858	3.83118	11.6539	3.13032	2.91398	4.01103	4.52247
				LPE (22:6)	1.01143	0.75237	0.947155	1.45634	3.10033	1.07335	2.72334	0.949987	0.820031	2.54803	1.57607	3.63044	1.2184	1.16338	1.73205	1.80448
				LPG (16:0)	0.00727524	0.00881191	0.00611874	0.00960036	0.044829	0.0279609	0.050258	0.0318837	0.0110831	0.0298381	0.0212432	0.0313108	0.149349	0.130166	0.135681	0.156695
				LPG (18:1)	0.0778974	0.0920528	0.0365784	0.14056	0.20595	0.20156	0.137403	0.172324	0.12667	0.134603	0.124487	0.117161	0.256163	0.229478	0.21705	0.264844
				LPI (16:0)	0.0234132	0.0144874	0.0112579	0.0192555	0.0424853	0.0403394	0.0912165	0.022667	0.0281692	0.0792504	0.0513522	0.0774193	0.200008	0.159442	0.167901	0.144761
				LPI (18:0)	0.815446	0.728996	0.610518	0.863848	1.47093	1.67228	1.67637	1.14497	0.892884	1.59779	1.13467	1.36944	2.75659	2.48876	2.70354	2.47471
				LPI (18:1)	0.0707885	0.041327	0.0364884	0.0657718	0.0708422	0.113723	0.163119	0.100221	0.0535745	0.178836	0.114523	0.15046	0.238322	0.190748	0.175851	0.173225
				PC (28:0)	0.636654	0.338111	0.190265	0.195231	0.584997	0.632681	0.459935	0.530623	0.156733	0.142444	0.134638	0.112037	0.278462	0.245802	0.253751	0.272323
				PC (30:0)	8.71487	7.75396	7.20543	7.90524	17.2421	19.549	14.2872	16.5549	8.06945	7.86131	6.91171	7.40187	11.9267	10.3962	11.8694	12.164
				PC (30:1)	1.18523	0.850318	0.538494	0.560079	1.41923	1.7243	1.23868	1.49468	0.37449	0.372695	0.336108	0.34815	1.25187	1.13237	1.25366	1.27235
				PC (30:2)	0.00726817	0.0188958	0.00401864	0.00459273	0.0135938	0.0196274	0.0162867	0.0138061	0.00270262	0.00532819	0.0028487	0.00314666	0.051144	0.0500824	0.0393889	0.0533091
				PC (31:0)	2.50833	1.94262	1.77935	2.01269	2.21566	2.73707	1.82984	2.03733	3.27254	3.71373	2.93064	3.5098	3.95335	3.38087	3.99048	4.17114
				PC (31:1)	8.06923	6.78254	6.14337	6.85697	8.20202	10.1402	7.83651	9.28483	8.51761	8.87104	7.52128	7.96791	10.3848	9.98437	10.0312	10.7189
				PC (31:2)	2.19691	2.06765	1.78488	2.08058	2.69023	3.48756	2.61357	2.96082	3.10656	3.1682	2.72173	2.80484	4.32036	4.03078	4.23324	4.39364
				PC (31:3)	0.0886278	0.0832278	0.085472	0.0833557	0.153808	0.131616	0.104788	0.152156	0.0993604	0.112336	0.109272	0.110226	0.23726	0.138831	0.153786	0.25039
				PC (32:0)	77.2505	77.2169	78.6864	88.4867	89.659	103.084	72.8444	85.0426	119.959	122.636	109.69	118.169	142.289	125.462	143.18	142.68
				PC (32:1)	42.9195	37.3866	33.9472	38.2149	63.2437	78.8674	59.4962	69.3805	35.8057	36.0506	32.0639	33.184	65.9138	61.7605	67.1533	70.6427
				PC (32:2)	2.23736	2.50731	1.88362	2.122	4.96181	6.17519	4.55875	5.41027	2.1903	2.21449	1.9627	2.0799	6.05615	5.57177	5.91098	6.32322
				PC (32:3)	0.0662743	0.0748308	0.0505049	0.0579863	0.13411	0.164668	0.0959049	0.176793	0.0797883	0.0867206	0.0662057	0.0774743	0.34282	0.281064	0.321199	0.3199
				PC (33:0)	0.814257	0.816213	0.822103	0.935527	0.942425	1.17306	0.738208	0.925842	2.74276	2.87136	2.46292	2.66939	2.83353	3.44917	2.89418	3.20181
				PC (33:1)	4.16167	3.18193	2.76368	3.09885	5.42895	7.19274	5.09401	6.09187	5.30483	5.23157	4.52446	4.8069	7.97566	7.73551	8.54045	9.27401
				PC (33:2)	7.41882	7.78733	7.29801	8.40712	13.1084	20.1424	13.1905	17.0078	16.2466	16.7508	14.5821	15.1604	26.49	25.4689	22.3776	27.8139
				PC (33:3)	2.59154	2.6872	2.36241	2.83187	3.74077	5.25609	3.87498	4.63813	5.23112	5.27725	4.29965	4.63309	5.2732	4.6751	4.77714	5.0236
				PC (33:4)	5.99603	6.1148	5.73203	6.60801	6.9151	9.83475	7.45056	8.98664	9.58217	9.73974	8.36255	8.63747	12.4864	11.8262	12.0287	13.5586
				PC (34:0)	14.0383	13.8559	14.4824	15.3692	19.8805	23.8312	15.3965	19.1257	25.3568	26.0053	22.3639	24.8332	37.4348	34.7671	38.2458	40.8246
				PC (34:1)	412.327	388.243	391.622	438.382	691.595	823.515	647.822	726.688	529.391	549.862	496.811	511.768	790.81	796.821	826.793	871.994
				PC (34:2)	207.15	205.365	185.035	221.365	349.118	423.595	346.653	384.435	345.623	344.256	304.705	336.495	504.348	473.895	510.04	503.297
				PC (34:3)	7.99632	9.55992	7.51941	8.7032	14.9371	20.7793	15.0914	18.3347	10.7395	11.3408	9.68318	10.2779	28.9481	27.3397	29.6242	31.0634
				PC (34:4)	0.782955	1.05861	0.792851	0.907559	1.87982	2.51032	1.90331	2.25954	0.957995	0.991432	0.843627	0.904001	1.41217	1.32985	1.3707	1.53163
				PC (35:1)	6.78725	6.12277	5.97322	6.69719	10.2607	14.2525	9.86656	12.4064	14.2239	14.8718	12.3004	13.318	24.2249	24.0971	24.9427	27.8579
				PC (35:2)	3.83488	3.7293	3.33256	3.93881	6.35323	8.97453	6.36115	7.48733	9.26478	9.2757	7.91013	8.15947	15.1572	14.9405	15.7015	16.8982
				PC (35:3)	3.17516	3.1814	2.87922	3.48875	5.05037	8.04973	5.7735	7.09211	4.92617	5.2333	4.23707	4.62443	6.56107	6.14752	6.1454	7.04861
				PC (35:5)	7.32101	7.66341	6.93906	8.76072	7.33737	10.3888	8.19715	9.58736	12.6285	13.8822	11.4829	12.7488	11.9479	11.2277	11.0592	11.8884
				PC (35:6)	6.44979	5.9232	6.10768	7.06849	10.1413	13.6312	11.1133	13.4329	8.20088	8.41735	7.42223	7.48718	17.4107	17.7361	18.4379	19.7803
				PC (36:0)	0.526073	0.506953	0.522292	0.557953	0.861923	1.04073	0.606073	0.813345	0.906428	0.919515	0.786965	0.849568	1.7407	1.65193	1.77998	1.96594
				PC (36:1)	137.14	128.349	133.1	146.784	262.507	345.285	242.738	286.983	216.081	224.668	191.95	205.708	405.283	407.903	416.362	466.647
				PC (36:2)	115.44	116.124	109.261	125.203	232.961	309.639	228.649	275.694	227.657	241.128	203.479	207.993	390.852	567.035	381.134	414.071
				PC (36:3)	90.2359	90.2685	84.8113	98.2604	193.666	258.556	198.403	230.759	147.386	148.479	130.794	136.578	267.363	259.372	272.545	285.036
				PC (36:4)	216.294	217.094	206.468	235.104	208.853	273.031	229.385	263.854	307.013	310.619	278.564	287.152	293.016	288.563	307.425	322.922
				PC (36:5)	4.97354	4.56469	4.55325	5.30144	16.762	17.0236	13.5041	15.5556	5.85435	6.17225	5.46371	5.58254	17.5735	16.2439	17.473	18.3247
				PC (36:6)	0.31211	0.391224	0.297679	0.370139	0.832288	0.848293	0.673339	0.769717	0.416728	0.418022	0.358676	0.412591	1.50665	1.35517	1.07668	1.54512
				PC (36:7)	0.0239616	0.0376873	0.0271089	0.0274947	0.108717	0.124625	0.0705739	0.085704	0.033202	0.0366414	0.0302667	0.0323587	0.0516382	0.049269	0.0586578	0.0621331
				PC (37:1)	0.607701	0.579622	0.574356	0.622237	0.745529	1.05815	0.717994	0.878305	1.37721	1.42119	1.16526	1.28413	1.81196	1.7602	1.90211	2.09552
				PC (37:2)	0.716319	0.420157	0.605459	0.478435	1.27683	1.80921	1.27972	1.54437	1.32609	1.42723	1.23887	1.22449	1.60338	2.56473	1.38242	1.63608
				PC (37:3)	0.609991	0.594343	0.684129	0.691461	1.24864	2.10381	1.2611	1.53008	1.43567	1.46052	1.2078	1.20267	1.93707	2.09338	2.10748	2.3237
				PC (37:4)	2.65827	2.82144	2.59886	2.96514	3.36202	4.73667	3.74518	4.57929	5.08919	5.05097	4.33978	4.43749	10.0564	9.30755	9.44205	10.3407
				PC (37:5)	4.28695	4.33882	4.01225	4.54495	6.91422	10.436	8.20414	9.66748	5.95097	6.02928	5.18235	5.45385	13.6796	14.3125	13.4666	15.1747
				PC (37:6)	0.0758932	0.0648011	0.0461198	0.0753701	0.0552882	0.182499	0.198387	0.259966	0.103987	0.108158	0.157051	0.135549	0.302258	0.25341	0.263472	0.330596
				PC (37:8)	0.267385	0.295153	0.219691	0.279523	0.356942	0.5434	0.548623	0.619499	0.594396	0.600685	0.516448	0.475256	1.08421	1.09557	1.04897	1.21938
				PC (38:1)	1.14562	1.09353	1.03375	1.14372	2.46314	3.37356	2.0946	2.75683	1.87098	1.88557	1.6387	1.67723	5.16187	5.0026	5.25619	5.95246
				PC (38:2)	4.34297	4.03421	3.77211	4.16728	10.6014	16.0136	10.327	13.6228	6.4767	7.84515	5.77982	6.04986	35.7696	35.3285	36.5529	40.9626
				PC (38:3)	20.8507	20.348	20.4565	23.4429	50.3749	74.6112	51.3537	65.4767	30.9627	32.32	27.1712	28.4662	43.7869	38.9218	38.0587	45.2659
				PC (38:4)	193.069	201.344	192.041	219.177	217.331	288.545	229.686	261.145	311.386	320.647	280.702	295.792	384.804	385.433	403.262	425.34
				PC (38:5)	88.2624	86.6156	80.5893	93.141	115.182	152.535	128.365	146.101	118.278	122.173	108.635	108.903	186.48	186.818	193	202.397
				PC (38:6)	26.8034	25.6411	24.7063	28.7322	49.2643	69.0429	59.1863	67.1882	37.8723	38.7898	32.7375	33.4023	70.4548	72.0428	72.1436	79.5193
				PC (38:7)	1.033	1.1802	0.959714	1.0769	2.30371	2.78385	2.32891	2.76481	1.47835	1.37033	1.14828	1.16245	5.01377	4.82074	4.82626	5.46352
				PC (38:8)	0.136355	0.124401	0.114911	0.157126	0.84922	1.07207	0.492963	0.849823	0.228533	0.2122	0.144742	0.148733	1.31617	1.14135	1.27993	1.05936
				PC (39:1)	0.0916602	0.0411232	0.0274577	0.0230476	0.0328589	0.0415975	0.0249371	0.0341274	0.0106628	0.0116196	0.00939613	0.0107529	0.0259954	0.0184559	0.0197734	0.0164682
				PC (39:2)	0.0246058	0.0179065	0.014354	0.0172114	0.0424063	0.0599278	0.0367043	0.043856	0.0508387	0.0326369	0.0464433	0.0489601	0.0843038	0.0963388	0.100211	0.114057
				PC (39:3)	0.0665786	0.057413	0.037625	0.0557384	0.0328861	0.0946935	0.102609	0.0457174	0.023203	0.0890068	0.0316248	0.084408	0.0664939	0.197342	0.116608	0.129772
				PC (39:4)	0.738821	0.849109	0.666476	0.783314	0.421163	0.620955	0.500395	0.556213	2.14873	1.99292	1.58401	1.91389	1.08772	1.09211	1.12097	1.22873
				PC (39:5)	0.641505	0.626871	0.572993	0.691564	0.798297	1.27695	0.964648	1.1972	1.29912	1.26657	1.09849	1.11248	2.49948	2.55734	2.59265	2.87457
				PC (39:6)	0.265996	0.227623	0.230134	0.254255	0.361204	0.590967	0.474333	0.593824	0.614548	0.617609	0.494438	0.499364	1.06948	1.18703	1.1122	1.20925
				PC (39:7)	0.0335807	0.0252741	0.02514	0.035826	0.0369484	0.0703011	0.0938103	0.112634	0.0704274	0.0677387	0.0358407	0.0436222	0.149408	0.135664	0.151535	0.157415
				PC (40:1)	0.24313	0.195294	0.180206	0.208353	0.496595	0.724808	0.453429	0.56402	0.266309	0.271973	0.244878	0.246072	0.861567	0.846937	0.840367	0.940667
				PC (40:2)	0.362206	0.318819	0.295102	0.340742	0.76438	1.05095	0.719053	0.894225	0.436179	0.440241	0.381564	0.357282	1.1821	1.15521	1.19079	1.30925
				PC (40:3)	0.508131	0.546719	0.486816	0.551718	1.49114	2.26288	1.54395	1.96799	0.899581	0.92882	0.740348	0.817353	2.01623	2.66384	2.08467	3.09056
				PC (40:4)	0.103519	0.0965997	0.0844761	0.105938	0.187385	0.302334	0.178244	0.228531	0.215058	0.2282	0.182468	0.17707	0.470767	0.418129	0.437981	0.539323
				PC (40:5)	12.2109	12.4797	11.4683	13.1521	22.3647	30.9842	24.084	27.6586	18.6009	19.2639	16.4139	17.102	46.3817	62.3283	63.2593	69.3397
				PC (40:6)	17.7042	17.0849	16.2442	19.8026	30.5891	46.2725	36.3811	42.4493	27.5577	29.1543	25.6616	24.6857	48.8143	48.2314	48.9973	52.5524
				PC (40:7)	8.4919	6.91671	7.44239	8.94274	15.2695	23.242	19.8892	22.8835	11.1364	12.8693	9.51592	11.3432	21.7022	21.343	21.7181	23.5581
				PC (40:8)	0.819544	0.838764	0.177145	0.733688	0	1.01157	1.89338	1.91224	1.11463	1.14857	1.31801	0.843171	4.42088	5.0446	3.84561	4.93607
				PC (41:2)	0.0061892	0.00421036	0.00367489	0.00399157	0.0067214	0.0145551	0.00782834	0.00750431	0.0103456	0.0101262	0.00857189	0.0102775	0.0378675	0.023592	0.0240701	0.0271841
				PC (41:5)	0.031569	0.0391308	0.0291818	0.0353427	0.0384708	0.0574806	0.0330118	0.042321	0.060301	0.0636957	0.0483321	0.0563279	0.20722	0.210959	0.268738	0.216757
				PC (41:6)	0.0847317	0.0774783	0.0761164	0.101915	0.0863081	0.128427	0.100633	0.109105	0.217192	0.227238	0.183966	0.179061	0.183168	0.133175	0.116473	0.179585
				PC (42:1)	0.21584	0.136355	0.104787	0.109211	0.252812	0.366731	0.239776	0.289057	0.121206	0.119496	0.110476	0.114033	0.367584	0.36419	0.358007	0.400669
				PC (42:10)	0.367637	0.486596	0.249247	0.426034	0	0.306505	0.487966	0.568559	0.509452	0.55248	0.473641	0.416938	1.6852	1.62802	1.56602	1.8628
				PC (42:2)	0.117387	0.0862804	0.0705522	0.0632924	0.144823	0.218594	0.14208	0.180119	0.0954473	0.101574	0.0956858	0.0956243	0.311701	0.267734	0.273938	0.272433
				PC (42:3)	0.10541	0.107409	0.0880139	0.112052	0.332906	0.534337	0.389296	0.469382	0.158105	0.175821	0.143431	0.144461	0.532903	0.510591	0.497812	0.54258
				PC (42:4)	0.26576	0.253095	0.234517	0.269232	0.809311	1.2266	0.819995	1.10581	0.480375	0.527136	0.453752	0.43306	3.16151	3.00134	3.3089	3.52861
				PC (42:5)	0.520392	0.522465	0.468865	0.436827	1.56209	2.42464	1.71371	2.23133	0.734492	0.738245	0.609798	0.627202	7.9783	7.9799	7.86327	9.24862
				PC (42:6)	1.05096	1.04765	0.521481	1.10312	2.26255	3.26425	2.85765	3.18851	1.21533	1.25576	1.11814	1.03812	3.9556	4.1012	4.12337	4.48367
				PC (42:7)	0.535793	0.503804	0.474053	0.575552	0.887011	1.48922	1.20717	1.53871	0.973249	0.982508	0.865808	0.805375	1.17044	1.26351	1.15932	1.2672
				PC (44:4)	0.0436168	0.0466786	0.0412325	0.0468148	0.0623804	0.101531	0.0724702	0.0860584	0.0690267	0.0681092	0.0664695	0.0619936	0.161671	0.138435	0.134892	0.140801
				PC (44:5)	0.0418767	0.0480194	0.0378391	0.044582	0.0781797	0.103791	0.0840603	0.105362	0.0613728	0.0650202	0.0526657	0.0486987	0.159067	0.145	0.120361	0.140424
				PC (46:5)	0.00129305	0.000621421	0.00086534	0.00111087	0	0.00422587	0.00400351	0.00408447	0.000644335	0.00042317	0.000773029	0	0.00870357	0.00865389	0.0058892	0.00848333
				PE (34:1)	24.9785	19.4566	17.8134	19.7251	25.958	30.5327	23.6339	27.7925	24.7647	25.5425	21.4747	22.7082	30.4908	28.4248	29.3892	31.4905
				PE (34:2)	6.80057	5.93132	5.17544	5.9851	8.51412	10.5012	7.88217	8.86269	9.03223	9.12222	7.77109	7.99366	12.685	11.4753	12.4024	12.9079
				PE (36:3)	8.02217	7.70859	6.85005	8.14629	11.8389	15.8263	11.6864	13.8834	15.2093	15.1948	12.2763	13.2041	15.4827	13.3097	13.9959	14.7586
				PE (36:4)	18.5608	17.5411	16.6206	19.0089	21.8851	29.6128	22.4699	26.8999	27.8598	28.0437	23.8767	24.6164	36.6613	33.6682	35.2413	39.8331
				PE (36:5)	1.28339	1.33281	1.37699	1.47997	1.43779	1.69913	1.22484	1.27997	1.51911	1.57159	1.30988	1.53428	1.25716	1.12886	1.24972	1.18948
				PE (38:3)	9.82878	9.12627	8.3486	10.0359	15.9836	24.2381	17.4121	21.229	14.3227	15.0683	12.0977	13.1794	19.264	17.5015	18.0046	20.7078
				PE (38:4)	193.826	181.888	179.647	189.049	229.812	298.294	239.59	275.448	277.108	281.818	243.671	253.327	358.244	326.685	350.3	376.822
				PE (38:5)	22.6624	21.9835	20.1205	25.2015	23.2216	31.281	24.7215	28.6981	36.717	39.9711	32.786	36.3333	35.0802	31.9644	32.4009	34.9262
				PE (38:6)	19.9655	16.9915	17.7099	20.3335	32.0956	41.044	33.5163	40.2091	23.8438	24.2362	21.1919	21.3381	51.1195	50.4935	54.0187	58.1116
				PE (40:4)	8.22873	8.09367	7.53567	8.52967	10.6402	14.2623	11.295	13.7073	14.7967	14.5433	12.3909	12.6466	29.5266	26.4979	27.663	30.3795
				PE (40:5)	13.2704	12.4465	11.634	13.0742	21.8823	31.4232	24.7426	28.9379	17.3023	17.3602	14.7966	15.5432	40.1648	40.7467	39.4541	44.581
				PE (40:6)	34.8034	29.841	30.679	35.4894	52.879	71.1091	56.5817	64.6473	45.1033	47.111	40.781	39.7712	70.6508	65.6845	71.1364	75.3195
				PE (40:7)	26.7305	22.4313	22.7505	24.7118	31.1536	37.5357	35.0221	36.6828	33.2479	33.6305	31.383	30.7971	26.5878	25.2035	25.0491	25.5681
				PE (42:4)	0.34748	0.22353	0.275836	0.20773	0.345619	0.663265	0.360802	0.500438	0.327286	0.278808	0.248845	0.300794	0.534887	0.383898	0.375416	0.387373
				PE (42:8)	0.530986	1.22278	1.17173	1.4397	2.62885	3.91374	2.78815	3.4614	1.70131	2.0488	1.73259	1.7704	4.91034	5.06616	4.97404	5.39381
				PG (32:0)	0.458603	0.261658	0.200529	0.278346	0.428744	1.11467	0.52211	1.16257	0.827107	0.478183	0.405585	0.30215	1.68481	1.50995	1.64819	1.6769
				PG (34:1)	10.4232	8.80611	8.51314	10.62	18.529	25.4395	18.9183	24.6361	16.5011	15.7311	14.5588	12.2973	27.1161	26.4935	26.8598	29.8898
				PG (36:1)	4.45369	3.44159	3.27931	4.32398	6.16209	11.4905	8.42531	12.2957	8.8276	8.51035	7.56433	5.78516	16.7194	17.4483	16.4509	19.5415
				PG (36:2)	0.920482	0.47327	0.229143	0.267001	0.362631	0.541081	0.335719	0.331394	0.312362	0.316243	0.249704	0.217092	0.767863	0.536853	0.871012	0.930836
				PG (38:2)	0.0526888	0.0578641	0.0349233	0.0267395	0.0653458	0.130245	0.155349	0.185723	0.123376	0.143842	0.0995239	0.101884	0.267462	0.261305	0.242026	0.269844
				PG (42:10)	0.0312929	0.0273945	0.0251679	0.0294629	0.0293334	0.032806	0.0201266	0.0260775	0.0689933	0.0700549	0.0594007	0.053633	0.133887	0.110486	0.122931	0.12757
				PG (44:12)	0.0565621	0.0372441	0.0462702	0.0531802	0.0725918	0.0928766	0.0776647	0.085608	0.108499	0.12319	0.102669	0.107507	0.308523	0.262365	0.286842	0.338335
				PI (32:1)	0.492346	0.262988	0.319512	0.377915	0.362536	0.635608	0.48108	0.59297	0.495318	0.449061	0.415538	0.439073	1.01995	0.912259	0.949269	0.94969
				PI (34:1)	8.14102	6.25803	6.02595	6.82089	9.40375	13.4107	9.54045	12.3545	10.0257	10.0406	8.68617	8.55823	14.5792	12.7894	13.4265	13.7608
				PI (34:2)	1.20109	0.981422	1.03171	1.20552	1.73722	2.67686	1.66428	2.3392	1.76036	1.76014	1.45212	1.56326	4.17527	3.76561	4.16419	4.25569
				PI (35:1)	0.231763	0.119759	0.0604208	0.0581587	0.039754	0.0892688	0.171436	0.0719183	0.0815668	0.169744	0.128942	0.202671	0.296202	0.207463	0.224619	0.176721
				PI (36:1)	5.81523	3.18374	2.26978	2.09523	3.20813	4.28827	2.55772	3.42818	2.54929	2.59391	2.24726	2.34561	5.53542	4.868	5.03292	5.0279
				PI (36:2)	6.62403	5.10548	4.97007	5.62247	10.0252	17.3451	10.4562	14.7301	12.9799	13.4399	10.4297	11.3711	31.5198	28.9658	29.1348	30.8696
				PI (36:4)	8.63523	7.89606	8.07904	8.73413	14.7937	20.2629	14.15	17.9334	12.94	13.2018	10.6214	11.408	24.9074	22.712	23.8172	25.4248
				PI (38:3)	2.96063	2.09494	2.16325	2.3124	7.04752	12.0146	7.01778	10.8418	3.87819	4.00483	3.154	3.3549	8.66044	8.42053	7.9992	9.03114
				PI (38:4)	255.079	230.218	236.55	248.908	402.753	547.924	403.34	499.003	405.167	419.747	357.998	366.743	620.448	587.534	590.129	639.791
				PI (38:5)	13.0291	11.1626	11.4483	12.0965	20.0502	29.339	21.2102	27.2368	19.3726	19.1493	15.5159	16.8969	33.1886	32.0032	32.1835	34.4197
				PI (38:6)	0.588213	0.476995	0.564685	0.627155	1.12145	1.61143	0.98946	1.32675	0.812798	0.798956	0.648376	0.726973	1.79605	1.60777	1.84141	2.00439
				PI (40:6)	1.47712	0.881217	1.14148	1.37084	2.10955	3.30636	2.11795	3.05373	2.45152	2.53977	1.91061	1.94472	3.80973	3.48491	3.75402	4.11509
				PS (34:2)	1.17941	1.10009	1.15377	0.976676	2.9102	2.46212	1.20214	1.44982	1.90215	1.8827	1.5916	1.9748	2.03165	1.88708	2.27949	2.34778
				PS (36:1)	11.3833	9.90438	8.91353	9.08651	11.627	15.5272	9.87083	10.9415	11.8235	11.804	10.1093	10.594	11.8145	12.7877	12.8009	15.0726
				PS (36:2)	12.2439	11.0493	10.5079	11.8491	18.6823	28.8588	18.5749	23.3165	25.8273	26.6483	21.6929	23.9372	28.3291	26.6969	26.6229	29.8382
				PS (38:2)	0.64058	0.405394	0	0.13247	0.254781	0.307672	0.228298	0.215171	0.722185	0.780448	0.560531	0.924811	0.789374	0.91898	0.633491	0.787752
				PS (38:4)	65.0585	58.3033	61.5331	69.6991	74.1243	109.723	81.3126	95.4069	119.436	120.857	101.297	108.744	147.463	148.731	148.371	169.586
				PS (40:3)	0.156913	0.170726	0.133361	0.138916	0.405704	0.508893	0.464919	0.527133	0.190746	0.207485	0.151099	0.157564	0.469247	0.387499	0.288561	0.508089
				PS (40:4)	5.59235	5.34272	5.03045	5.77322	7.17746	9.4356	6.52805	7.55368	10.8392	11.6175	10.1184	10.9534	18.3025	15.5053	15.6104	17.8506
				PS (40:5)	9.44056	8.20691	8.18685	9.59966	14.3041	22.7814	16.7081	20.1106	13.6675	13.8113	11.5818	11.9253	29.1006	28.6644	27.5703	31.9624
				PS (40:6)	18.6481	15.1713	16.8722	18.6486	24.2002	34.9495	26.4844	31.8712	23.7382	26.2197	22.2646	23.3624	26.3585	27.268	27.483	30.1254
				TG (48:0)	1.24387	0.888154	1.01074	0.849139	1.62569	2.44175	1.37658	2.00212	0.746909	0.824366	0.906933	1.0154	3.01693	2.01356	1.83513	1.95862
				TG (48:1)	0.712679	0.515416	0.680857	0.392428	0.912624	1.17505	0.88886	1.05696	0.328941	0.363763	0.343177	0.684131	2.64462	2.31867	1.0462	1.40658
				TG (48:2)	0.726714	0.660038	0.652107	0.43671	0.561408	0.740285	0.656957	0.783472	0.41242	0.405325	0.471875	0.692742	2.36626	2.04842	0.944364	1.26657
				TG (48:3)	0.123537	0.100315	0.107508	0.0426993	0.0651651	0.0842965	0.0905662	0.10624	0.0466101	0.0408095	0.0564533	0.114606	0.506678	0.426887	0.172316	0.25416
				TG (49:0)	0.336989	0.28764	0.299559	0.210962	0.313424	0.357212	0.262331	0.310741	0.201165	0.215457	0.247541	0.321609	0.776999	0.590258	0.304261	0.395367
				TG (50:0)	1.00127	0.630581	0.821515	0.687654	1.4509	3.65269	1.29158	2.20453	0.534319	0.544866	0.584815	0.750534	2.21296	1.51419	1.98768	1.94386
				TG (50:2)	1.00925	0.98407	0.941017	0.826455	1.40813	2.03341	1.46849	1.9699	0.82141	0.876901	0.887035	1.08288	4.24786	4.06145	3.14184	3.25476
				TG (50:3)	0.369078	0.453428	0.35831	0.242422	0.351978	0.52348	0.410866	0.63766	0.221722	0.196625	0.217064	0.292316	1.8982	1.90403	1.21338	1.22188
				TG (50:4)	0.0782263	0.0611569	0.0433913	0.0249691	0.0377843	0.112318	0.0885536	0.0607144	0.0233527	0.0456228	0.0513359	0.0610919	0.48605	0.523926	0.380149	0.333299
				TG (50:1)	1.89693	1.4988	1.55851	1.93813	3.96645	5.40715	4.22035	4.8214	1.60061	1.77405	1.78218	1.99974	5.78595	6.03808	5.36414	5.54279
				TG (51:1)	0.243166	0.182313	0.20875	0.132597	0.258725	0.341546	0.259862	0.306326	0.149805	0.157302	0.164559	0.24061	0.788555	0.728461	0.326485	0.474478
				TG (51:2)	0.274844	0.221636	0.265588	0.147937	0.213677	0.303167	0.241593	0.260066	0.175328	0.164742	0.188962	0.288316	0.903648	0.879309	0.322951	0.488302
				TG (51:3)	0.084548	0.0896001	0.0958236	0.0425176	0.120671	0.102774	0.0638989	0.0820144	0.0506189	0.0387869	0.05774	0.0836744	0.406596	0.379307	0.10743	0.179317
				TG (52:2)	1.99478	2.01078	1.8187	2.05982	3.84085	6.01039	4.37493	5.82306	2.35189	2.34491	2.2651	2.16214	8.54043	8.95172	8.24635	7.80279
				TG (52:3)	0.973112	1.34863	1.0645	1.0184	1.39361	2.00924	1.52159	2.31119	1.19105	1.03971	1.07456	1.00105	4.90361	5.55813	4.95016	4.21387
				TG (52:4)	0.520078	1.02763	0.546248	0.579168	0.603274	0.859116	0.726514	1.04978	0.564491	0.539353	0.54441	0.4866	2.87139	3.27919	2.67959	2.37336
				TG (52:5)	0.132326	0.362164	0.134291	0.135583	0.109792	0.194472	0.145161	0.276497	0.0969107	0.0874325	0.0758332	0.0673095	0.90418	1.05201	0.882371	0.664855
				TG (53:1)	0.108379	0.084573	0.0985444	0.0689007	0.141337	0.207445	0.143546	0.173622	0.0816808	0.0906121	0.0998195	0.125249	0.341331	0.329245	0.200254	0.256026
				TG (53:3)	0.0774031	0.0736386	0.0762131	0.0462075	0.0541196	0.110905	0.0882342	0.102947	0.0738947	0.0628811	0.0744703	0.0826029	0.299102	0.346168	0.163861	0.200983
				TG (53:4)	0.0175972	0.0413388	0.0282573	0.0164361	0.0384111	0.0600381	0.02888	0.0320875	0.035648	0.0351329	0.0269077	0.0422513	0.14683	0.169678	0.120518	0.109713
				TG (54:2)	1.24024	1.31852	1.07796	1.26117	2.5337	4.17645	3.10381	3.87006	1.31239	1.46472	1.32746	1.36062	5.02834	5.25607	4.95819	4.9469
				TG (54:3)	1.42791	1.55738	1.39403	1.57569	2.0933	3.202	2.22717	3.47508	1.84255	1.65057	1.696	1.42177	5.85044	7.27899	5.49703	4.71637
				TG (54:4)	1.24412	2.29429	1.32945	1.59913	2.00254	3.35755	2.67222	3.58851	1.80125	1.72488	1.68311	1.58306	6.77744	7.94056	6.68828	5.81145
				TG (54:5)	0.898451	2.2299	0.956009	0.986714	0.99274	1.53105	1.22489	2.06532	0.933239	0.801822	0.79262	0.671307	4.58445	5.36789	4.50972	3.65288
				TG (56:1)	0.1412	0.0954799	0.106204	0.0691117	0.150094	0.237015	0.138907	0.18498	0.0596934	0.0636777	0.071696	0.102214	0.465029	0.415816	0.269866	0.317099
				TG (56:2)	0.159797	0.131065	0.136155	0.135355	0.337879	0.556188	0.373737	0.478345	0.147516	0.167219	0.158383	0.182813	0.77723	0.820989	0.693577	0.735029
				TG (56:3)	0.221819	0.209915	0.254945	0.243564	0.791211	1.13208	0.982024	1.262	0.253706	0.308815	0.39226	0.344745	1.38396	1.50205	1.14903	1.35973
				TG (56:4)	0.770089	0.776691	0.745747	1.01583	1.62802	3.05423	2.17574	2.89201	1.07539	1.31114	1.17167	1.15261	3.8386	3.85759	3.78877	3.61127
				TG (56:5)	1.15074	2.08366	1.20625	1.27904	1.58575	2.64381	2.11677	3.54874	1.23606	1.39028	1.23071	1.02461	8.19932	8.2881	7.30713	6.27573
				TG (56:6)	0.714747	1.87772	0.799139	0.734327	0.834808	1.44606	1.07694	1.82437	0.818186	0.829662	0.763436	0.651336	5.60864	6.54251	5.2354	4.38314
				TG (56:7)	0.305828	0.832216	0.342775	0.34232	0.338538	0.553567	0.422168	0.809915	0.338742	0.345301	0.303439	0.26795	2.35863	2.74965	2.29301	1.73998
				TG (58:1)	0.118368	0.0693631	0.0786631	0.0483229	0.0742942	0.10385	0.0700772	0.0882226	0.0420395	0.0379968	0.0440795	0.0631565	0.247224	0.224821	0.115512	0.137715
				TG (58:2)	0.072658	0.0435588	0.0501106	0.0285507	0.0592727	0.107348	0.0800134	0.0957181	0.0310721	0.022609	0.0180973	0.0474675	0.264076	0.259728	0.164539	0.179838
				TG (58:3)	0.0270872	0.0353518	0.0348304	0.0228079	0.0771732	0.148375	0.103568	0.141162	0.035549	0.0298959	0.0392637	0.0393526	0.26971	0.308368	0.235651	0.231056
				TG (58:5)	0.240362	0.249555	0.220188	0.271965	0.437198	0.825692	0.64993	0.916501	0.29843	0.365079	0.302441	0.282928	1.58243	1.78515	1.52431	1.46574
				TG (58:6)	0.279387	0.371597	0.281842	0.333543	0.461012	0.843147	0.613813	1.01143	0.38912	0.418596	0.357921	0.317268	2.46893	2.5296	2.28037	1.91157
				TG (58:8)	0.263838	1.3341	0.280791	0.265669	0.180404	0.336616	0.304216	0.587813	0.262026	0.216226	0.236396	0.175571	2.77813	3.00886	2.48759	1.82918

## Sheet: Supplementary Table 2
Supplementary Table 2: db vs. ctrl (calc.)				Lipid	db/+ 6 weeks 1	db/+ 6 weeks 2	db/+ 6 weeks 3	db/+ 6 weeks 4	db/db 6 weeks 1	db/db 6 weeks 2	db/db 6 weeks 3	db/db 6 weeks 4	db/+ 12 weeks 1	db/+ 12 weeks 2	db/+ 12 weeks 3	db/+ 12 weeks 4	db/db 12 weeks 1	db/db 12 weeks 2	db/db 12 weeks 3	db/db 12 weeks 4	t-test db/db vs. db/+ 6 weeks p-value	t-test db/db vs. db/+ 6 weeks -log10(p-value)	t-test db/db vs. db/+ 6 weeks BH-corrected p-value	t-test db/db vs. db/+ 6 weeks -log10(BH-corrected p-value)	t-test db/db vs. db/+ 12 weeks p-value	t-test db/db vs. db/+ 12 weeks -log10(p-value)	t-test db/db vs. db/+ 12 weeks BH-corrected p-value	t-test db/db vs. db/+ 12 weeks -log10(BH-corrected p-value)	db/+ 6 weeks Mean	db/db 6 weeks Mean	db/+ 12 weeks Mean	db/db 12 weeks Mean	db/db vs. db/+ 6 weeks FC	db/db vs. db/+ 12 weeks FC
Content	Calculations based on lipidomics raw data of islets from 6 and 12 week old db/db and db/+ mice (Supplementary table 1) for generation of volcano plots (Fig. 1D and 1E)			AcCa(12:1)	-3.69336	-3.35649	-2.59852	-2.92239	-2.98201	-3.56722	-2.69852	-2.88389	-3.68928	-2.98684	-3.40726	-2.71342	-3.46148	-2.52885	-2.91117	-2.78682	0.731159	0.135988	0.774854	0.11078	0.380414	0.419743	0.409677	0.387558	-3.14269	-3.03291	-3.1992	-2.92208	0.10978	0.277117
Column	Description			AcCa(14:0)	-3.33949	-2.29178	-3.56106	-3.51694	-2.26206	-2.03719	-2.66818	-2.2514	-2.95049	-2.85511	-2.92327	-2.96861	-0.301354	-0.749134	-0.833949	-0.496201	0.0370101	1.43168	0.0565787	1.24735	1.4647e-06	5.83425	9.50266e-06	5.02215	-3.17732	-2.30471	-2.92437	-0.59516	0.872609	2.32921
Lipid	Lipid species			AcCa(14:1)	-4.52866	-3.42806	-5.04467	-4.23446	-3.39606	-3.54917	-3.68752	-3.23969	-3.98972	-3.78039	-3.58041	-3.28313	-1.36928	-1.52687	-1.83914	-1.44862	0.0538976	1.26843	0.0785149	1.10505	2.4817e-05	4.60525	6.73604e-05	4.1716	-4.30896	-3.46811	-3.65841	-1.54598	0.840851	2.11243
db/+ 6 weeks 1	log2-transformed raw lipid abundances [pmol/sample] Lipids are sorted alphabetically 65 islets per sample 4 replicates per group Lipids with missing values were filtered out			AcCa(14:2)	-7.2543	-7.69576	-8.06832	-7.47952	-6.33103	-6.43043	-7.47182	-8.1825	-8.33117	-6.06403	-8.67926	-7.42873	-4.55702	-4.74661	-4.81328	-4.18778	0.315356	0.501198	0.386566	0.412776	0.00226181	2.64554	0.00325212	2.48783	-7.62447	-7.10394	-7.6258	-4.57617	0.520528	3.04962
db/+ 6 weeks 2				AcCa(16:0)	0.443952	-0.0783809	0.141057	0.415627	1.28994	1.61076	1.32077	1.37073	0.933778	1.09489	1.01586	1.13832	2.73844	2.33686	2.35155	2.5289	0.000184848	3.73318	0.0011409	2.94275	8.81388e-06	5.05483	2.93495e-05	4.5324	0.230564	1.39805	1.04571	2.48894	1.16749	1.44323
db/+ 6 weeks 3				AcCa(16:1)	-2.95907	-1.72093	-3.66216	-3.71013	-2.7001	-2.78626	-3.00368	-2.41804	-3.21377	-3.32918	-3.21939	-3.30616	-0.706376	-1.05063	-1.26817	-0.77812	0.5724	0.2423	0.634411	0.19763	2.24976e-06	5.64786	1.2618e-05	4.89901	-3.01307	-2.72702	-3.26712	-0.950825	0.28605	2.3163
db/+ 6 weeks 4				AcCa(18:0)	-1.20294	-1.62788	-1.48688	-1.20193	-0.423514	-0.199282	-0.340046	-0.327456	-0.409654	-0.175606	0.552205	-0.0606468	1.23763	1.04973	0.971041	1.19964	9.82972e-05	4.00746	0.000933824	3.02974	0.00182207	2.73943	0.00273048	2.56376	-1.37991	-0.322575	-0.0234256	1.11451	1.05733	1.13794
db/db 6 weeks 1				AcCa(18:1)	-0.953096	-0.467402	-1.45475	-1.34305	-0.542945	-0.288974	-0.390148	-0.114724	-0.512788	-0.4501	-0.518712	-0.454449	1.67268	1.35645	1.04558	1.42971	0.0242384	1.6155	0.0397988	1.40013	7.47297e-06	5.12651	2.58157e-05	4.58812	-1.05457	-0.334198	-0.484012	1.37611	0.720375	1.86012
db/db 6 weeks 2				AcCa(18:2)	-3.38394	-1.26473	-3.52665	-3.22248	-2.92141	-2.50905	-2.92408	-2.30068	-1.74911	-1.69887	-1.92043	-1.88677	0.252981	0.0192628	-0.316728	0.189457	0.749012	0.125511	0.787499	0.10375	1.07883e-05	4.96705	3.4761e-05	4.45891	-2.84945	-2.66381	-1.8138	0.036243	0.185644	1.85004
db/db 6 weeks 3				Cer(d18:0/14:0)	-3.40943	-3.15535	-3.50521	-3.32391	-3.82346	-2.96612	-4.50242	-3.4651	-3.67465	-3.06437	-4.48929	-3.92944	-3.76598	-4.6095	-4.70628	-5.22116	0.343555	0.464004	0.411647	0.385475	0.111838	0.951411	0.127678	0.893885	-3.34848	-3.68928	-3.78944	-4.57573	-0.3408	-0.786292
db/db 6 weeks 4				Cer(d18:0/24:0)	-4.12893	-3.51587	-3.0921	-4.72907	-3.66945	-4.13582	-4.12728	-3.85548	-4.02692	-4.33349	-3.51995	-4.93402	-2.78661	-3.03324	-3.71826	-3.7309	0.837187	0.0771775	0.859814	0.0655957	0.0589979	1.22916	0.0723199	1.14074	-3.86649	-3.94701	-4.2036	-3.31725	-0.0805129	0.886344
db/+ 12 weeks 1				Cer(d18:0/24:1)	-4.00393	-4.19791	-4.21625	-3.87167	-3.51844	-2.91825	-3.75589	-3.11875	-2.85052	-2.86655	-3.01378	-3.01283	-3.1708	-3.20492	-3.38546	-3.47054	0.0113232	1.94603	0.0207723	1.68252	0.00458989	2.3382	0.00635891	2.19662	-4.07244	-3.32783	-2.93592	-3.30793	0.744607	-0.372012
db/+ 12 weeks 2				Cer(d18:0/26:0)	-3.5554	-3.29207	-1.98642	-4.21711	-3.25081	-4.0134	-3.95695	-3.11842	-3.58624	-4.94737	-3.17319	-7.88756	-2.57518	-2.77548	-4.23954	-3.49301	0.560271	0.251601	0.623566	0.205118	0.200173	0.698596	0.222786	0.652112	-3.26275	-3.5849	-4.89859	-3.2708	-0.322145	1.62779
db/+ 12 weeks 3				Cer(d18:1/14:0)	-3.29249	-4.03017	-3.38633	-3.70054	-2.3207	-2.26745	-3.42939	-2.01879	-3.71315	-4.02334	-3.51471	-3.50517	-2.3897	-2.15016	-2.32166	-2.35167	0.0217912	1.66172	0.0366865	1.43549	4.4492e-05	4.35172	0.000110606	3.95622	-3.60239	-2.50908	-3.68909	-2.3033	1.0933	1.38579
db/+ 12 weeks 4				Cer(d18:1/16:0)	3.26253	3.06101	3.1181	3.4554	4.37977	4.79331	4.22761	4.3713	3.65572	3.75633	3.71963	3.55891	4.80653	4.93461	4.91398	4.96433	0.000188721	3.72418	0.0011409	2.94275	5.30512e-07	6.2753	5.68176e-06	5.24552	3.22426	4.443	3.67265	4.90486	1.21874	1.23222
db/db 12 weeks 1				Cer(d18:1/18:0)	0.48733	0.131542	0.380127	0.62714	1.21317	1.70108	0.903078	1.35577	1.25638	1.07683	1.12288	1.03861	2.04266	1.99392	1.92994	2.18991	0.00398733	2.39932	0.00876554	2.05722	1.55922e-05	4.80709	4.7287e-05	4.32526	0.406535	1.29328	1.12367	2.03911	0.886741	0.915433
db/db 12 weeks 2				Cer(d18:1/20:0)	-0.637578	-0.776963	-0.770894	-0.377618	0.249819	0.822826	0.0321738	0.471998	0.353271	0.529066	0.415235	0.204696	1.59028	1.59846	1.47743	1.82494	0.00171843	2.76487	0.00461719	2.33562	1.56438e-05	4.80566	4.7287e-05	4.32526	-0.640763	0.394204	0.375567	1.62278	1.03497	1.24721
db/db 12 weeks 3				Cer(d18:1/22:0)	1.00704	0.817904	0.872859	1.18432	2.11008	2.66064	1.92245	2.39535	2.00122	2.15839	1.95345	1.77002	3.0123	2.94993	3.03364	3.188	0.000369321	3.4326	0.00152526	2.81666	2.78068e-05	4.55585	7.39662e-05	4.13097	0.970529	2.27213	1.97077	3.04597	1.3016	1.0752
db/db 12 weeks 4				Cer(d18:1/23:0)	-1.55578	-1.64874	-1.39043	-1.37394	-0.944577	-0.378648	-1.03006	-0.657934	-0.357993	-0.309793	-0.402575	-0.550469	0.860439	0.750674	0.891297	1.07543	0.00385099	2.41443	0.00853637	2.06873	4.99805e-06	5.3012	2.25336e-05	4.64717	-1.49222	-0.752804	-0.405208	0.894459	0.739421	1.29967
t-test db/db vs. db/+ 6 weeks p-value	p-value of two-sided equal variance t-test between indicated groups			Cer(d18:1/24:0)	1.4996	1.34932	1.3567	1.59656	2.76497	3.36106	2.63262	3.03071	2.29096	2.34188	2.18723	2.05915	3.42172	3.40457	3.36953	3.61464	0.000125391	3.90173	0.00101073	2.99537	5.98202e-06	5.22315	2.30062e-05	4.63815	1.45055	2.94734	2.21981	3.45261	1.49679	1.23281
t-test db/db vs. db/+ 6 weeks -log10(p-value)	-log10(p-value) of two-sided equal variance t-test between indicated groups			Cer(d18:1/24:1)	2.74903	2.56377	2.60156	3.04177	3.66421	4.46837	3.82076	4.17634	3.57715	3.65114	3.53238	3.39597	3.87898	3.78404	3.7679	3.9516	0.000854399	3.06834	0.00267377	2.57288	0.00429222	2.36732	0.0060409	2.2189	2.73903	4.03242	3.53916	3.84563	1.29339	0.30647
t-test db/db vs. db/+ 6 weeks BH-corrected p-value	BH-corrected p-value of two-sided equal variance t-test between indicated groups (FDR = 0.05)			Cer(d18:1/26:0)	-3.2602	-3.18076	-2.07277	-4.00776	-2.52226	-2.271	-2.63067	-2.07477	-2.87024	-3.32514	-2.18068	-3.5345	-1.81229	-1.59993	-2.11282	-1.76169	0.120558	0.918806	0.163614	0.78618	0.0109313	1.96133	0.0143947	1.8418	-3.13037	-2.37468	-2.97764	-1.82168	0.755698	1.15596
t-test db/db vs. db/+ 6 weeks -log10(BH-corrected p-value)	-log10(BH-corrected p-value) of two-sided equal variance t-test between indicated groups (FDR = 0.05)			Cer(d18:2/16:0)	-2.28694	-2.1896	-2.33903	-1.89055	-0.228438	0.416386	0.0437836	0.0865674	-2.15098	-2.44319	-2.06387	-2.55298	0.977804	1.16056	1.19946	1.24857	9.80627e-06	5.0085	0.000587842	3.23074	1.93411e-07	6.71352	3.46372e-06	5.46046	-2.17653	0.0795747	-2.30275	1.1466	2.2561	3.44935
t-test db/db vs. db/+ 12 weeks p-value	p-value of two-sided equal variance t-test between indicated groups			Cer(d18:2/18:0)	-4.11654	-5.17365	-4.71789	-3.93776	-2.38253	-1.83914	-2.07734	-2.00484	-3.80736	-3.28219	-4.70509	-5.89543	-0.455647	-0.742995	-0.705939	-0.557219	0.000219032	3.65949	0.00117592	2.92962	0.000577278	3.23862	0.000971873	3.01239	-4.48646	-2.07596	-4.42252	-0.61545	2.41049	3.80707
t-test db/db vs. db/+ 12 weeks -log10(p-value)	-log10(p-value) of two-sided equal variance t-test between indicated groups			Cer(d18:2/20:0)	-3.98526	-4.03663	-4.45786	-3.80124	-2.70161	-2.01816	-2.79164	-2.31834	-3.42353	-3.26091	-3.30085	-3.65843	-0.573107	-0.667359	-0.798127	-0.436332	0.000384181	3.41546	0.00152526	2.81666	3.66302e-07	6.43616	5.12823e-06	5.29003	-4.07025	-2.45744	-3.41093	-0.618731	1.61281	2.7922
t-test db/db vs. db/+ 12 weeks BH-corrected p-value	BH-corrected p-value of two-sided equal variance t-test between indicated groups (FDR = 0.05)			Cer(d18:2/22:0)	-2.79847	-3.18662	-3.3483	-3.64376	-0.929634	0.150648	-0.916259	-0.399337	-2.12258	-2.19375	-1.93671	-2.05172	1.47025	1.33979	1.37309	1.45758	0.000123786	3.90733	0.00101073	2.99537	2.42488e-09	8.61531	6.45018e-07	6.19043	-3.24429	-0.523646	-2.07619	1.41018	2.72064	3.48637
t-test db/db vs. db/+ 12 weeks -log10(BH-corrected p-value)	-log10(BH-corrected p-value) of two-sided equal variance t-test between indicated groups (FDR = 0.05)			Cer(d18:2/23:0)	-5.0196	-5.27292	-5.59653	-4.86622	-3.95905	-3.37813	-3.77532	-3.92341	-5.04931	-4.77028	-4.51483	-4.93609	-1.28864	-1.52508	-1.39835	-1.17117	0.000465255	3.33231	0.00181997	2.73994	2.65769e-07	6.5755	4.1585e-06	5.38106	-5.18882	-3.75898	-4.81763	-1.34581	1.42984	3.47182
db/+ 6 weeks Mean	Mean of log2-transformed lipid abundances of indicated group			Cer(d18:2/24:0)	-1.88429	-2.25623	-2.51906	-1.90268	-0.668558	0.139634	-0.592667	-0.210839	-1.81841	-1.77053	-1.80525	-1.93813	1.0761	0.949096	0.859609	1.12776	0.000290909	3.53624	0.00136587	2.86459	1.63028e-08	7.78774	1.18892e-06	5.92485	-2.14057	-0.333107	-1.83308	1.00314	1.80746	2.83622
db/db 6 weeks Mean				Cer(d18:2/24:1)	1.05672	0.871438	0.796532	1.20692	1.91695	2.70392	2.28259	2.43374	1.72792	1.80825	1.65247	1.51611	2.68508	2.5761	2.50506	2.69127	0.000371347	3.43022	0.00152526	2.81666	1.8202e-05	4.73988	5.37971e-05	4.26924	0.982901	2.3343	1.67619	2.61438	1.3514	0.93819
db/+ 12 weeks Mean				CoenzymeQ10	-1.69378	-1.80326	-2.11849	-1.69508	-2.87101	-1.46587	-1.08816	-0.863357	-0.686383	-0.596296	-0.73191	-1.09098	-0.280573	-0.241063	-0.481717	-0.144756	0.599754	0.222027	0.656855	0.182531	0.00924687	2.03401	0.0122983	1.91015	-1.82765	-1.5721	-0.776393	-0.287027	0.255555	0.489366
db/db 12 weeks Mean				CoenzymeQ9	-1.57381	-1.5178	-1.95589	-1.42043	-2.45844	-1.03462	-0.77206	-0.605047	-0.887341	-0.902099	-1.07902	-1.2491	0.108029	0.0940644	-0.0442644	0.200204	0.397903	0.400222	0.464221	0.333276	2.87199e-05	4.54182	7.56385e-05	4.12126	-1.61698	-1.21754	-1.02939	0.0895083	0.399441	1.1189
db/db vs. db/+ 6 weeks FC	Difference between log2-transformed means of lipid abundances of indicated groups = log2 fold change between means of lipid abundances of indicated groups			DAG(34:1)	1.56425	1.79275	1.32411	1.52414	2.97566	3.52276	2.77648	2.9396	1.58052	1.91667	1.7133	1.9155	3.66129	3.65618	3.66837	4.04504	0.000208324	3.68126	0.00117592	2.92962	4.31609e-06	5.36491	2.00171e-05	4.6986	1.55131	3.05363	1.7815	3.75772	1.50232	1.97622
db/db vs. db/+ 12 weeks FC				DAG(34:2)	1.44548	2.12298	1.43241	1.78099	3.07929	3.60331	2.95189	3.02101	1.78274	2.2739	2.05533	2.51668	4.19452	4.04759	3.99084	4.23436	0.000564471	3.24836	0.00211478	2.67474	2.29715e-05	4.63881	6.29941e-05	4.2007	1.69546	3.16387	2.15716	4.11683	1.46841	1.95967
				DAG(36:1)	0.882494	1.14763	0.737474	0.986923	2.28764	2.73971	1.96736	2.22266	1.26791	1.52625	1.32475	1.45895	2.93294	3.00792	2.99167	3.3431	0.000294136	3.53145	0.00136587	2.86459	5.13034e-06	5.28985	2.27445e-05	4.64312	0.93863	2.30434	1.39447	3.06891	1.36571	1.67444
				DAG(36:2)	1.11633	1.70598	1.19114	1.52891	3.03248	3.64931	2.78794	3.01167	2.04986	2.51778	2.81768	2.55992	4.23613	4.13108	4.12941	4.53226	0.000292213	3.5343	0.00136587	2.86459	7.65151e-05	4.11625	0.000170593	3.76804	1.38559	3.12035	2.48631	4.25722	1.73477	1.77091
				DAG(36:3)	0.945904	1.53579	1.01271	0.885321	2.53092	2.81406	2.3971	2.44496	1.1382	1.6567	1.25104	1.94232	3.43929	3.46939	3.19474	3.47771	0.000171596	3.76549	0.0011409	2.94275	7.23262e-05	4.1407	0.00016304	3.7877	1.09493	2.54676	1.49707	3.39528	1.45183	1.89821
				DAG(38:5)	1.00734	1.6462	1.07745	1.30933	2.54767	3.29185	2.8802	3.0055	1.44144	1.7829	1.69137	1.96614	3.93569	4.03458	3.92573	4.24564	0.0002148	3.66796	0.00117592	2.92962	2.20648e-06	5.6563	1.2618e-05	4.89901	1.26008	2.93131	1.72046	4.03541	1.67123	2.31495
				doxCer(m18:0/16:0)	-7.17235	-7.35966	-7.37251	-7.0997	-7.19213	-6.54562	-7.10916	-7.01413	-6.4892	-6.76313	-6.85221	-6.73608	-7.00576	-7.74329	-6.93124	-6.6969	0.123854	0.90709	0.167234	0.776674	0.15926	0.797892	0.179505	0.745922	-7.25106	-6.96526	-6.71015	-7.0943	0.2858	-0.384142
				doxCer(m18:0/18:0)	-7.9616	-8.84843	-7.50862	-7.58102	-7.63456	-8.08601	-8.94156	-7.79627	-8.78173	-7.6642	-7.52973	-9.57515	-7.2998	-8.30309	-8.21182	-8.25294	0.752741	0.123355	0.788303	0.103307	0.518838	0.284968	0.541219	0.266627	-7.97492	-8.1146	-8.3877	-8.01691	-0.139683	0.370791
				doxCer(m18:0/20:0)	-7.31729	-8.08048	-7.86142	-7.14761	-8.06226	-7.47957	-7.7388	-8.11918	-7.01197	-6.57444	-7.02044	-6.58064	-6.91456	-7.47023	-7.11732	-6.84877	0.387168	0.412101	0.453686	0.343245	0.173941	0.759599	0.195224	0.709466	-7.6017	-7.84995	-6.79687	-7.08772	-0.24825	-0.290848
				doxCer(m18:0/22:0)	-6.84962	-6.7658	-6.98486	-6.51696	-6.79847	-6.41863	-7.02266	-6.84408	-6.17023	-6.09411	-6.41523	-6.26299	-6.37704	-6.58574	-6.73921	-6.38953	0.960244	0.0176185	0.971197	0.0126926	0.0409771	1.38746	0.0511732	1.29096	-6.77931	-6.77096	-6.23564	-6.52288	0.00834938	-0.28724
				doxCer(m18:0/24:0)	-6.68951	-7.06575	-6.85433	-6.65502	-6.59628	-6.39823	-6.91503	-6.57978	-6.06771	-6.07481	-6.43996	-6.27589	-6.32781	-6.58879	-6.72052	-6.60006	0.223048	0.651602	0.279862	0.553056	0.0298756	1.52468	0.0376631	1.42408	-6.81615	-6.62233	-6.21459	-6.5593	0.193823	-0.344705
				doxCer(m18:0/24:1)	-6.56276	-6.55583	-6.77472	-6.56843	-7.14977	-6.61016	-7.09413	-7.08406	-6.23291	-6.11725	-6.63261	-6.44352	-7.50754	-8.34063	-8.15529	-7.78001	0.0353009	1.45221	0.0542777	1.26538	0.000348202	3.45817	0.000634396	3.19764	-6.61544	-6.98453	-6.35657	-7.94587	-0.369094	-1.58929
				HexCer(d18:0/22:0)	-5.18078	-5.37267	-5.4073	-5.11327	-5.7912	-5.61802	-5.64808	-5.84752	-3.66969	-3.49718	-3.79417	-3.67737	-4.59723	-5.20249	-4.94506	-4.95879	0.00233865	2.63104	0.00586168	2.23198	9.71456e-05	4.01258	0.000208393	3.68112	-5.26851	-5.7262	-3.6596	-4.92589	-0.457698	-1.26629
				HexCer(d18:0/24:1)	-1.96715	-2.03439	-2.10115	-1.80507	-0.972669	-0.378188	-1.11777	-0.498047	-0.883337	-0.944311	-1.05555	-0.838133	0.349675	0.296994	-0.0126093	0.493523	0.000636106	3.19647	0.00216928	2.66368	4.62025e-05	4.33533	0.000112751	3.94788	-1.97694	-0.741667	-0.930332	0.281896	1.23527	1.21223
				HexCer(d18:1/16:0)	4.62605	4.42536	4.54278	4.56054	5.03858	5.19818	5.01527	5.13247	4.79015	4.78427	4.69949	4.78862	5.18754	5.2591	5.29175	5.21914	8.43051e-05	4.07415	0.000897006	3.0472	5.68061e-06	5.24561	2.30062e-05	4.63815	4.53868	5.09613	4.76564	5.23938	0.557443	0.473746
				HexCer(d18:1/18:0)	0.968706	0.748497	0.743953	1.08817	0.875654	1.54511	0.97496	1.27486	1.70301	1.77422	1.52472	1.66384	1.6937	1.56116	1.50639	1.74996	0.158226	0.800723	0.20733	0.683337	0.634427	0.197619	0.651573	0.186037	0.88733	1.16765	1.66645	1.6278	0.280317	-0.038646
				HexCer(d18:1/20:0)	0.578443	0.255394	0.389404	0.57905	0.659689	1.28046	0.68922	1.10946	1.91256	1.98111	1.76777	1.84737	2.2132	2.0994	2.17873	2.4284	0.0314721	1.50207	0.0492446	1.30764	0.00562443	2.24992	0.00763315	2.1173	0.450573	0.934707	1.8772	2.22993	0.484134	0.352729
				HexCer(d18:1/22:0)	2.94161	2.72088	2.81754	3.23086	2.91631	3.72378	3.45727	3.80749	4.45286	4.69356	4.44072	4.5112	4.5474	4.51688	4.35466	4.57046	0.0540104	1.26752	0.0785149	1.10505	0.732681	0.135085	0.746717	0.126844	2.92773	3.47621	4.52459	4.49735	0.548489	-0.0272364
				HexCer(d18:1/23:0)	-0.315529	-0.409988	-0.409822	-0.25133	-0.415729	0.14375	-0.500118	-0.20531	1.14861	1.32152	1.0648	1.16922	1.2414	1.19797	1.24164	1.49477	0.516848	0.286637	0.582549	0.234667	0.220864	0.655875	0.243775	0.61301	-0.346667	-0.244352	1.17604	1.29395	0.102315	0.117906
				HexCer(d18:1/24:0)	2.30618	2.04972	2.18274	2.40876	2.91391	3.4375	2.8196	3.24521	3.46026	3.57829	3.3854	3.48553	3.65065	3.6209	3.50678	3.85392	0.00181847	2.74029	0.00478924	2.31973	0.0710703	1.14831	0.0847744	1.07174	2.23685	3.10405	3.47737	3.65806	0.867202	0.180691
				HexCer(d18:1/24:1)	3.19139	2.85037	2.95758	3.05967	2.62762	3.46614	3.32359	3.48816	3.89093	3.96749	3.75739	3.75491	2.80786	2.68027	2.62429	2.85689	0.364098	0.438782	0.432366	0.364148	6.45844e-06	5.18987	2.35335e-05	4.62831	3.01475	3.22638	3.84268	2.74232	0.211625	-1.10036
				HexCer(d18:1/26:0)	-2.96482	-3.35017	-3.3892	-2.95818	-2.41497	-1.66254	-2.28744	-1.91118	-1.53157	-1.5093	-1.68832	-1.61131	-1.27472	-1.19511	-1.41268	-1.0745	0.00193295	2.71378	0.00494388	2.30593	0.00552404	2.25774	0.00753535	2.1229	-3.16559	-2.06903	-1.58512	-1.23925	1.09656	0.345869
				HexCer(d18:2/24:1)	0.490002	0.17749	0.264877	0.187722	-0.042522	0.879136	0.361436	0.950952	1.02687	1.03772	0.799512	0.987495	0.65598	0.307257	0.163237	0.541644	0.33362	0.476748	0.401551	0.396259	0.00464999	2.33255	0.0064088	2.19322	0.280023	0.53725	0.962898	0.41703	0.257228	-0.545869
				LPC(14:0)	-3.37073	-3.20701	-3.54398	-3.30677	-2.6349	-2.81463	-2.89406	-3.05688	-3.50086	-3.64827	-3.64116	-3.31184	-3.33733	-3.37106	-3.56131	-3.2408	0.00411031	2.38613	0.00888897	2.05115	0.203348	0.691761	0.225377	0.647091	-3.35712	-2.85012	-3.52553	-3.37763	0.507004	0.147909
				LPC(15:1)	-1.82562	-1.6986	-1.95508	-1.31181	-1.10617	-1.46401	-1.15614	-1.66827	-1.396	-0.714962	-0.978514	-0.465584	-1.06119	-1.18903	-1.2227	-0.860995	0.119043	0.924298	0.162386	0.789451	0.400213	0.397709	0.42926	0.367279	-1.69778	-1.34865	-0.888765	-1.08348	0.349133	-0.194712
				LPC(16:0)	4.51641	4.44176	4.45423	4.59	4.83774	4.78853	4.59585	4.66475	5.28745	5.33576	5.16527	5.35788	5.13754	5.04906	5.00198	5.22816	0.0145637	1.83673	0.0256225	1.59138	0.0325953	1.48685	0.0408978	1.3883	4.5006	4.72172	5.28659	5.10418	0.221117	-0.182407
				LPC(16:1)	-0.791216	-0.789882	-0.881915	-0.593036	-0.418755	-0.526879	-0.564694	-0.694144	-1.07947	-1.02476	-1.01003	-0.965796	-0.557679	-0.742033	-0.914373	-0.428686	0.0431767	1.36475	0.0652557	1.18538	0.016345	1.78661	0.0209028	1.6798	-0.764013	-0.551118	-1.02001	-0.660693	0.212895	0.359319
				LPC(17:0)	-0.834345	-0.932045	-0.935888	-0.832055	-0.594036	-0.642256	-0.929439	-0.931187	-0.034827	0.0416885	-0.134848	0.0451976	-0.0846774	-0.152596	-0.127925	0.0834884	0.294454	0.530983	0.364301	0.438539	0.491865	0.308154	0.52126	0.282946	-0.883583	-0.774229	-0.0206972	-0.0704277	0.109354	-0.0497305
				LPC(18:0)	3.99566	3.93687	3.97423	4.17084	4.58728	4.58937	4.18395	4.30978	4.84005	4.95268	4.71184	4.90765	4.99664	4.92469	5.01715	5.19326	0.013098	1.88279	0.0235411	1.62817	0.0592706	1.22716	0.0723211	1.14074	4.0194	4.41759	4.85305	5.03294	0.398192	0.179882
				LPC(18:1)	2.93852	2.68018	2.90729	3.18593	3.50659	3.37655	3.46886	3.24502	3.06342	3.31792	3.21191	3.45059	3.46891	3.32181	3.17007	3.65731	0.00737214	2.13241	0.0145259	1.83786	0.319991	0.494863	0.350278	0.455587	2.92798	3.39926	3.26096	3.40453	0.471275	0.143565
				LPC(18:2)	0.778172	0.460715	0.959361	1.77434	1.80813	1.54968	1.53094	0.996652	0.913019	1.53685	1.43371	1.834	2.12098	1.78587	1.67284	2.45337	0.194913	0.710159	0.24689	0.607497	0.0680448	1.1672	0.0822724	1.08475	0.993148	1.47135	1.42939	2.00826	0.478202	0.57887
				LPC(18:3)	-5.47088	-5.37006	-5.44231	-4.40977	-4.88225	-5.0908	-4.88507	-5.03218	-5.46799	-5.15767	-5.19852	-5.10204	-3.8781	-3.97165	-4.67103	-3.75567	0.470739	0.32722	0.535113	0.271554	0.00189876	2.72153	0.00280595	2.55192	-5.17326	-4.97258	-5.23156	-4.06911	0.200682	1.16244
				LPC(19:0)	-2.4605	-2.57008	-2.47486	-2.3516	-2.27867	-2.30252	-2.60847	-2.58064	-1.32084	-1.28823	-1.52132	-1.33299	-1.53304	-1.7731	-1.59405	-1.5652	0.833508	0.0790904	0.859353	0.0658284	0.0158162	1.8009	0.0203242	1.69199	-2.46426	-2.44257	-1.36585	-1.61635	0.0216851	-0.2505
				LPC(19:1)	-3.5712	-3.6773	-3.73013	-3.50931	-3.42968	-3.54518	-3.57871	-3.54773	-3.33052	-3.27918	-3.31768	-3.33158	-3.4973	-3.39248	-3.72043	-3.49599	0.157208	0.803524	0.207017	0.683994	0.0234988	1.62895	0.0299076	1.52422	-3.62198	-3.52533	-3.31474	-3.52655	0.0966559	-0.211808
				LPC(20:0)	-2.03745	-2.08105	-2.12213	-1.97305	-2.05108	-1.98847	-2.28817	-2.23814	-1.10915	-1.04659	-1.14069	-1.04652	-1.17591	-1.22832	-1.31613	-1.1749	0.30697	0.512904	0.378028	0.422476	0.0146142	1.83522	0.0188708	1.72421	-2.05342	-2.14146	-1.08574	-1.22382	-0.088045	-0.138078
				LPC(20:1)	-1.71311	-1.77758	-1.70467	-1.51621	-1.30905	-1.21074	-1.33444	-1.28641	-0.775013	-0.603797	-0.845616	-0.648269	-0.797926	-0.841562	-0.946699	-0.632924	0.000743089	3.12896	0.00243511	2.61348	0.3522	0.45321	0.383956	0.415719	-1.6779	-1.28516	-0.718174	-0.804778	0.392735	-0.0866041
				LPC(20:3)	-0.32433	-0.692045	-0.371043	0.0299641	0.363387	0.186282	0.273044	-0.0914377	-0.940004	-0.571211	-0.72294	-0.526504	-0.38547	-0.53448	-0.682373	-0.124736	0.0258736	1.58714	0.0415435	1.3815	0.138226	0.859412	0.157128	0.803746	-0.339364	0.182819	-0.690165	-0.431765	0.522183	0.2584
				LPC(20:4)	1.23192	0.865701	1.33622	2.05714	1.67223	1.29449	1.54422	1.03111	1.03847	1.68939	1.65393	1.97177	1.50824	1.27673	1.06338	2.07485	0.965955	0.015043	0.973273	0.0117653	0.726471	0.138782	0.743236	0.128874	1.37275	1.38551	1.58839	1.4808	0.0127663	-0.107594
				LPC(20:5)	-2.38427	-2.72502	-2.21125	-1.35047	-1.44935	-1.67096	-3.19377	-2.15629	-2.45413	-1.89553	-1.98145	-2.68871	-2.45254	-2.35332	-2.30255	-2.03524	0.921139	0.0356747	0.938786	0.0274335	0.887419	0.0518712	0.890768	0.0502355	-2.16775	-2.11759	-2.25496	-2.28591	0.0501604	-0.0309588
				LPC(22:0)	-4.42908	-4.08278	-4.36332	-4.33395	-3.64336	-3.39216	-3.85244	-3.62863	-3.42831	-3.61162	-3.57987	-3.49264	-3.12481	-3.20147	-3.19407	-3.06871	0.00141858	2.84815	0.00385043	2.41449	0.000337355	3.47191	0.000618872	3.2084	-4.30228	-3.62915	-3.52811	-3.14727	0.673136	0.380844
				LPC(22:1)	-6.59903	-6.20313	-5.79771	-5.52858	-5.68348	-5.14299	-5.28456	-5.08335	-4.61051	-4.9659	-4.44821	-5.08922	-4.17533	-4.47236	-4.70656	-4.3512	0.0350238	1.45564	0.0541648	1.26628	0.10826	0.965531	0.124126	0.906137	-6.03211	-5.2986	-4.77846	-4.42636	0.733515	0.352098
				LPC(22:5)	-0.228099	-0.51967	-0.427813	-0.219723	-0.117877	-0.0510237	0.0563232	-0.0553977	-0.990303	-0.792816	-0.860503	-0.794719	-0.130963	-0.306093	-0.518046	-0.00314253	0.0100431	1.99813	0.0188131	1.72554	0.00216099	2.66535	0.00312404	2.50528	-0.348826	-0.0419939	-0.859585	-0.239561	0.306832	0.620024
				LPC(22:6)	0.0479235	-0.201075	-0.0302508	0.275093	0.345572	0.270252	0.407633	0.156968	-0.578171	-0.391028	-0.448562	-0.338832	-0.280471	-0.397779	-0.506873	0.0433296	0.0520462	1.28361	0.0769128	1.114	0.28048	0.552098	0.308296	0.511032	0.0229228	0.295106	-0.439148	-0.285449	0.272183	0.1537
				LPC(24:0)	-3.91266	-4.03863	-3.90007	-4.05287	-3.2061	-3.17504	-3.57004	-3.45128	-3.62753	-3.67845	-3.71673	-3.64223	-2.62084	-2.87537	-2.72847	-2.70833	0.000949214	3.02264	0.00290634	2.53665	3.13131e-06	5.50427	1.57367e-05	4.80309	-3.97606	-3.35062	-3.66624	-2.73325	0.625444	0.932983
				LPC(24:1)	-6.98514	-7.14723	-6.0598	-7.42803	-5.80974	-6.19895	-5.52987	-5.57694	-6.035	-5.63111	-5.74236	-5.49147	-4.86538	-5.01757	-5.33324	-4.97088	0.0148822	1.82733	0.0258737	1.58714	0.00442575	2.35401	0.0061636	2.21017	-6.90505	-5.77887	-5.72499	-5.04677	1.12617	0.678219
				LPE(16:0)	0.0491289	0.18336	-0.127816	0.285343	0.630249	0.778964	0.463243	0.567777	0.498833	0.794753	0.560997	0.813159	1.41982	1.26748	1.31978	1.55331	0.00363578	2.4394	0.0081959	2.0864	0.000393881	3.40463	0.00070317	3.15294	0.0975038	0.610058	0.666936	1.3901	0.512555	0.723161
				LPE(18:1)	0.197941	0.322143	0.0663767	0.69066	0.926524	0.581102	0.886633	0.397693	0.66297	1.32583	1.03949	1.59095	0.982171	0.832901	0.814387	1.17163	0.085866	1.06618	0.121491	0.915455	0.379063	0.421289	0.409677	0.387558	0.31928	0.697988	1.15481	0.950272	0.378708	-0.204535
				LPE(18:2)	-2.04344	-2.37994	-1.63039	-0.491503	-1.37534	-1.38762	-1.37814	-2.35026	-2.5744	-1.15382	-1.47363	-0.692918	-0.995316	-1.37125	-1.31965	-1.04431	0.978392	0.00948702	0.982084	0.00785125	0.50591	0.295927	0.529811	0.275879	-1.63632	-1.62284	-1.47369	-1.18263	0.0134784	0.291059
				LPE(20:4)	1.33673	0.980559	1.37707	1.93343	2.19258	1.13377	2.41466	0.84144	0.919258	2.79464	1.93779	3.54274	1.64631	1.54299	2.00397	2.17711	0.602528	0.220023	0.656855	0.182531	0.464593	0.332927	0.494327	0.305985	1.40695	1.64561	2.29861	1.8426	0.238664	-0.456011
				LPE(22:6)	0.0164017	-0.410485	-0.078327	0.542344	1.63242	0.102118	1.44538	-0.0740206	-0.28625	1.34938	0.656327	1.86014	0.284989	0.218323	0.792482	0.851583	0.168847	0.772508	0.219089	0.65938	0.495224	0.305199	0.522736	0.281718	0.0174834	0.776474	0.894901	0.536844	0.758991	-0.358056
				LPG(16:0)	-7.10279	-6.82633	-7.35255	-6.7027	-4.47942	-5.16044	-4.3145	-4.97104	-6.49549	-5.0667	-5.55685	-4.99719	-2.74324	-2.94158	-2.8817	-2.67396	9.47944e-05	4.02322	0.000933824	3.02974	0.000242492	3.6153	0.000460734	3.33655	-6.99609	-4.73135	-5.52906	-2.81012	2.26474	2.71894
				LPG(18:1)	-3.68228	-3.44139	-4.77286	-2.83074	-2.27963	-2.31072	-2.86352	-2.53681	-2.98085	-2.89321	-3.00593	-3.09344	-1.96486	-2.12357	-2.2039	-1.91678	0.0323522	1.4901	0.0503256	1.29821	2.08127e-05	4.68167	5.95889e-05	4.22483	-3.68182	-2.49767	-2.99336	-2.05228	1.18415	0.941079
				LPI(16:0)	-5.41654	-6.10906	-6.47291	-5.69859	-4.55689	-4.63167	-3.45456	-5.46326	-5.14974	-3.65744	-4.28343	-3.69116	-2.32187	-2.6489	-2.57432	-2.78825	0.0254079	1.59503	0.0412104	1.38499	0.00434236	2.36227	0.00607931	2.21615	-5.92427	-4.5266	-4.19544	-2.58333	1.39768	1.61211
				LPI(18:0)	-0.294339	-0.456017	-0.711894	-0.211151	0.556731	0.741815	0.745343	0.195313	-0.163456	0.676078	0.182269	0.453584	1.46289	1.31542	1.43485	1.30726	0.00119591	2.9223	0.00345774	2.46121	0.00105682	2.976	0.00168332	2.77383	-0.41835	0.5598	0.287119	1.3801	0.97815	1.09299
				LPI(18:1)	-3.82034	-4.59677	-4.77642	-3.92639	-3.81925	-3.13641	-2.616	-3.31875	-4.22231	-2.48329	-3.12629	-2.73255	-2.06901	-2.39026	-2.50757	-2.52928	0.021948	1.6586	0.0367181	1.43512	0.102455	0.989468	0.118491	0.926315	-4.27998	-3.2226	-3.14111	-2.37403	1.05738	0.767078
				PC(28:0)	-0.651419	-1.56443	-2.39392	-2.35675	-0.773498	-0.660451	-1.1205	-0.914241	-2.67362	-2.81153	-2.89284	-3.15795	-1.84445	-2.02443	-1.97852	-1.87661	0.083899	1.07624	0.119343	0.923203	0.000132659	3.87726	0.000267327	3.57296	-1.74163	-0.867172	-2.88398	-1.931	0.874457	0.952982
				PC(30:0)	3.12348	2.95493	2.84909	2.98281	4.10786	4.28902	3.83665	4.04919	3.01247	2.97477	2.78904	2.88789	3.57612	3.37799	3.56918	3.60455	5.70503e-05	4.24374	0.000778063	3.10899	0.000138601	3.85823	0.000275134	3.56046	2.97758	4.07068	2.91604	3.53196	1.0931	0.615916
				PC(30:1)	0.245168	-0.233926	-0.892997	-0.836298	0.505108	0.786011	0.308806	0.579836	-1.417	-1.42393	-1.57301	-1.52222	0.32408	0.179343	0.326143	0.347499	0.0146414	1.83442	0.0256225	1.59138	5.41138e-08	7.26669	1.62766e-06	5.78844	-0.429513	0.54494	-1.48404	0.294266	0.974453	1.77831
				PC(30:2)	-7.10419	-5.72579	-7.95908	-7.76643	-6.20091	-5.67099	-5.94016	-6.17855	-8.53143	-7.55214	-8.45548	-8.31196	-4.28929	-4.31955	-4.66607	-4.22947	0.0707459	1.1503	0.101721	0.992589	4.34366e-06	5.36214	2.00171e-05	4.6986	-7.13887	-5.99765	-8.21275	-4.3761	1.14122	3.83666
				PC(31:0)	1.32673	0.958005	0.83135	1.00913	1.14773	1.45263	0.871718	1.02668	1.71041	1.89287	1.55122	1.81139	1.98307	1.7574	1.99656	2.06044	0.585186	0.232706	0.64589	0.189842	0.0803952	1.09477	0.0937944	1.02782	1.0313	1.12469	1.74147	1.94937	0.0933876	0.207897
				PC(31:1)	3.01243	2.76183	2.61903	2.77757	3.03598	3.34202	2.97021	3.21488	3.09045	3.1491	2.91098	2.9942	3.3764	3.31967	3.32643	3.42208	0.0252155	1.59833	0.0411492	1.38564	0.00134569	2.87106	0.00206909	2.68422	2.79271	3.14077	3.03618	3.36114	0.348057	0.324962
				PC(31:2)	1.13547	1.04799	0.835825	1.05699	1.42773	1.80222	1.38602	1.566	1.63532	1.66366	1.44453	1.48792	2.11115	2.01106	2.08176	2.13542	0.00357242	2.44704	0.00812191	2.09034	0.000124194	3.9059	0.00025218	3.59829	1.01907	1.54549	1.55786	2.08485	0.526421	0.526991
				PC(31:3)	-3.4961	-3.58679	-3.5484	-3.58457	-2.70079	-2.9256	-3.25445	-2.71638	-3.33119	-3.15411	-3.19401	-3.18147	-2.07546	-2.8486	-2.701	-1.99775	0.00243356	2.61376	0.00593879	2.2263	0.0102131	1.99084	0.0135158	1.86916	-3.55397	-2.89931	-3.21519	-2.4057	0.65466	0.80949
				PC(32:0)	6.27147	6.27084	6.29804	6.46739	6.48638	6.68768	6.18675	6.41011	6.9064	6.93823	6.77728	6.88471	7.15268	6.97111	7.16168	7.15664	0.347996	0.458425	0.415099	0.381849	0.00694328	2.15844	0.00932785	2.03022	6.32694	6.44273	6.87666	7.11053	0.115791	0.233872
				PC(32:1)	5.42356	5.22445	5.08522	5.25606	5.98285	6.30136	5.89472	6.11646	5.16212	5.17195	5.00288	5.05241	6.04251	5.94861	6.06939	6.14247	0.000325381	3.48761	0.00141887	2.84806	3.1355e-06	5.50369	1.57367e-05	4.80309	5.24732	6.07385	5.09734	6.05074	0.826524	0.953404
				PC(32:2)	1.1618	1.32614	0.913507	1.08543	2.31087	2.62648	2.18864	2.4357	1.13113	1.14697	0.972843	1.05651	2.5984	2.47814	2.5634	2.66066	5.76917e-05	4.23889	0.000778063	3.10899	1.64345e-07	6.78424	3.46372e-06	5.46046	1.12172	2.39042	1.07686	2.57515	1.2687	1.49828
				PC(32:3)	-3.91541	-3.74022	-4.30743	-4.10815	-2.89851	-2.60237	-3.38225	-2.49987	-3.64768	-3.52748	-3.9169	-3.69014	-1.54448	-1.83103	-1.63846	-1.64431	0.00235789	2.62748	0.00586168	2.23198	9.91135e-07	6.00387	7.84513e-06	5.1054	-4.0178	-2.84575	-3.69555	-1.66457	1.17205	2.03098
				PC(33:0)	-0.296444	-0.292982	-0.282609	-0.0961492	-0.0855503	0.230276	-0.4379	-0.111162	1.45563	1.52174	1.30037	1.41651	1.5026	1.78625	1.53315	1.67889	0.368318	0.433777	0.435433	0.361078	0.0466627	1.33103	0.0577315	1.23859	-0.242046	-0.101084	1.42356	1.62522	0.140962	0.201663
				PC(33:1)	2.05716	1.6699	1.46659	1.63173	2.44067	2.84654	2.3488	2.60688	2.40731	2.38724	2.17775	2.26511	2.9956	2.9515	3.09431	3.21319	0.00212051	2.67356	0.00537197	2.26987	7.69594e-05	4.11374	0.000170593	3.76804	1.70635	2.56073	2.30935	3.06365	0.854378	0.7543
				PC(33:2)	2.89119	2.96113	2.8675	3.07161	3.71242	4.33217	3.72142	4.08812	4.02207	4.06616	3.86613	3.92223	4.72738	4.67066	4.48399	4.79773	0.000661887	3.17922	0.00221944	2.65376	0.000133799	3.87355	0.000267598	3.57252	2.94786	3.96353	3.96915	4.66994	1.01567	0.700793
				PC(33:3)	1.37381	1.4261	1.24026	1.50175	1.90334	2.39399	1.95419	2.21354	2.38712	2.39979	2.10422	2.21197	2.39868	2.225	2.25615	2.32872	0.00121683	2.91477	0.00346556	2.46023	0.756834	0.120999	0.765467	0.116074	1.38548	2.11626	2.27577	2.30214	0.730783	0.0263618
				PC(33:4)	2.58401	2.61231	2.51905	2.72422	2.78975	3.29789	2.89735	3.16778	3.26035	3.28388	3.06394	3.11061	3.64228	3.56391	3.58841	3.76113	0.0140795	1.85141	0.0249677	1.60262	0.000596795	3.22417	0.000993347	3.0029	2.60989	3.03819	3.1797	3.63893	0.428299	0.459237
				PC(34:0)	3.8113	3.79243	3.85623	3.94197	4.31328	4.57478	3.94453	4.25744	4.6643	4.70073	4.4831	4.6342	5.22631	5.11965	5.25723	5.35137	0.0195834	1.70811	0.0336077	1.47356	9.60603e-05	4.01746	0.00020774	3.68248	3.85048	4.27251	4.62058	5.23864	0.422023	0.618056
				PC(34:1)	8.68764	8.60082	8.61332	8.77605	9.43378	9.68565	9.33945	9.50519	9.04819	9.10293	8.95655	8.99935	9.62719	9.63811	9.69138	9.76817	6.4002e-05	4.19381	0.000778063	3.10899	6.69455e-06	5.17428	2.40642e-05	4.61863	8.66946	9.49102	9.02675	9.68121	0.821564	0.65446
				PC(34:2)	7.69453	7.68204	7.53165	7.79028	8.44757	8.72654	8.43735	8.5866	8.43305	8.42734	8.25127	8.39444	8.97828	8.88842	8.99447	8.97527	5.45764e-05	4.263	0.000778063	3.10899	2.11057e-05	4.6756	5.95889e-05	4.22483	7.67463	8.54951	8.37653	8.95911	0.874887	0.582582
				PC(34:3)	2.99934	3.257	2.91062	3.12155	3.90083	4.37708	3.91566	4.19651	3.42486	3.50345	3.27548	3.36147	4.8554	4.77292	4.8887	4.95715	0.000302844	3.51878	0.00136587	2.86459	3.46392e-07	6.46043	5.11891e-06	5.29082	3.07213	4.09752	3.39131	4.86854	1.02539	1.47723
				PC(34:4)	-0.352998	0.0821673	-0.334879	-0.139936	0.910595	1.32787	0.928512	1.17603	-0.0619094	-0.0124148	-0.245323	-0.145603	0.497913	0.411264	0.45491	0.615068	0.000113512	3.94496	0.00100647	2.9972	9.98607e-05	4.00061	0.000210817	3.67609	-0.186411	1.08575	-0.116313	0.494789	1.27216	0.611101
				PC(35:1)	2.76283	2.61418	2.57851	2.74356	3.35906	3.83314	3.30255	3.63301	3.83025	3.89451	3.62064	3.73531	4.59842	4.59079	4.64055	4.80002	0.000632741	3.19877	0.00216928	2.66368	2.57113e-05	4.58988	6.9083e-05	4.16063	2.67477	3.53194	3.77017	4.65744	0.857171	0.887269
				PC(35:2)	1.93918	1.89891	1.73663	1.97776	2.66749	3.16584	2.66929	2.90445	3.21176	3.21346	2.9837	3.02847	3.92193	3.90115	3.97283	4.0788	0.000308092	3.51132	0.00136587	2.86459	2.12818e-05	4.67199	5.95889e-05	4.22483	1.88812	2.85177	3.10935	3.96868	0.963647	0.859332
				PC(35:3)	1.66683	1.66966	1.52568	1.80271	2.33639	3.00894	2.52945	2.82621	2.30047	2.38772	2.08307	2.20928	2.71393	2.62001	2.61951	2.81734	0.000750672	3.12455	0.00243511	2.61348	0.001424	2.84649	0.00217692	2.66216	1.66622	2.67525	2.24513	2.6927	1.00903	0.447563
				PC(35:5)	2.87204	2.93799	2.79474	3.13105	2.87526	3.37695	3.03512	3.26113	3.65861	3.79516	3.52142	3.67229	3.57868	3.48899	3.46717	3.57148	0.178947	0.747275	0.228846	0.640457	0.0745672	1.12745	0.0885486	1.05282	2.93396	3.13712	3.66187	3.52658	0.203163	-0.135289
				PC(35:6)	2.68925	2.56638	2.61063	2.8214	3.34218	3.76884	3.47422	3.7477	3.03578	3.07337	2.89185	2.90442	4.1219	4.14862	4.2046	4.30599	0.000255289	3.59297	0.00128126	2.89236	1.05454e-06	5.97694	7.84513e-06	5.1054	2.67191	3.58323	2.97636	4.19528	0.911319	1.21892
				PC(36:0)	-0.926664	-0.980075	-0.93707	-0.841783	-0.214369	0.0575934	-0.722435	-0.29806	-0.141735	-0.121055	-0.345629	-0.235198	0.799667	0.724156	0.83186	0.975219	0.00877373	2.05682	0.01679	1.77495	7.61122e-06	5.11855	2.59562e-05	4.58576	-0.921398	-0.294318	-0.210904	0.832726	0.627081	1.04363
				PC(36:1)	7.09951	7.00393	7.05637	7.19755	8.03621	8.43164	7.92326	8.16482	7.75543	7.81165	7.58459	7.68445	8.66279	8.67208	8.70169	8.86619	0.00010598	3.97478	0.000972095	3.01229	5.76692e-06	5.23906	2.30062e-05	4.63815	7.08934	8.13898	7.70903	8.72569	1.04964	1.01666
				PC(36:2)	6.851	6.85952	6.77163	6.96813	7.86394	8.27444	7.83699	8.10693	7.83072	7.91365	7.66874	7.70039	8.61048	9.14729	8.57415	8.69373	4.71157e-05	4.32683	0.000778063	3.10899	0.000506935	3.29505	0.000881338	3.05486	6.86257	8.02058	7.77837	8.75642	1.15801	0.978041
				PC(36:3)	6.49563	6.49615	6.40618	6.61854	7.59743	8.01433	7.63229	7.85024	7.20346	7.21411	7.03115	7.09358	8.06266	8.01888	8.09035	8.155	2.1812e-05	4.6613	0.000587842	3.23074	1.8989e-06	5.7215	1.19667e-05	4.92203	6.50413	7.77357	7.13558	8.08172	1.26945	0.946145
				PC(36:4)	7.75685	7.76218	7.68978	7.87715	7.70634	8.09292	7.84163	8.0436	8.26216	8.279	8.12186	8.16567	8.19483	8.17274	8.26409	8.33504	0.177426	0.750982	0.228846	0.640457	0.53706	0.269977	0.558039	0.253335	7.77149	7.92112	8.20717	8.24168	0.149631	0.0345022
				PC(36:5)	2.31427	2.19052	2.1869	2.40639	4.06712	4.08946	3.75533	3.95937	2.54951	2.6258	2.44988	2.48092	4.13533	4.02183	4.12705	4.19572	1.75723e-06	5.75517	0.000467424	3.33029	9.21024e-08	7.03573	2.44992e-06	5.61085	2.27452	3.96782	2.52653	4.11998	1.6933	1.59345
				PC(36:6)	-1.67988	-1.35393	-1.74817	-1.43386	-0.264846	-0.237366	-0.570594	-0.377599	-1.26282	-1.25835	-1.47925	-1.27722	0.591345	0.438476	0.106583	0.627722	6.4351e-05	4.19144	0.000778063	3.10899	1.01697e-05	4.99269	3.33969e-05	4.47629	-1.55396	-0.362601	-1.31941	0.441031	1.19136	1.76044
				PC(36:7)	-5.38313	-4.72978	-5.20509	-5.1847	-3.20135	-3.00433	-3.82472	-3.54449	-4.91259	-4.77038	-5.04612	-4.9497	-4.27542	-4.34318	-4.09153	-4.0085	0.000278267	3.55554	0.00136587	2.86459	0.000259947	3.58511	0.000490397	3.30945	-5.12567	-3.39372	-4.9197	-4.17966	1.73195	0.740043
				PC(37:1)	-0.718567	-0.786817	-0.799983	-0.684465	-0.423664	0.0815448	-0.477956	-0.187206	0.46175	0.507096	0.220649	0.360796	0.857553	0.815739	0.927597	1.0673	0.00905969	2.04289	0.0170913	1.76722	0.000747895	3.12616	0.00122803	2.91079	-0.747458	-0.25182	0.387573	0.917048	0.495637	0.529476
				PC(37:2)	-0.481327	-1.251	-0.723899	-1.0636	0.352571	0.855359	0.355824	0.627023	0.407183	0.513213	0.309026	0.292181	0.681117	1.35881	0.467195	0.710244	0.00049933	3.30161	0.00192495	2.71558	0.077449	1.11098	0.0911568	1.04021	-0.879958	0.547694	0.380401	0.804341	1.42765	0.42394
				PC(37:3)	-0.713141	-0.750634	-0.54766	-0.53228	0.320357	1.073	0.334679	0.613611	0.52172	0.546487	0.272378	0.266244	0.953874	1.06584	1.07552	1.21643	0.000575578	3.2399	0.00212644	2.67235	0.000356958	3.44738	0.00064156	3.19276	-0.635928	0.585413	0.401707	1.07791	1.22134	0.676207
				PC(37:4)	1.41049	1.49643	1.37788	1.5681	1.74933	2.24387	1.90503	2.19512	2.34744	2.33656	2.11762	2.14974	3.33004	3.2184	3.2391	3.37027	0.00428989	2.36755	0.0092025	2.03609	5.73937e-06	5.24114	2.30062e-05	4.63815	1.46322	2.02334	2.23784	3.28945	0.560115	1.05161
				PC(37:5)	2.09995	2.1173	2.00441	2.18426	2.78957	3.3835	3.03635	3.27314	2.57313	2.59199	2.37361	2.44728	3.77396	3.83921	3.75132	3.92359	0.000305215	3.51539	0.00136587	2.86459	8.90077e-07	6.05057	7.63743e-06	5.11705	2.10148	3.12064	2.4965	3.82202	1.01916	1.32552
				PC(37:6)	-3.71988	-3.94784	-4.43847	-3.72986	-4.17689	-2.45404	-2.33361	-1.94361	-3.26552	-3.20879	-2.6707	-2.88311	-1.72615	-1.98046	-1.92428	-1.59686	0.0566924	1.24648	0.0819574	1.08641	0.000354896	3.4499	0.00064156	3.19276	-3.95901	-2.72703	-3.00703	-1.80693	1.23198	1.2001
				PC(37:8)	-1.90301	-1.76047	-2.18645	-1.83896	-1.48624	-0.879914	-0.866113	-0.690826	-0.750503	-0.735321	-0.953306	-1.07322	0.116638	0.131684	0.0689668	0.286147	0.00307361	2.51235	0.00723522	2.14055	3.53721e-05	4.45134	8.96092e-05	4.04765	-1.92222	-0.980773	-0.878088	0.150859	0.94145	1.02895
				PC(38:1)	0.196132	0.128993	0.0478867	0.193738	1.3005	1.75427	1.06667	1.46301	0.903795	0.915	0.712553	0.74608	2.36789	2.32268	2.39402	2.57349	0.00015095	3.82117	0.00111535	2.95259	7.63303e-07	6.1173	6.77032e-06	5.16939	0.141687	1.39611	0.819357	2.41452	1.25443	1.59516
				PC(38:2)	2.11868	2.01228	1.91537	2.05911	3.40618	4.00122	3.36835	3.76795	2.69526	2.9718	2.53102	2.5969	5.16066	5.14276	5.19191	5.35623	5.10166e-05	4.29229	0.000778063	3.10899	4.27456e-07	6.36911	5.16833e-06	5.28665	2.02636	3.63593	2.69875	5.21289	1.60957	2.51415
				PC(38:3)	4.38203	4.34682	4.35449	4.55108	5.65463	6.22132	5.6824	6.03291	4.95246	5.01436	4.764	4.83118	5.45243	5.28251	5.25016	5.50035	5.19637e-05	4.2843	0.000778063	3.10899	0.00122587	2.91156	0.00191434	2.71798	4.4086	5.89782	4.8905	5.37136	1.48921	0.480861
				PC(38:4)	7.59297	7.65352	7.58527	7.77595	7.76375	8.17265	7.84352	8.02871	8.28256	8.32484	8.1329	8.20844	8.58798	8.59034	8.65557	8.73247	0.0259256	1.58627	0.0415435	1.3815	0.0003024	3.51942	0.000566467	3.24683	7.65193	7.95216	8.23718	8.64159	0.300226	0.404407
				PC(38:5)	6.46373	6.43656	6.33252	6.54134	6.84777	7.253	7.00411	7.19082	6.88604	6.93278	6.76334	6.7669	7.54288	7.54549	7.59246	7.66104	0.000812305	3.09028	0.0025723	2.58968	6.22725e-06	5.2057	2.30062e-05	4.63815	6.44354	7.07392	6.83727	7.58547	0.630388	0.748202
				PC(38:6)	4.74435	4.68039	4.62681	4.8446	5.62247	6.10942	5.88719	6.07014	5.24307	5.2776	5.03287	5.06188	6.13863	6.17078	6.1728	6.31323	5.98605e-05	4.22286	0.000778063	3.10899	7.47258e-06	5.12653	2.58157e-05	4.58812	4.72404	5.92231	5.15386	6.19886	1.19827	1.045
				PC(38:7)	0.0468352	0.239027	-0.0593243	0.10689	1.20396	1.47708	1.21965	1.46718	0.563984	0.454519	0.199469	0.217167	2.3259	2.26925	2.27091	2.44983	1.34104e-05	4.87256	0.000587842	3.23074	1.06175e-06	5.97398	7.84513e-06	5.1054	0.0833571	1.34197	0.358785	2.32897	1.25861	1.97019
				PC(38:8)	-2.87456	-3.00693	-3.12142	-2.67001	-0.235789	0.100399	-1.02045	-0.234766	-2.12952	-2.2365	-2.78844	-2.74921	0.396346	0.190745	0.35606	0.0831984	5.7585e-05	4.23969	0.000778063	3.10899	6.17526e-06	5.20934	2.30062e-05	4.63815	-2.91823	-0.347651	-2.47592	0.256587	2.57058	2.73251
				PC(39:1)	-3.44756	-4.6039	-5.18664	-5.43924	-4.92757	-4.58736	-5.32556	-4.87292	-6.55127	-6.42729	-6.73372	-6.53913	-5.2656	-5.75978	-5.6603	-5.92417	0.60037	0.221581	0.656855	0.182531	0.00103047	2.98696	0.00165123	2.78219	-4.66934	-4.92836	-6.56285	-5.65246	-0.259019	0.910391
				PC(39:2)	-5.34486	-5.80337	-6.1224	-5.86049	-4.55958	-4.06063	-4.76791	-4.51108	-4.29793	-4.93735	-4.42839	-4.35225	-3.56826	-3.37574	-3.31889	-3.13217	0.00100614	2.99734	0.00301973	2.52003	0.000532392	3.27377	0.000910395	3.04077	-5.78278	-4.4748	-4.50398	-3.34876	1.30798	1.15521
				PC(39:3)	-3.9088	-4.12248	-4.73216	-4.16519	-4.92638	-3.40059	-3.28478	-4.45111	-5.42954	-3.48994	-4.9828	-3.56648	-3.91063	-2.34123	-3.10026	-2.94594	0.638796	0.194638	0.68516	0.164208	0.0708534	1.14964	0.0847744	1.07174	-4.23216	-4.01571	-4.36719	-3.07452	0.216442	1.29267
				PC(39:4)	-0.436703	-0.235978	-0.585376	-0.352338	-1.24755	-0.68744	-0.99886	-0.84629	1.10348	0.994887	0.66358	0.936507	0.121314	0.127115	0.164749	0.297162	0.00823634	2.08427	0.0161093	1.79292	0.000334945	3.47503	0.000618717	3.20851	-0.402599	-0.945035	0.924614	0.177585	-0.542436	-0.747029
				PC(39:5)	-0.640467	-0.67376	-0.803411	-0.532065	-0.325002	0.352698	-0.0519251	0.25966	0.377536	0.340931	0.135523	0.153778	1.32163	1.35465	1.37443	1.52335	0.00461211	2.3361	0.00981456	2.00813	5.83356e-06	5.23407	2.30062e-05	4.63815	-0.662426	0.0588577	0.251942	1.39351	0.721283	1.14157
				PC(39:6)	-1.91052	-2.13528	-2.11945	-1.97565	-1.46911	-0.758849	-1.07603	-0.751893	-0.702403	-0.695234	-1.01614	-1.00184	0.09691	0.247354	0.153421	0.27411	0.00122467	2.91198	0.00346556	2.46023	4.11265e-05	4.38588	0.000103204	3.9863	-2.03523	-1.01397	-0.853903	0.192949	1.02126	1.04685
				PC(39:7)	-4.89622	-5.30619	-5.31387	-4.80285	-4.75835	-3.83031	-3.41411	-3.15029	-3.82772	-3.88388	-4.80226	-4.51879	-2.74267	-2.88189	-2.72227	-2.66735	0.0140562	1.85213	0.0249677	1.60262	0.000834837	3.0784	0.00136237	2.8657	-5.07978	-3.78826	-4.25816	-2.75355	1.29152	1.50461
				PC(40:1)	-2.0402	-2.35628	-2.47228	-2.2629	-1.00986	-0.464329	-1.14105	-0.826182	-1.90883	-1.87847	-2.02987	-2.02285	-0.214965	-0.239673	-0.250908	-0.0882443	0.000175381	3.75602	0.0011409	2.94275	5.50713e-08	7.25907	1.62766e-06	5.78844	-2.28292	-0.860356	-1.96	-0.198448	1.42256	1.76155
				PC(40:2)	-1.46512	-1.64919	-1.76072	-1.55325	-0.387638	0.0716921	-0.47583	-0.161291	-1.19701	-1.18363	-1.39	-1.48486	0.241357	0.208155	0.251918	0.388743	6.11651e-05	4.2135	0.000778063	3.10899	1.42515e-06	5.84614	9.47727e-06	5.02332	-1.60707	-0.238267	-1.31388	0.272543	1.3688	1.58642
				PC(40:3)	-0.976729	-0.871129	-1.03855	-0.857998	0.576415	1.17816	0.626628	0.976721	-0.152675	-0.106529	-0.433724	-0.290968	1.01166	1.41351	1.05982	1.62787	2.20993e-05	4.65562	0.000587842	3.23074	8.93377e-05	4.04897	0.000196395	3.70687	-0.936102	0.839481	-0.245974	1.27821	1.77558	1.52419
				PC(40:4)	-3.27203	-3.37184	-3.56531	-3.23871	-2.41592	-1.72579	-2.48808	-2.12954	-2.21721	-2.13163	-2.45429	-2.49761	-1.08691	-1.25798	-1.19106	-0.89078	0.000786078	3.10453	0.00251924	2.59873	5.28473e-05	4.27698	0.000124402	3.90517	-3.36197	-2.18983	-2.32518	-1.10668	1.17214	1.2185
				PC(40:5)	3.6101	3.64151	3.51958	3.71722	4.48315	4.95346	4.59	4.78966	4.2173	4.26783	4.03684	4.0961	5.53548	5.96182	5.98321	6.11561	7.16999e-05	4.14448	0.000829225	3.08133	1.41917e-05	4.84797	4.38951e-05	4.35758	3.6221	4.70407	4.15452	5.89903	1.08196	1.74451
				PC(40:6)	4.14602	4.09465	4.02185	4.30762	4.93495	5.53208	5.18512	5.40767	4.78438	4.86564	4.68154	4.6256	5.60923	5.5919	5.61463	5.71569	0.000241029	3.61793	0.00123296	2.90905	5.95969e-06	5.22478	2.30062e-05	4.63815	4.14254	5.26495	4.73929	5.63286	1.12242	0.893571
				PC(40:7)	3.08609	2.79009	2.89577	3.16072	3.93258	4.53866	4.31391	4.51624	3.47721	3.68587	3.25034	3.50376	4.43977	4.41569	4.44083	4.55815	0.000180264	3.74409	0.0011409	2.94275	4.69378e-05	4.32848	0.000113504	3.94499	2.98316	4.32535	3.47929	4.46361	1.34218	0.984317
				PC(41:2)	-7.33603	-7.89184	-8.08809	-7.96883	-7.21702	-6.10233	-6.99708	-7.05807	-6.59484	-6.62576	-6.86617	-6.60436	-4.7229	-5.40556	-5.37661	-5.20109	0.017669	1.75279	0.0305192	1.51543	0.000121734	3.91459	0.000249087	3.60365	-7.8212	-6.84362	-6.67279	-5.17654	0.977572	1.49625
				PC(41:5)	-4.98535	-4.67555	-5.09879	-4.82244	-4.70009	-4.12078	-4.92087	-4.56248	-4.05167	-3.97266	-4.37087	-4.15001	-2.27077	-2.24496	-1.89573	-2.20585	0.148133	0.829349	0.197016	0.705498	3.56751e-06	5.44764	1.72538e-05	4.76312	-4.89553	-4.57606	-4.1363	-2.15433	0.319474	1.98198
				PC(41:6)	-3.56095	-3.69006	-3.71565	-3.29456	-3.53436	-2.96098	-3.31283	-3.19621	-2.20296	-2.13773	-2.44249	-2.48148	-2.44876	-2.9086	-3.10194	-2.47726	0.0865927	1.06252	0.121724	0.914623	0.0622614	1.20578	0.0756234	1.12134	-3.56531	-3.25109	-2.31616	-2.73414	0.314211	-0.417978
				PC(42:1)	-2.21196	-2.87456	-3.25447	-3.19481	-1.98386	-1.4472	-2.06024	-1.79057	-3.04447	-3.06497	-3.1782	-3.13248	-1.44385	-1.45723	-1.48194	-1.31952	0.00834364	2.07864	0.0162001	1.79048	3.43792e-08	7.4637	1.30641e-06	5.88392	-2.88395	-1.82047	-3.10503	-1.42564	1.06348	1.67939
				PC(42:2)	-3.09066	-3.53482	-3.82517	-3.98182	-2.78763	-2.19368	-2.81522	-2.47297	-3.38915	-3.29939	-3.38555	-3.38648	-1.68176	-1.90113	-1.86808	-1.87603	0.00535939	2.27088	0.0110511	1.95659	1.41558e-07	6.84906	3.42314e-06	5.46558	-3.60812	-2.56738	-3.36514	-1.83175	1.04074	1.53339
				PC(42:3)	-3.24592	-3.21881	-3.50612	-3.15776	-1.58681	-0.904178	-1.36106	-1.09117	-2.66104	-2.50782	-2.80157	-2.79124	-0.908054	-0.969761	-1.00633	-0.882092	1.89545e-05	4.72229	0.000587842	3.23074	3.88075e-07	6.41108	5.1614e-06	5.28723	-3.28216	-1.2358	-2.69042	-0.941559	2.04635	1.74886
				PC(42:4)	-1.9118	-1.98225	-2.09223	-1.89308	-0.305235	0.294667	-0.286313	0.145101	-1.05777	-0.923754	-1.14003	-1.20736	1.66061	1.58561	1.72635	1.8191	1.8588e-05	4.73077	0.000587842	3.23074	3.41413e-08	7.46672	1.30641e-06	5.88392	-1.96984	-0.0379449	-1.08223	1.69792	1.9319	2.78014
				PC(42:5)	-0.94233	-0.936595	-1.09276	-1.19487	0.643475	1.27777	0.777127	1.1579	-0.445182	-0.437829	-0.713596	-0.672998	2.99608	2.99637	2.97513	3.20924	1.7859e-05	4.74814	0.000587842	3.23074	1.78785e-08	7.74767	1.18892e-06	5.92485	-1.04164	0.964068	-0.567401	3.0442	2.0057	3.61161
				PC(42:6)	0.0717079	0.0671547	-0.939313	0.14159	1.17795	1.70675	1.51483	1.67288	0.28135	0.328564	0.161107	0.0539667	1.9839	2.03605	2.04382	2.16468	0.00106037	2.97454	0.003134	2.5039	2.41484e-07	6.61711	4.01468e-06	5.39635	-0.164715	1.5181	0.206247	2.05711	1.68282	1.85086
				PC(42:7)	-0.900253	-0.989065	-1.07688	-0.796981	-0.172975	0.574559	0.271632	0.621725	-0.0391195	-0.0254582	-0.20788	-0.312268	0.227054	0.337441	0.21328	0.341646	0.000595285	3.22528	0.00215473	2.66661	0.001503	2.82304	0.00228455	2.6412	-0.940794	0.323735	-0.146182	0.279855	1.26453	0.426037
				PC(44:4)	-4.51897	-4.42109	-4.60008	-4.41689	-4.00276	-3.3	-3.78647	-3.53854	-3.8567	-3.87601	-3.91116	-4.01174	-2.62887	-2.85272	-2.89013	-2.82827	0.00190754	2.71953	0.00492627	2.30748	3.25907e-06	5.48691	1.60539e-05	4.79442	-4.48926	-3.65694	-3.9139	-2.79999	0.832316	1.11391
				PC(44:5)	-4.57771	-4.38024	-4.72398	-4.48739	-3.67706	-3.26825	-3.57243	-3.24658	-4.02626	-3.94297	-4.24699	-4.35997	-2.65229	-2.78587	-3.05456	-2.83214	0.00015075	3.82174	0.00111535	2.95259	4.93045e-05	4.30711	0.000117098	3.93145	-4.54233	-3.44108	-4.14405	-2.83122	1.10125	1.31283
				PE(34:1)	4.64261	4.28219	4.15489	4.30196	4.69811	4.93228	4.56278	4.79662	4.63021	4.67483	4.42457	4.50514	4.9303	4.82908	4.87721	4.97684	0.0214896	1.66777	0.0364092	1.43879	0.00192586	2.71537	0.00283028	2.54817	4.34541	4.74745	4.55869	4.90336	0.402037	0.344673
				PE(34:2)	2.76566	2.56835	2.37168	2.58138	3.08986	3.39248	2.97859	3.14774	3.17508	3.18938	2.95812	2.99886	3.66506	3.52047	3.63255	3.69018	0.00275685	2.55959	0.00654751	2.18392	0.00023755	3.62424	0.000454593	3.34238	2.57177	3.15217	3.08036	3.62706	0.580401	0.546702
				PE(36:3)	3.00399	2.94647	2.77611	3.02614	3.56547	3.98425	3.54676	3.79529	3.92688	3.92551	3.61781	3.72291	3.95258	3.7344	3.80693	3.88348	0.000564388	3.24842	0.00211478	2.67474	0.627882	0.202122	0.647352	0.18886	2.93818	3.72294	3.79828	3.84435	0.784763	0.0460725
				PE(36:4)	4.21419	4.13267	4.0549	4.2486	4.45188	4.88815	4.48992	4.74953	4.80012	4.80961	4.57753	4.62155	5.19619	5.07332	5.13919	5.3159	0.00533298	2.27303	0.0110511	1.95659	0.000914902	3.03863	0.00147493	2.83123	4.16259	4.64487	4.7022	5.18115	0.482279	0.478948
				PE(36:5)	0.359961	0.414474	0.461521	0.565566	0.523858	0.764793	0.292597	0.356111	0.603224	0.65222	0.389438	0.617564	0.330167	0.174866	0.3216	0.25033	0.776063	0.110103	0.803241	0.0951542	0.00538343	2.26894	0.0073814	2.13186	0.450381	0.48434	0.565611	0.269241	0.033959	-0.296371
				PE(38:3)	3.29701	3.19002	3.06154	3.3271	3.99852	4.5992	4.12202	4.40796	3.84023	3.91344	3.59666	3.72021	4.26783	4.12941	4.17029	4.3721	0.000379729	3.42053	0.00152526	2.81666	0.00182717	2.73822	0.00273048	2.56376	3.21892	4.28193	3.76764	4.23491	1.06301	0.467273
				PE(38:4)	7.59862	7.50691	7.48902	7.56261	7.84431	8.22059	7.90443	8.10563	8.1143	8.13862	7.92879	7.98485	8.4848	8.35175	8.45245	8.55774	0.00188829	2.72393	0.00492436	2.30765	0.000717354	3.14427	0.00118519	2.92621	7.53929	8.01874	8.04164	8.46168	0.479451	0.420042
				PE(38:5)	4.50223	4.45835	4.3306	4.65544	4.53739	4.96721	4.6277	4.84288	5.19838	5.32088	5.03501	5.18322	5.13258	4.9984	5.01796	5.12624	0.073838	1.13172	0.105596	0.976351	0.141769	0.848417	0.160471	0.794604	4.48665	4.7438	5.18437	5.0688	0.257143	-0.115578
				PE(38:6)	4.31943	4.08674	4.14648	4.34579	5.0043	5.3591	5.06679	5.32945	4.57554	4.59909	4.40544	4.41536	5.6758	5.65803	5.75539	5.86075	0.000124417	3.90512	0.00101073	2.99537	1.93447e-06	5.71344	1.19667e-05	4.92203	4.22461	5.18991	4.49886	5.73749	0.965299	1.23863
				PE(40:4)	3.04067	3.01679	2.91374	3.09249	3.41146	3.83414	3.49761	3.77687	3.8872	3.86228	3.63121	3.66068	4.88394	4.72781	4.78989	4.92503	0.00140928	2.851	0.00385043	2.41449	1.08465e-05	4.96471	3.4761e-05	4.45891	3.01592	3.63002	3.76034	4.83167	0.614096	1.07132
				PE(40:5)	3.73013	3.63766	3.54027	3.70865	4.4517	4.97376	4.62893	4.85489	4.11289	4.11771	3.8872	3.95821	5.32786	5.34861	5.3021	5.47836	0.000131467	3.88118	0.00102854	2.98778	1.23835e-06	5.90716	8.66847e-06	5.06206	3.65418	4.72732	4.019	5.36423	1.07314	1.34523
				PE(40:6)	5.12116	4.89923	4.93918	5.14932	5.72462	6.15196	5.82226	6.01452	5.49516	5.55799	5.34982	5.31365	6.14263	6.03748	6.15252	6.23495	0.000225663	3.64654	0.00117699	2.92923	5.60582e-05	4.25136	0.000129665	3.88718	5.02722	5.92834	5.42916	6.1419	0.901121	0.712738
				PE(40:7)	4.74042	4.48744	4.50783	4.62713	4.96133	5.23019	5.13019	5.19703	5.05519	5.0717	4.97191	4.94472	4.73269	4.65555	4.64669	4.67627	0.000667499	3.17555	0.00221944	2.65376	9.82014e-05	4.00788	0.000208973	3.67991	4.5907	5.12969	5.01088	4.6778	0.538982	-0.333079
				PE(42:4)	-1.525	-2.16146	-1.85812	-2.26722	-1.53274	-0.592343	-1.47072	-0.998735	-1.61138	-1.84266	-2.00668	-1.73315	-0.902695	-1.38121	-1.41344	-1.36821	0.0270279	1.56819	0.0427942	1.36862	0.0113556	1.94479	0.0148797	1.82741	-1.95295	-1.14864	-1.79847	-1.26639	0.804313	0.532081
				PE(42:8)	-0.913254	0.290171	0.228639	0.525771	1.39443	1.96855	1.47931	1.79136	0.76665	1.03478	0.792928	0.824078	2.29582	2.34089	2.31442	2.43131	0.00345588	2.46144	0.00792469	2.10102	5.96276e-07	6.22455	5.87442e-06	5.23103	0.0328319	1.65841	0.854608	2.34561	1.62558	1.491
				PG(32:0)	-1.12468	-1.93425	-2.31812	-1.84505	-1.22181	0.156622	-0.937573	0.217312	-0.273854	-1.06437	-1.30193	-1.72666	0.752584	0.594501	0.72088	0.745793	0.0226618	1.64471	0.0376752	1.42394	0.00110977	2.95477	0.00175714	2.75519	-1.80552	-0.446363	-1.0917	0.70344	1.35916	1.79514
				PG(34:1)	3.38173	3.13851	3.08969	3.40871	4.21172	4.669	4.24171	4.6227	4.04449	3.97554	3.86382	3.62027	4.76108	4.72757	4.74737	4.90158	0.000194921	3.71014	0.0011522	2.93847	0.000106435	3.97291	0.000222881	3.65193	3.25466	4.43628	3.87603	4.7844	1.18163	0.90837
				PG(36:1)	2.155	1.78308	1.71339	2.11236	2.62342	3.52237	3.07473	3.62008	3.14202	3.08922	2.91921	2.53236	4.06345	4.12502	4.0401	4.28847	0.00250643	2.60094	0.006061	2.21746	0.000187334	3.72738	0.00036373	3.43922	1.94096	3.21015	2.9207	4.12926	1.26919	1.20856
				PG(36:2)	-0.119539	-1.07927	-2.12568	-1.90508	-1.46342	-0.886083	-1.57467	-1.59338	-1.67871	-1.6609	-2.00171	-2.20362	-0.38108	-0.897401	-0.199235	-0.1034	0.886879	0.0521354	0.907346	0.0422271	0.000511716	3.29097	0.000883872	3.05361	-1.30739	-1.37939	-1.88623	-0.395279	-0.0719993	1.49096
				PG(38:2)	-4.24636	-4.11119	-4.83967	-5.22488	-3.93576	-2.9407	-2.68642	-2.42878	-3.01887	-2.79744	-3.32881	-3.29501	-1.90259	-1.93619	-2.04677	-1.88981	0.00867174	2.06189	0.0167151	1.77689	0.000108089	3.96622	0.000222881	3.65193	-4.60552	-2.99791	-3.11003	-1.94384	1.60761	1.16619
				PG(42:10)	-4.99802	-5.18997	-5.31227	-5.08496	-5.09131	-4.9299	-5.63476	-5.26105	-3.8574	-3.83537	-4.07338	-4.22074	-2.90092	-3.17806	-3.02407	-2.97064	0.634383	0.197648	0.683182	0.165464	0.000108064	3.96632	0.000222881	3.65193	-5.1463	-5.22925	-3.99672	-3.01842	-0.0829502	0.978298
				PG(44:12)	-4.14402	-4.74685	-4.43377	-4.23297	-3.78405	-3.42854	-3.6866	-3.54611	-3.20424	-3.02104	-3.28393	-3.2175	-1.69655	-1.93036	-1.80167	-1.56348	0.00238949	2.62169	0.00588523	2.23024	5.71873e-06	5.2427	2.30062e-05	4.63815	-4.3894	-3.61132	-3.18168	-1.74801	0.778077	1.43367
				PI(32:1)	-1.02225	-1.92693	-1.64606	-1.40387	-1.4638	-0.65379	-1.05565	-0.75397	-1.01357	-1.15502	-1.26695	-1.18747	0.0284982	-0.132484	-0.075111	-0.0744712	0.0977396	1.00993	0.134708	0.870605	2.27693e-06	5.64265	1.2618e-05	4.89901	-1.49978	-0.981804	-1.15575	-0.0633921	0.517975	1.09236
				PI(34:1)	3.02521	2.64571	2.59119	2.76996	3.23324	3.74531	3.25406	3.62696	3.32564	3.32777	3.11872	3.09731	3.86584	3.67688	3.74701	3.78249	0.00475524	2.32283	0.0100388	1.99832	0.000314396	3.50252	0.00058482	3.23298	2.75802	3.46489	3.21736	3.76806	0.706875	0.550695
				PI(34:2)	0.264339	-0.0270544	0.0450417	0.269656	0.796778	1.42054	0.734898	1.22602	0.815869	0.815688	0.538158	0.644562	2.06187	1.91288	2.05804	2.08939	0.00255028	2.59341	0.00611147	2.21385	2.86361e-06	5.54309	1.52344e-05	4.81717	0.137996	1.04456	0.703569	2.03055	0.906563	1.32698
				PI(35:1)	-2.10928	-3.06179	-4.04881	-4.10386	-4.65276	-3.4857	-2.54426	-3.7975	-3.61587	-2.55857	-2.95521	-2.30279	-1.75535	-2.26908	-2.15445	-2.50045	0.668437	0.174939	0.711217	0.147998	0.0790166	1.10228	0.0925921	1.03343	-3.33093	-3.62005	-2.85811	-2.16983	-0.289117	0.688278
				PI(36:1)	2.53984	1.67072	1.18256	1.06711	1.68173	2.1004	1.35486	1.77744	1.3501	1.37513	1.16816	1.22996	2.46869	2.28333	2.3314	2.32996	0.768296	0.114472	0.798307	0.0978299	2.72301e-06	5.56495	1.4782e-05	4.83027	1.61506	1.72861	1.28084	2.35334	0.113551	1.0725
				PI(36:2)	2.72771	2.35205	2.31327	2.4912	3.32556	4.11646	3.38629	3.8807	3.6982	3.74845	3.38262	3.5073	4.97819	4.85628	4.86467	4.94811	0.00132557	2.8776	0.0037116	2.43044	6.16318e-06	5.2102	2.30062e-05	4.63815	2.47106	3.67725	3.58414	4.91181	1.2062	1.32767
				PI(36:4)	3.11023	2.98113	3.01418	3.12666	3.88691	4.34077	3.82273	4.16458	3.69376	3.72266	3.4089	3.51198	4.6385	4.50538	4.57393	4.66817	0.000219794	3.65798	0.00117592	2.92962	1.86055e-05	4.73036	5.43852e-05	4.26452	3.05805	4.05375	3.58433	4.5965	0.995693	1.01217
				PI(38:3)	1.5659	1.06691	1.1132	1.20939	2.81712	3.58671	2.81102	3.43853	1.95538	2.00174	1.65718	1.74627	3.11444	3.07391	2.99986	3.17491	0.000170854	3.76737	0.0011409	2.94275	8.82691e-06	5.05419	2.93495e-05	4.5324	1.23885	3.16334	1.84014	3.09078	1.92449	1.25063
				PI(38:4)	7.9948	7.84685	7.886	7.95947	8.65375	9.09783	8.65585	8.9629	8.66237	8.71337	8.48381	8.51862	9.27717	9.19853	9.20489	9.32146	0.000221037	3.65554	0.00117592	2.92962	4.50174e-05	4.34662	0.000110876	3.95516	7.92178	8.84259	8.59454	9.25051	0.920805	0.655965
				PI(38:5)	3.70366	3.4806	3.51707	3.59652	4.32555	4.87475	4.40668	4.76748	4.27594	4.25922	3.95568	4.07869	5.05262	5.00015	5.00825	5.10516	0.000383928	3.41575	0.00152526	2.81666	3.0309e-05	4.51843	7.90412e-05	4.10215	3.57446	4.59362	4.14238	5.04154	1.01915	0.899162
				PI(38:6)	-0.76559	-1.06795	-0.824482	-0.673106	0.165363	0.68834	-0.0152865	0.407892	-0.299031	-0.323812	-0.625098	-0.460027	0.844828	0.685063	0.880811	1.00316	0.000599437	3.22226	0.00215473	2.66661	1.35832e-05	4.867	4.25075e-05	4.37153	-0.832783	0.311577	-0.426992	0.853466	1.14436	1.28046
				PI(40:6)	0.56279	-0.182432	0.190902	0.455061	1.07693	1.72524	1.08267	1.61057	1.29368	1.3447	0.93403	0.959563	1.92969	1.80112	1.90844	2.04092	0.00338075	2.47099	0.00781982	2.1068	0.000569319	3.24464	0.000964579	3.01566	0.25658	1.37385	1.13299	1.92004	1.11727	0.787051
				PS(34:2)	0.238062	0.137618	0.206353	-0.0340482	1.54112	1.2999	0.265603	0.535876	0.927633	0.912807	0.670479	0.981704	1.02265	0.916156	1.18871	1.23129	0.0465766	1.33183	0.0696032	1.15737	0.0752264	1.12363	0.0889343	1.05093	0.136996	0.910624	0.873156	1.0897	0.773628	0.216548
				PS(36:1)	3.50884	3.30807	3.156	3.18373	3.53941	3.95673	3.30317	3.45174	3.56358	3.5612	3.33761	3.40517	3.56249	3.67669	3.67817	3.91386	0.141149	0.850323	0.188671	0.724294	0.0414648	1.38232	0.0515403	1.28785	3.28916	3.56276	3.46689	3.7078	0.273604	0.240909
				PS(36:2)	3.61399	3.46589	3.3934	3.56671	4.2236	4.85094	4.21528	4.54328	4.69082	4.73597	4.43915	4.58118	4.82421	4.7386	4.7346	4.89909	0.00101036	2.99552	0.00301973	2.52003	0.0506081	1.29578	0.062323	1.20535	3.51	4.45828	4.61178	4.79912	0.94828	0.187343
				PS(38:4)	6.02366	5.8655	5.94329	6.12307	6.21187	6.77772	6.34541	6.57602	6.90009	6.91716	6.66245	6.7648	7.2042	7.21656	7.21307	7.40587	0.0117091	1.93148	0.021333	1.67095	0.00115307	2.93815	0.00181489	2.74115	5.98888	6.47776	6.81112	7.25993	0.488874	0.448802
				PS(40:3)	-2.67196	-2.55025	-2.9066	-2.84772	-1.3015	-0.974567	-1.10495	-0.92376	-2.39027	-2.26892	-2.72644	-2.66599	-1.09158	-1.36774	-1.79305	-0.976848	7.55803e-06	5.12159	0.000587842	3.23074	0.00127307	2.89515	0.00196883	2.70579	-2.74413	-1.07619	-2.51291	-1.3073	1.66794	1.2056
				PS(40:4)	2.48345	2.41757	2.33069	2.52938	2.84347	3.23811	2.70665	2.91718	3.43819	3.53823	3.33891	3.45331	4.19397	3.95469	3.96443	4.1579	0.00689536	2.16144	0.0137907	1.86041	0.000161567	3.79165	0.000316006	3.5003	2.44027	2.92636	3.44216	4.06775	0.486082	0.62559
				PS(40:5)	3.23887	3.03684	3.03331	3.26298	3.83835	4.50979	4.06247	4.32988	3.77267	3.78777	3.53379	3.57596	4.86298	4.84119	4.78504	4.99831	0.000631716	3.19948	0.00216928	2.66368	5.31831e-06	5.27423	2.30062e-05	4.63815	3.143	4.18512	3.66755	4.87188	1.04212	1.20433
				PS(40:6)	4.22095	3.92327	4.07657	4.221	4.59695	5.1272	4.72707	4.99418	4.56914	4.71258	4.47668	4.54612	4.72019	4.76914	4.78047	4.91291	0.00175366	2.75606	0.00466473	2.33117	0.0143745	1.84241	0.0186518	1.72928	4.11045	4.86135	4.57613	4.79568	0.750902	0.219548
				SM(d18:0/16:0)	2.17213	2.14976	2.25169	2.26662	2.10314	2.20695	1.6338	1.73592	2.83343	2.9944	2.73184	2.86677	2.88155	2.28382	2.50314	2.64641	0.0869459	1.06075	0.121724	0.914623	0.0882821	1.05413	0.102546	0.989081	2.21005	1.91995	2.85661	2.57873	-0.290097	-0.277878
				SM(d18:0/18:0)	-1.22045	-1.09803	-1.07731	-1.02225	-1.30067	-1.17442	-2.23003	-1.65787	-0.295238	-0.170302	-0.424376	-0.379612	-0.159627	-0.873862	-0.758175	-0.207935	0.0892388	1.04945	0.12428	0.905598	0.379839	0.420401	0.409677	0.387558	-1.10451	-1.59075	-0.317382	-0.4999	-0.486237	-0.182518
				SM(d18:0/20:0)	-4.31048	-3.38804	-3.65934	-3.13614	-3.17482	-2.61304	-4.12205	-3.45044	-1.99905	-1.97087	-2.21078	-2.12659	-1.56873	-2.7102	-1.8372	-1.85964	0.507921	0.294204	0.574924	0.24039	0.755269	0.121898	0.765467	0.116074	-3.6235	-3.34009	-2.07682	-1.99394	0.283412	0.0828805
				SM(d18:0/22:0)	-1.90172	-1.90627	-1.91286	-1.92979	-1.89698	-1.51223	-2.51409	-1.99117	-1.01538	-1.1122	-1.28675	-1.17557	-0.179801	-1.20779	-0.788974	-0.749373	0.760202	0.119071	0.792995	0.100729	0.105802	0.975505	0.121833	0.914235	-1.91266	-1.97862	-1.14748	-0.731484	-0.0659583	0.415992
				SM(d18:0/23:0)	-5.89917	-5.41275	-5.01856	-5.32435	-4.87769	-4.48226	-5.63312	-4.99121	-3.84013	-3.75886	-4.02041	-3.98779	-2.84357	-3.47779	-3.109	-2.98488	0.213971	0.669645	0.269745	0.569046	0.00175268	2.7563	0.00264893	2.57693	-5.41371	-4.99607	-3.90179	-3.10381	0.41764	0.797986
				SM(d18:0/24:0)	-3.3267	-3.51301	-3.4096	-3.25929	-2.70508	-2.34326	-3.26305	-2.89718	-2.42205	-2.32738	-2.48359	-2.53021	-1.16237	-1.77943	-1.57339	-1.44975	0.0279547	1.55354	0.0439998	1.35655	0.000433405	3.36311	0.000758459	3.12007	-3.37715	-2.80214	-2.44081	-1.49123	0.575005	0.949573
				SM(d18:0/24:1)	0.408943	0.376875	0.172391	0.482482	-0.872174	0.376025	-0.716043	-0.14544	1.08649	1.19627	1.08373	0.914063	1.60206	-1.09868	-2.02569	-1.06722	0.0540159	1.26748	0.0785149	1.10505	0.0710701	1.14831	0.0847744	1.07174	0.360173	-0.339408	1.07014	-0.647382	-0.699581	-1.71752
				SM(d18:1/14:0)	0.126636	0.0609076	0.112478	0.141131	1.32973	1.38282	0.895354	1.09717	0.442894	0.442086	0.305624	0.296225	0.751796	0.68406	0.860283	1.05513	8.34338e-05	4.07866	0.000897006	3.0472	0.00214564	2.66844	0.0031188	2.50601	0.110288	1.17627	0.371707	0.837818	1.06598	0.466111
				SM(d18:1/16:0)	8.05222	8.00865	8.02708	8.06662	8.78509	8.92225	8.4144	8.59902	8.60368	8.6937	8.46055	8.55942	8.94421	8.89314	9.04569	9.15147	0.00119285	2.92342	0.00345774	2.46121	0.00123064	2.90987	0.00191434	2.71798	8.03864	8.68019	8.57934	9.00863	0.64155	0.429289
				SM(d18:1/18:0)	4.98546	4.90385	4.97072	5.06072	5.17024	5.32348	4.71341	4.90438	5.65295	5.74648	5.59271	5.58513	5.56505	5.49186	5.5965	5.71311	0.744467	0.128155	0.785826	0.104674	0.408101	0.389233	0.435963	0.36055	4.98019	5.02788	5.64432	5.59163	0.0476913	-0.0526849
				SM(d18:1/20:0)	3.8373	3.75513	3.81942	3.86089	4.24336	4.36928	3.67181	3.97591	4.78155	4.83437	4.62146	4.67059	5.05231	4.83749	4.9866	5.13725	0.165225	0.781923	0.215441	0.666672	0.0135983	1.86651	0.0177312	1.75126	3.81818	4.06509	4.72699	5.00342	0.246907	0.276422
				SM(d18:1/22:0)	5.17739	5.10356	5.18929	5.25778	5.53925	5.78555	5.12563	5.40905	6.11625	6.23538	6.00355	6.03983	6.14428	5.95619	6.08482	6.30362	0.0916292	1.03797	0.126945	0.896386	0.799579	0.0971386	0.805636	0.0938609	5.18201	5.46487	6.09875	6.12223	0.282861	0.0234732
				SM(d18:1/23:0)	2.46212	2.47075	2.4941	2.52253	2.3593	2.61108	1.97674	2.19929	3.66573	3.7883	3.52345	3.58669	3.70035	3.43994	3.64421	3.82422	0.185521	0.731607	0.236118	0.626871	0.913545	0.0392699	0.913545	0.0392699	2.48738	2.2866	3.64104	3.65218	-0.200774	0.0111373
				SM(d18:1/24:0)	4.80309	4.74068	4.81029	4.87821	5.48404	5.68298	5.01615	5.34221	5.74409	5.86917	5.66243	5.66312	5.81869	5.63879	5.7525	5.91893	0.00708196	2.14985	0.0140582	1.85207	0.556678	0.254396	0.576173	0.239447	4.80807	5.38134	5.7347	5.78223	0.573274	0.0475219
				SM(d18:1/24:1)	6.66158	6.66681	6.70112	6.70058	6.60259	6.89747	6.42099	6.60609	7.43928	7.52605	7.29516	7.31341	6.41307	6.16415	6.2895	6.51677	0.627017	0.202721	0.677994	0.168774	3.08187e-05	4.51119	7.92514e-05	4.10099	6.68252	6.63179	7.39347	6.34587	-0.0507376	-1.0476
				SM(d18:1/26:0)	-2.08935	-2.22905	-2.15852	-2.0159	-1.27158	-1.07999	-1.8387	-1.50392	-1.17668	-1.12168	-1.22615	-1.24869	-0.851506	-0.844215	-0.804505	-0.635459	0.00617411	2.20943	0.0126332	1.89849	0.000400852	3.39702	0.000710844	3.14823	-2.12321	-1.42355	-1.1933	-0.783921	0.699658	0.409379
				SM(d18:2/14:0)	-5.3587	-7.60826	-6.37319	-7.72135	-5.56606	-5.38801	-5.19643	-5.11342	-5.16074	-5.7969	-5.87417	-5.35802	-5.09699	-5.48537	-5.86395	-4.99681	0.0435515	1.361	0.0654502	1.18409	0.503267	0.298201	0.529127	0.27644	-6.76537	-5.31598	-5.54746	-5.36078	1.44939	0.186674
				SM(d18:2/16:0)	1.53278	1.25162	1.25169	1.26251	2.15732	2.65776	1.76546	2.01651	1.49495	1.92069	1.4333	1.70444	3.28259	2.95173	3.33891	3.22299	0.00623692	2.20503	0.0126643	1.89742	3.09855e-05	4.50884	7.92514e-05	4.10099	1.32465	2.14926	1.63834	3.19906	0.824611	1.56071
				SM(d18:2/18:0)	0.462489	0.193757	0.175497	0.289344	0.562207	0.928181	0.183213	0.465892	0.717839	0.832327	0.542319	0.673483	1.36728	1.25798	1.3613	1.56612	0.178731	0.747801	0.228846	0.640457	0.000215313	3.66693	0.000415024	3.38193	0.280272	0.534873	0.691492	1.38817	0.254601	0.696678
				SM(d18:2/20:0)	-0.634248	-0.683472	-0.875284	-0.703419	-0.0343755	0.0294919	-0.55217	-0.277234	0.00651019	-0.163344	-0.263311	-0.339246	1.11237	0.948631	1.06916	1.08882	0.0110404	1.95702	0.0203941	1.6905	5.59155e-06	5.25247	2.30062e-05	4.63815	-0.724106	-0.208572	-0.189848	1.05475	0.515534	1.24459
				SM(d18:2/22:0)	0.386169	0.124897	0.194367	0.237787	0.797906	1.13	0.569405	0.904925	0.731691	0.754695	0.630671	0.592467	2.08235	1.87852	2.0026	2.25599	0.00310113	2.50848	0.00723597	2.1405	4.36463e-06	5.36005	2.00171e-05	4.6986	0.235805	0.850559	0.677381	2.05487	0.614755	1.37748
				SM(d18:2/23:0)	-2.20213	-2.3639	-2.42294	-2.47402	-2.08539	-1.62667	-2.36445	-2.14136	-1.68662	-1.41434	-1.80145	-1.50652	0.10036	-0.4165	-0.047634	0.205514	0.109327	0.961271	0.149903	0.824191	6.99142e-05	4.15543	0.00015895	3.79874	-2.36575	-2.05447	-1.60223	-0.039565	0.311279	1.56267
				SM(d18:2/24:0)	2.05483	1.83083	1.84381	1.93262	1.60542	2.53919	2.14408	2.42848	2.39053	2.51284	2.35052	2.33317	3.33779	3.09564	3.17372	3.31181	0.265644	0.575701	0.330193	0.481233	2.17682e-05	4.66218	6.03161e-05	4.21957	1.91552	2.1793	2.39677	3.22974	0.263771	0.832975
				SM(d18:2/24:1)	4.77323	4.79188	4.68633	4.78848	4.44573	4.95547	4.49248	4.71771	5.3587	5.47565	5.1323	5.21188	4.71178	4.24139	4.38558	4.75447	0.405106	0.392431	0.47056	0.327385	0.00189088	2.72334	0.00280595	2.55192	4.75998	4.65285	5.29463	4.52331	-0.107135	-0.771326
				SM(d18:2/26:0)	-5.19055	-7.08173	-6.99509	-5.99689	-7.1546	-4.99019	-5.33026	-4.7546	-6.43263	-6.13214	-6.3915	-6.50952	-5.28302	-6.60765	-5.80018	-6.03492	0.323999	0.489456	0.392433	0.406235	0.179925	0.744907	0.201093	0.696603	-6.31607	-5.55741	-6.36645	-5.93144	0.758654	0.435004
				TG(48:0)	0.31484	-0.171118	0.0154149	-0.235927	0.701052	1.28792	0.461086	1.00153	-0.420996	-0.278644	-0.140932	0.0220435	1.59308	1.00975	0.875886	0.969835	0.00675566	2.17033	0.0136137	1.86602	0.000426086	3.3705	0.000750588	3.1246	-0.0191976	0.862896	-0.204632	1.11214	0.882094	1.31677
				TG(48:1)	-0.488676	-0.956191	-0.554576	-1.3495	-0.131908	0.232716	-0.169973	0.0799219	-1.6041	-1.45893	-1.54297	-0.547656	1.40306	1.2133	0.0651566	0.492196	0.00891669	2.0498	0.0169417	1.77104	0.00198307	2.70266	0.00289833	2.53785	-0.837235	0.00268951	-1.28842	0.793428	0.839925	2.08184
				TG(48:2)	-0.460541	-0.599378	-0.616819	-1.19525	-0.832878	-0.433847	-0.60613	-0.352046	-1.27781	-1.30285	-1.08352	-0.52961	1.24261	1.03451	-0.0825854	0.340923	0.437446	0.359075	0.502246	0.299084	0.00322428	2.49157	0.00456201	2.34084	-0.717998	-0.556225	-1.04845	0.633865	0.161773	1.68231
				TG(48:3)	-3.01699	-3.31739	-3.21748	-4.54964	-3.93976	-3.56838	-3.46488	-3.2346	-4.42322	-4.61495	-4.1468	-3.12525	-0.980859	-1.22807	-2.53687	-1.97619	0.946169	0.0240313	0.960614	0.017451	0.00262575	2.58075	0.00375511	2.42538	-3.52538	-3.55191	-4.07755	-1.6805	-0.0265305	2.39705
				TG(49:0)	-1.56922	-1.79767	-1.73909	-2.24494	-1.67381	-1.48515	-1.93054	-1.68621	-2.31355	-2.21453	-2.01426	-1.63662	-0.364016	-0.760583	-1.71662	-1.33874	0.43161	0.364908	0.499166	0.301755	0.0246347	1.60845	0.0312039	1.50579	-1.83773	-1.69393	-2.04474	-1.04499	0.143802	0.999751
				TG(50:0)	0.00182975	-0.665247	-0.283641	-0.540245	0.536945	1.86896	0.369138	1.14047	-0.904227	-0.876027	-0.773947	-0.41401	1.14598	0.598542	0.991083	0.958924	0.0107632	1.96806	0.020021	1.69851	4.89084e-05	4.31062	0.000117098	3.93145	-0.371826	0.97888	-0.742053	0.923631	1.35071	1.66568
				TG(50:1)	0.923666	0.583812	0.640166	0.954668	1.98785	2.43487	2.07736	2.26945	0.678618	0.827044	0.833641	0.999816	2.53255	2.59409	2.42335	2.47061	5.00805e-05	4.30033	0.000778063	3.10899	5.53308e-07	6.25703	5.68176e-06	5.24552	0.775578	2.19238	0.834779	2.50515	1.41681	1.67037
				TG(50:2)	0.0132875	-0.0231667	-0.0877066	-0.274992	0.493777	1.0239	0.554338	0.978125	-0.283826	-0.189514	-0.172937	0.114874	2.08674	2.022	1.65161	1.70255	0.00137473	2.86178	0.00380916	2.41917	7.34576e-06	5.13396	2.58157e-05	4.58812	-0.0931445	0.762535	-0.13285	1.86572	0.855679	1.99857
				TG(50:3)	-1.438	-1.14106	-1.48072	-2.04441	-1.50644	-0.933794	-1.28326	-0.64914	-2.17317	-2.34648	-2.20381	-1.7744	0.92463	0.929057	0.279035	0.289102	0.15623	0.806235	0.206753	0.684549	1.78265e-05	4.74893	5.32793e-05	4.27344	-1.52605	-1.09316	-2.12447	0.605456	0.432889	2.72992
				TG(50:4)	-3.6762	-4.03134	-4.52645	-5.32371	-4.72607	-3.15434	-3.4973	-4.04182	-5.42027	-4.4541	-4.28389	-4.03287	-1.04082	-0.932565	-1.39536	-1.58511	0.321739	0.492496	0.392433	0.406235	6.68682e-05	4.17478	0.000153336	3.81436	-4.38943	-3.85488	-4.54778	-1.23847	0.534544	3.30932
				TG(51:1)	-2.03999	-2.45551	-2.26015	-2.91488	-1.95051	-1.54985	-1.94418	-1.70686	-2.73885	-2.66839	-2.60332	-2.05523	-0.342716	-0.457077	-1.61491	-1.07559	0.024129	1.61746	0.0397988	1.40013	0.00265111	2.57657	0.00377109	2.42353	-2.41763	-1.78785	-2.51645	-0.872572	0.629783	1.64387
				TG(51:2)	-1.86331	-2.17374	-1.91274	-2.75695	-2.2265	-1.72181	-2.04935	-1.94305	-2.51188	-2.60172	-2.40384	-1.79427	-0.146166	-0.185558	-1.63061	-1.03415	0.438049	0.358477	0.502246	0.299084	0.00773185	2.11172	0.010335	1.98569	-2.17668	-1.98518	-2.32793	-0.749123	0.191506	1.5788
				TG(51:3)	-3.56409	-3.48036	-3.38348	-4.5558	-3.05085	-3.28245	-3.96806	-3.60798	-4.30418	-4.68829	-4.11429	-3.57907	-1.29833	-1.39856	-3.21853	-2.47942	0.456727	0.340344	0.521413	0.282818	0.00685182	2.16419	0.0092517	2.03378	-3.74593	-3.47734	-4.17146	-2.09871	0.26859	2.07275
				TG(52:2)	0.99623	1.00775	0.862907	1.04252	1.94142	2.58746	2.12926	2.54178	1.23382	1.22953	1.17958	1.11246	3.09431	3.16217	3.04376	2.96399	0.000185786	3.73099	0.0011409	2.94275	2.51605e-08	7.59928	1.30641e-06	5.88392	0.977353	2.29998	1.18885	3.06606	1.32263	1.87721
				TG(52:3)	-0.0393218	0.431489	0.0901786	0.0263103	0.478828	1.00665	0.605578	1.20864	0.252228	0.0561751	0.10374	0.00151661	2.29385	2.4746	2.30747	2.07515	0.0130039	1.88593	0.0235309	1.62836	5.34082e-07	6.27239	5.68176e-06	5.24552	0.127164	0.824924	0.103415	2.28777	0.697759	2.18435
				TG(52:4)	-0.9432	0.039322	-0.872372	-0.787946	-0.729114	-0.219076	-0.460938	0.0700927	-0.824978	-0.890698	-0.877235	-1.03919	1.52175	1.71334	1.42201	1.24693	0.324568	0.488694	0.392433	0.406235	5.5536e-07	6.25543	5.68176e-06	5.24552	-0.641049	-0.334759	-0.908026	1.47601	0.30629	2.38403
				TG(52:5)	-2.91783	-1.46529	-2.89657	-2.88275	-3.18715	-2.36237	-2.78428	-1.85466	-3.3672	-3.51569	-3.72103	-3.89305	-0.145317	0.0731527	-0.180543	-0.588888	0.989137	0.00474369	0.989137	0.00474369	1.38304e-06	5.85916	9.43305e-06	5.02535	-2.54061	-2.54711	-3.62424	-0.210399	-0.00650618	3.41384
				TG(53:1)	-3.20585	-3.56366	-3.34308	-3.85934	-2.82279	-2.2692	-2.80041	-2.52598	-3.61386	-3.46415	-3.32453	-2.99712	-1.55075	-1.60277	-2.3201	-1.96564	0.00371551	2.42998	0.00830525	2.08065	0.000533916	3.27253	0.000910395	3.04077	-3.49298	-2.6046	-3.34992	-1.85981	0.888386	1.4901
				TG(53:3)	-3.69146	-3.76339	-3.71382	-4.43573	-4.20771	-3.1726	-3.50252	-3.28002	-3.75839	-3.99123	-3.74719	-3.59766	-1.74129	-1.53046	-2.60945	-2.31485	0.265445	0.576025	0.330193	0.481233	0.000597502	3.22366	0.000993347	3.0029	-3.9011	-3.54071	-3.77362	-2.04901	0.36039	1.72461
				TG(53:4)	-5.82851	-4.59636	-5.14523	-5.92699	-4.70233	-4.05798	-5.11379	-4.96185	-4.81003	-4.83103	-5.21584	-4.56486	-2.76778	-2.55913	-3.05268	-3.1882	0.138542	0.858418	0.186122	0.730202	5.58467e-05	4.253	0.000129665	3.88718	-5.37427	-4.70899	-4.85544	-2.89195	0.665287	1.9635
				TG(54:2)	0.310624	0.39892	0.1083	0.334758	1.34124	2.06228	1.63404	1.95236	0.392199	0.550627	0.408665	0.444264	2.33008	2.39399	2.30981	2.30653	0.000159983	3.79593	0.0011409	2.94275	7.04753e-09	8.15196	9.37322e-07	6.02811	0.288151	1.74748	0.448939	2.3351	1.45933	1.88616
				TG(54:3)	0.513904	0.639117	0.479262	0.655981	1.06578	1.67897	1.15521	1.79704	0.881705	0.722966	0.762133	0.507683	2.54855	2.86374	2.45865	2.23768	0.00405656	2.39184	0.00884463	2.05332	2.08892e-05	4.68008	5.95889e-05	4.22483	0.572066	1.42425	0.718622	2.52715	0.852186	1.80853
				TG(54:4)	0.315122	1.19805	0.410833	0.677287	1.00183	1.74741	1.41804	1.84338	0.848996	0.786493	0.751125	0.662718	2.76074	2.98924	2.74164	2.5389	0.0209906	1.67798	0.0357917	1.44622	1.02584e-06	5.98892	7.84513e-06	5.1054	0.650323	1.50267	0.762333	2.75763	0.852343	1.9953
				TG(54:5)	-0.154488	1.15698	-0.0649041	-0.0192957	-0.0105128	0.61452	0.292655	1.04636	-0.099682	-0.318646	-0.335298	-0.574956	2.19675	2.42435	2.17304	1.86903	0.52962	0.276036	0.594426	0.225902	2.96326e-06	5.52823	1.54555e-05	4.81092	0.229572	0.485756	-0.332146	2.16579	0.256184	2.49794
				TG(56:1)	-2.82419	-3.38866	-3.23509	-3.85493	-2.73606	-2.07695	-2.8478	-2.43456	-4.06628	-3.97307	-3.80196	-3.29033	-1.10461	-1.26598	-1.88968	-1.657	0.026435	1.57782	0.042106	1.37566	9.05638e-05	4.04305	0.000197459	3.70452	-3.32572	-2.52384	-3.78291	-1.47932	0.801872	2.3036
				TG(56:2)	-2.64569	-2.93165	-2.87667	-2.88518	-1.56542	-0.846357	-1.41991	-1.06388	-2.76106	-2.58019	-2.65851	-2.45156	-0.363586	-0.284565	-0.527873	-0.444127	9.63982e-05	4.01593	0.000933824	3.02974	1.95323e-07	6.70925	3.46372e-06	5.46046	-2.8348	-1.22389	-2.61283	-0.405038	1.61091	2.20779
				TG(56:3)	-2.17255	-2.25212	-1.97174	-2.03762	-0.337866	0.17898	-0.0261694	0.33571	-1.97877	-1.69519	-1.35012	-1.5364	0.468805	0.586935	0.200412	0.443325	1.01506e-05	4.99351	0.000587842	3.23074	1.14237e-05	4.94219	3.61749e-05	4.44159	-2.10851	0.0376635	-1.64012	0.424869	2.14617	2.06499
				TG(56:4)	-0.376903	-0.364587	-0.423241	0.0226633	0.703119	1.61081	1.12151	1.53207	0.10486	0.390824	0.228561	0.20491	1.94058	1.9477	1.92173	1.85251	0.00060858	3.21568	0.00215843	2.66586	1.83506e-07	6.73635	3.46372e-06	5.46046	-0.285517	1.24188	0.232289	1.91563	1.52739	1.68334
				TG(56:5)	0.202563	1.05912	0.270533	0.355061	0.665167	1.40262	1.08187	1.82731	0.305752	0.475372	0.299491	0.0350708	3.0355	3.05104	2.8693	2.64978	0.0501759	1.29951	0.074563	1.12748	9.79605e-07	6.00895	7.84513e-06	5.1054	0.471819	1.24424	0.278921	2.90141	0.77242	2.62249
				TG(56:6)	-0.484496	0.908978	-0.323482	-0.445506	-0.260485	0.53213	0.106932	0.867394	-0.2895	-0.269405	-0.389421	-0.618527	2.48765	2.70985	2.3883	2.13196	0.3744	0.426664	0.440666	0.35589	1.14919e-06	5.93961	8.26175e-06	5.08293	-0.0861264	0.311493	-0.391713	2.42944	0.397619	2.82115
				TG(56:7)	-1.70921	-0.264969	-1.54466	-1.54658	-1.56261	-0.853169	-1.24411	-0.304157	-1.56174	-1.53407	-1.72052	-1.89996	1.23795	1.45925	1.19724	0.799074	0.547153	0.261891	0.611524	0.213587	2.0927e-06	5.67929	1.2618e-05	4.89901	-1.26636	-0.991012	-1.67908	1.17338	0.275345	2.85245
				TG(58:1)	-3.07865	-3.84969	-3.66817	-4.37115	-3.75061	-3.26742	-3.83491	-3.50271	-4.57211	-4.71798	-4.50375	-3.98492	-2.01611	-2.15315	-3.11389	-2.86024	0.62355	0.205129	0.676997	0.169413	0.000858076	3.06647	0.00139176	2.85644	-3.74192	-3.58891	-4.44469	-2.53585	0.153003	1.90884
				TG(58:2)	-3.78274	-4.52089	-4.31874	-5.13033	-4.07649	-3.21963	-3.64361	-3.38506	-5.00824	-5.46696	-5.78808	-4.39692	-1.92098	-1.94493	-2.6035	-2.47523	0.0430989	1.36553	0.0652557	1.18538	0.000158429	3.80017	0.000312164	3.50562	-4.43817	-3.5812	-5.16505	-2.23616	0.856975	2.92889
				TG(58:3)	-5.20624	-4.82207	-4.84351	-5.45432	-3.69576	-2.75268	-3.27135	-2.82457	-4.81405	-5.06391	-4.67066	-4.6674	-1.89052	-1.69727	-2.08528	-2.11369	0.0003389	3.46993	0.00145399	2.83744	7.0415e-07	6.15233	6.68942e-06	5.17461	-5.08154	-3.13609	-4.804	-1.94669	1.94545	2.85731
				TG(58:5)	-2.05672	-2.00257	-2.18319	-1.87851	-1.19364	-0.276325	-0.621645	-0.125791	-1.74453	-1.45372	-1.72527	-1.82149	0.662139	0.836048	0.608157	0.551632	0.00095057	3.02202	0.00290634	2.53665	4.14676e-07	6.38229	5.16833e-06	5.28665	-2.03025	-0.554351	-1.68625	0.664494	1.4759	2.35075
				TG(58:6)	-1.83966	-1.42819	-1.82704	-1.58405	-1.11712	-0.246145	-0.704129	0.0163933	-1.36171	-1.25637	-1.48229	-1.65622	1.30389	1.33891	1.18927	0.934759	0.00514129	2.28893	0.0107684	1.96785	7.6357e-07	6.11715	6.77032e-06	5.16939	-1.66974	-0.512751	-1.43915	1.19171	1.15699	2.63085
				TG(58:8)	-1.92227	0.415868	-1.83243	-1.9123	-2.4707	-1.57083	-1.71683	-0.766572	-1.93222	-2.20939	-2.08072	-2.50988	1.47411	1.58922	1.31475	0.871196	0.653317	0.184876	0.697921	0.156194	2.22798e-06	5.65209	1.2618e-05	4.89901	-1.31278	-1.63123	-2.18305	1.31232	-0.318448	3.49537

## Sheet: Supplementary Table 3
Supplementary Table 3: Akita vs. ctrl (raw)				Lipid	Akita 1	Akita 2	Akita 3	Akita 4	Akita 5	Akita 6	Ctrl 1	Ctrl 2	Ctrl 3	Ctrl 4	Ctrl 5	Ctrl 6	Ctrl 7	Ctrl 8
Content	Lipidomics raw data of islets from 7 week old Akita and control mice			Cer(d_18_0 / 14_0)	0.17939	0.150892	0.153997	0.178158	0.162712	0.183192	0.144132	0.189898	0.157247	0.161117	0.151542	0.149084	0.169715	0.156748
Column	Description			Cer(d_18_0 / 16_0)	0.263445	0.0784145	0.133867	0.0734105	0.183503	0.0693711	0.12989	0.151639	0.179352	0.114442	0.236274	0.124084	0.117176	0.073093
Lipid	Lipid species			Cer(d_18_0 / 18_0)	0	0	0	0	0	0	0	0	0	0	0	0.0578775	0	0
Akita 1	Raw lipid abundances [pmol/sample] 60 islets per sample 6 Akita and 8 ctrl samples			Cer(d_18_0 / 20_0)	0	0	0.0714342	0	0	0	0	0	0	0	0.0849685	0.283739	0	0.0959164
Akita 2				Cer(d_18_0 / 22_0)	0	0	0.135877	0	0	0	0	0	0	0.0593743	0.104942	0.431807	0	0.116118
Akita 3				Cer(d_18_0 / 23_0)	0.00640568	0.0165103	0.0183779	0	0.0109639	0.0140066	0.0200307	0.0154951	0.00557662	0.0032801	0.0129406	0.161259	0.0114265	0.0292102
Akita 4				Cer(d_18_0 / 24_0)	0.129449	0	0.170584	0	0	0	0	0.10055	0	0	0	0.491245	0	0
Akita 5				Cer(d_18_0 / 24_1)	0	0	0	0	0	0	0	0	0	0	0	0	0	0
Akita 6				Cer(d_18_0 / 26_0)	0.137261	0.0673062	0.298407	0	0.0363144	0	0	0.110672	0	0	0.0512405	0.772067	0.152919	0.0732616
Ctrl 1				Cer(d_18_1 / 14_0)	0	0	0	0	0	0	0.251404	0.229174	0	0	0.220061	0	0	0
Ctrl 2				Cer(d_18_1 / 16_0)	35.8464	19.1578	20.6609	23.2274	23.6366	12.0397	14.1928	16.0293	15.556	11.5713	24.5888	13.0833	14.3156	15.7257
Ctrl 3				Cer(d_18_1 / 18_0)	6.68875	2.70802	2.88682	3.59637	3.61412	2.11935	2.14759	2.59749	2.2826	1.98528	4.21058	2.57411	2.19196	2.33379
Ctrl 4				Cer(d_18_1 / 20_0)	2.77413	1.28047	1.49393	1.74297	1.72033	1.15972	1.12591	1.40744	1.302	0.959529	2.07514	1.29281	1.09676	1.15206
Ctrl 5				Cer(d_18_1 / 22_0)	5.90887	2.94127	3.10555	3.25648	3.68068	2.21356	2.90768	3.39243	3.18955	2.59864	5.36758	3.0204	3.11033	3.17077
Ctrl 6				Cer(d_18_1 / 23_0)	1.09978	0.525029	0.644563	0.58389	0.720865	0.419147	0.58084	0.765926	0.699946	0.547546	0.989346	0.869572	0.678352	0.642308
Ctrl 7				Cer(d_18_1 / 24_0)	6.99355	3.65893	3.87677	3.54186	4.30354	2.59295	3.3686	3.70035	3.42734	2.89337	5.83109	3.79359	3.23066	3.55204
Ctrl 8				Cer(d_18_1 / 24_1)	12.9659	5.7924	4.83303	5.14295	7.91645	3.58385	8.65706	10.7673	10.5113	7.41807	13.3527	8.72355	8.00813	8.14274
				Cer(d_18_1 / 26_0)	0.28812	0	0.383528	0	0	0	0	0	0.0725557	0	0.172128	1.16617	0	0
				Cer(d_18_2 / 14_0)	0.0360076	0.0192435	0.00546721	0	0.0280092	0.00795933	0.00915004	0	0.00780067	0	0.0203795	0.0190768	0.0110558	0.0100263
				Cer(d_18_2 / 16_0)	0.715423	0.431996	0.273609	0.708354	0.696712	0.484392	0.340301	0.464901	0.372703	0.0642859	0.444469	0.853162	0.252219	0.358864
				Cer(d_18_2 / 18_0)	0.45639	0.256737	0.245276	0.299563	0.321949	0.291254	0	0.217919	0	0.236965	0	0.192216	0	0.146129
				Cer(d_18_2 / 20_0)	0.48801	0.17187	0.204814	0.287643	0.312517	0.262081	0.157016	0.190856	0.159435	0.0964197	0.174573	0.179238	0	0.146844
				Cer(d_18_2 / 22_0)	0.597029	0.296586	0.392791	0.43668	0.49318	0.333625	0.30337	0.197195	0.225276	0.149067	0.264069	0.183243	0.270636	0.191754
				Cer(d_18_2 / 23_0)	0.114287	0.0334992	0.0712944	0.0756625	0.0915754	0.0522931	0.0318663	0.0483278	0.038614	0.00976134	0.0393536	0.034882	0.00933946	0.0210034
				Cer(d_18_2 / 24_0)	0.635561	0.352905	0.313688	0.328442	0.546788	0.334327	0.211644	0.223345	0.223661	0.155705	0.334364	0.276587	0.172916	0
				Cer(d_18_2 / 24_1)	3.98886	1.74713	1.51723	1.52612	2.54507	1.2455	2.55488	3.43984	3.22771	2.34299	5.03422	2.94387	2.42451	2.39457
				Cer(d_18_2 / 26_0)	0	0	0	0.017284	0.0501272	0.0194209	0.0216091	0	0.0453366	0	0.0309147	0.373839	0	0
				HexCer(d_18_0 / 16_0)	0	0	0	0	0	0	0	0	0.0610077	0.0873359	0	0	0	0
				HexCer(d_18_0 / 18_0)	0	0	0	0	0	0	0	0.023222	0	0	0	0.0175596	0	0
				HexCer(d_18_0 / 20_0)	0	0.0165371	0.0236056	0.020193	0	0	0.046936	0	0	0.0232769	0.0209895	0.0123397	0.043691	0.044256
				HexCer(d_18_0 / 24_1)	0.233701	0.159248	0.144503	0.160776	0.143372	0.0657765	0.110177	0.0788411	0.0540099	0.0654411	0.0816112	0.0931891	0.0817732	0.0902773
				HexCer(d_18_1 / 16_0)	10.5791	6.46459	7.12535	5.93603	7.25927	7.93779	6.95595	7.47743	8.46234	8.63611	7.0439	4.44142	6.39372	6.93192
				HexCer(d_18_1 / 18_0)	1.44551	0.753841	0.773047	0.743969	0.803607	1.18662	1.02024	1.12066	1.23734	1.26576	1.16703	0.801601	1.22948	1.20312
				HexCer(d_18_1 / 20_0)	1.45238	0.825532	0.742855	0.646832	0.807683	1.09955	1.08498	1.05784	1.23446	1.29879	0.99231	0.796121	0.884465	0.916231
				HexCer(d_18_1 / 22_0)	4.18306	2.38967	2.83308	2.2047	2.90084	2.97863	3.74306	3.86883	4.21496	4.27023	3.5166	2.48866	3.66708	3.9653
				HexCer(d_18_1 / 24_0)	4.499	2.78413	2.6847	2.16748	2.90909	3.0917	3.45483	3.45561	3.64921	3.6985	3.05842	2.13094	2.87382	3.29278
				HexCer(d_18_1 / 24_1)	2.19492	1.17043	0.726219	0.640282	1.67702	1.20716	2.63582	3.23635	3.42866	3.24371	2.2883	1.7954	2.2657	2.21732
				HexCer(d_18_1 / 26_0)	0.114635	0.0868781	0.12047	0.113304	0.129715	0.136577	0.117825	0.105167	0.0900973	0.0875775	0.0547794	0.0202598	0.0691401	0.10027
				SB(d_18_0)	0.0860844	0.0641749	0	0.0461356	0.0706456	0.0641275	0.0519583	0.0644463	0.0641815	0.0633665	0.0641324	0.0807759	0.0632074	0.0646729
				SB(d_18_1)	0.200928	0.143034	0.145352	0	0.123065	0.151988	0.0951698	0	0.117199	0.151525	0	0.119034	0	0.110143
				SM(d_18_0 / 14_0)	0.00170492	0.0067389	0	0	0	0.00179155	0.00349992	0.00237471	0.00264354	0.00254551	0	0	0	0
				SM(d_18_0 / 16_0)	1.66537	0.976489	0.881617	0.96845	1.29393	1.19463	1.62262	1.99243	2.03235	1.89738	1.88028	1.19915	1.83671	1.702
				SM(d_18_0 / 18_0)	0.290176	0.188184	0.128687	0.110138	0.136574	0.135599	0.154797	0.231461	0.198458	0.232707	0.185967	0.178289	0.202076	0.171726
				SM(d_18_0 / 20_0)	0.0435646	0.0353473	0.0237515	0.0297526	0.0377043	0.0450677	0.0446923	0.0623424	0.0603781	0.0407922	0.0352684	0.0290297	0.0316003	0.0368495
				SM(d_18_0 / 22_0)	0.0983013	0.0472452	0.068577	0.0561171	0.0804019	0.0700773	0.105204	0.109195	0.0895855	0.120901	0.0951121	0.0639402	0.0760973	0.0864446
				SM(d_18_0 / 23_0)	0.084363	0.0523589	0.0972325	0.0419803	0.120894	0.0459916	0.0571964	0.0240742	0.0360535	0.0387827	0.0672643	0.282897	0.0786969	0.147547
				SM(d_18_0 / 24_0)	0.0497439	0.0377861	0.0395401	0.0440076	0.0435241	0.03189	0.0071588	0.043457	0.0275553	0.0312924	0.0105026	0	0.00872595	0.0230896
				SM(d_18_0 / 24_1)	0.148031	0.082976	0.0516724	0.0737294	0.100782	0.0796304	0.131616	0.182055	0.159625	0.135032	0.0673751	0.0548436	0.0959119	0.0354399
				SM(d_18_1 / 14_0)	0.452626	0.333282	0.280283	0.227587	0.260949	0.327635	0.538725	0.582343	0.586416	0.608047	0.648919	0.378619	0.53549	0.549288
				SM(d_18_1 / 16_0)	139.425	100.68	100.956	81.9995	92.1747	111.225	149.074	169.286	167.809	165.496	156.319	113.596	160.974	153.691
				SM(d_18_1 / 18_0)	15.4447	9.25279	10.3498	9.1162	9.60094	13.6007	15.2455	17.1215	18.0523	18.7714	17.554	12.4314	16.912	15.7865
				SM(d_18_1 / 20_0)	8.04947	4.93766	5.17356	4.55172	5.24539	7.2065	8.64313	9.32376	9.55537	9.73934	9.36213	5.9933	8.40527	7.75291
				SM(d_18_1 / 22_0)	12.5307	8.06101	8.35373	6.41412	7.98645	9.48222	18.4347	18.9341	20.283	20.952	19.7703	12.362	19.0276	17.539
				SM(d_18_1 / 23_0)	2.27859	1.26536	1.08232	1.3541	1.68539	1.16884	3.11363	3.60801	3.99568	3.49872	3.11973	2.31491	3.2092	3.39254
				SM(d_18_1 / 24_0)	10.4676	6.85535	6.5469	5.11329	6.19527	7.12364	14.405	14.2843	15.2976	15.2197	14.0373	9.32875	13.0558	13.5949
				SM(d_18_1 / 24_1)	19.7648	11.9067	9.12279	7.79608	12.3948	13.1108	40.4271	44.3037	48.9775	42.8422	33.1918	28.7596	37.7269	33.4168
				SM(d_18_1 / 26_0)	0.0681031	0.0476653	0.0294234	0.0368891	0.0247108	0.0372579	0.0963933	0.0855145	0.110785	0.0957967	0.11137	0.0235892	0.0817428	0.0546374

## Sheet: Supplementary Table 4
Supplementary Table 4: ob vs. ctrl (raw)				Lipid	Ctrl 1	Ctrl 2	Ctrl 3	Ctrl 4	Ctrl 5	Ctrl 6	Ctrl 7	Ctrl 8	ob/ob 1	ob/ob 2	ob/ob 3	ob/ob 4	ob/ob 5	ob/ob 6	ob/ob 7	ob/ob 8
Content	Lipidomics raw data of islets from 12 week old ob/ob and control mice			Cer(d_18_0 / 14_0)	0.170505	0.142935	0.162389	0.167497	0.202118	0.179434	0.176738	0.179472	0.193603	0.216142	0.140454	0.169514	0.127283	0.150777	0.179905	0.159009
Column	Description			Cer(d_18_0 / 16_0)	0.212522	0.192774	0.153065	0.221747	0.317078	0.205416	0.140089	0.158217	0.383786	0.602381	0.578631	0.328046	0.4292	0.405714	0.216739	0.17726
Lipid	Lipid species			Cer(d_18_0 / 18_0)	0	0	0	0	0	0.0241209	0.0263978	0.0162864	0.0158312	0	0	0.00873145	0.0301009	0.0132441	0	0
Ctrl 1	Raw lipid abundances [pmol/sample] 60 islets per sample 8 ob/ob and 8 ctrl samples			Cer(d_18_0 / 20_0)	0	0	0	0	0	0.0246632	0.0474255	0	0.0264343	0	0.0370252	0.0333996	0.0492165	0.0154368	0	0
Ctrl 2				Cer(d_18_0 / 22_0)	0.0565849	0.0310421	0.0268909	0.0613602	0.0567742	0.0455847	0.0442749	0.0274563	0.0261298	0.0380459	0.0263171	0.00912802	0.0277081	0.0133386	0.0338168	0.0316344
Ctrl 3				Cer(d_18_0 / 23_0)	0.014371	0.00410294	0.00482274	0.00400072	0.00653371	0.00619082	0	0.0029788	0	0	0	0	0	0	0.00484326	0
Ctrl 4				Cer(d_18_0 / 24_0)	0	0	0	0	0.0691793	0	0.0364357	0	0	0	0.110157	0	0.0432779	0	0	0
Ctrl 5				Cer(d_18_0 / 24_1)	0	0	0	0	0	0	0	0	0.102918	0.112372	0.177914	0	0.0970945	0.0765139	0	0
Ctrl 6				Cer(d_18_0 / 26_0)	0.0760657	0.0724899	0.0720771	0.0372136	0.0736635	0.0473948	0.0655738	0.074629	0	0.00788315	0.15335	0.0680567	0.137556	0.0224368	0.0518189	0
Ctrl 7				Cer(d_18_1 / 14_0)	0.200255	0.149997	0.152164	0.275979	0.213548	0.164427	0.24023	0.142706	0.515501	0.581873	0.750471	0.514358	0.57344	0.67665	0.356146	0.382475
Ctrl 8				Cer(d_18_1 / 16_0)	22.7608	22.2571	19.2844	19.9901	27.0175	17.8289	20.8967	16.2823	73.6025	81.2469	75.4756	59.3417	69.6511	70.6297	51.6184	38.723
ob/ob 1				Cer(d_18_1 / 18_0)	3.42372	3.07174	2.96667	3.21472	4.24402	2.3384	2.92471	2.52877	10.2407	10.2998	11.6249	6.63805	10.1175	9.63872	4.9219	4.56862
ob/ob 2				Cer(d_18_1 / 20_0)	1.91804	1.90263	1.63319	1.78145	2.42211	1.39887	1.66036	1.39483	8.09473	8.21396	10.3575	4.75366	7.06709	7.36472	3.743	3.46364
ob/ob 3				Cer(d_18_1 / 22_0)	4.34552	4.57039	3.74708	4.44742	5.90682	3.73857	4.0576	3.33616	14.8255	15.512	20.5809	9.79737	13.0058	13.9768	6.91482	6.87091
ob/ob 4				Cer(d_18_1 / 23_0)	0.783736	0.820159	0.713429	0.81145	1.06896	0.688886	0.747483	0.686785	1.48567	1.60104	1.94416	1.1511	1.47363	1.2867	0.785869	0.852914
ob/ob 5				Cer(d_18_1 / 24_0)	4.72623	4.74193	3.98727	4.61538	6.61879	3.63702	4.39709	3.44663	15.3816	17.2314	21.4612	10.8361	13.8452	15.2781	6.93998	7.92045
ob/ob 6				Cer(d_18_1 / 24_1)	16.0921	14.4283	11.8063	13.7751	19.6838	11.6037	13.1205	11.8337	38.291	51.8824	60.3299	30.5153	35.4566	36.8495	23.273	21.4791
ob/ob 7				Cer(d_18_1 / 26_0)	0	0	0	0	0.273433	0	0	0	0.258283	0.176448	0.311315	0	0.524807	0.0894237	0	0
ob/ob 8				Cer(d_18_2 / 14_0)	0.0107817	0.00595676	0	0.0101091	0	0.00766706	0.00851666	0.00821659	0	0.0163622	0.00778451	0	0.00960487	0.00819821	0	0.0103017
				Cer(d_18_2 / 16_0)	0.432747	0.295962	0.29011	0.310112	0.592232	0.251204	0.330578	0.331298	2.06942	1.92236	2.92047	1.38318	2.06434	2.197	0.871009	0.681132
				Cer(d_18_2 / 18_0)	0.244083	0.214956	0.215324	0.23437	0.310523	0.14333	0.240164	0.228458	0.657845	0.722328	0.753989	0.576481	0.80551	0.669195	0.408473	0.383282
				Cer(d_18_2 / 20_0)	0.228975	0.206222	0.127651	0.145304	0.256834	0.0469747	0	0.15009	0.888687	0.841543	0.685252	0.324263	0.461366	0.0139234	0.310129	0.435769
				Cer(d_18_2 / 22_0)	0.290753	0.280714	0.252963	0.273657	0.235437	0.0593994	0.0691804	0.136625	1.43823	1.36715	0.571275	0.821352	1.11638	0.694285	0.56905	0.806496
				Cer(d_18_2 / 23_0)	0.0177786	0.0428838	0.0385391	0.0440129	0.0522287	0.00997633	0.0252071	0.0138743	0.104793	0.144269	0.132299	0.0849404	0.140744	0.0825337	0.0589906	0.0683835
				Cer(d_18_2 / 24_0)	0.274331	0.188813	0.15903	0.255715	0.376318	0.110009	0	0.232147	1.59101	1.75608	1.43289	1.01221	1.31922	0.874663	0.568664	0.804285
				Cer(d_18_2 / 24_1)	5.62314	5.42357	3.91648	4.62901	6.77939	4.48463	4.71913	3.70261	11.1327	14.0892	13.0882	7.97795	9.78559	10.627	5.31061	5.6208
				Cer(d_18_2 / 26_0)	0.0088282	0.034438	0.0310185	0.0247846	0.0661635	0.00976376	0.0231048	0.00641552	0.0262416	0.0470996	0.0340036	0.00540684	0.0462247	0.0350457	0.0107152	0.0104359
				HexCer(d_18_0 / 16_0)	0.0762271	0	0.113911	0.104617	0	0.166638	0.0912878	0.119826	0.135362	0	0.122937	0	0.125791	0	0	0
				HexCer(d_18_0 / 18_0)	0	0	0.0642427	0	0	0	0	0	0	0	0	0	0	0	0	0
				HexCer(d_18_0 / 20_0)	0.061986	0.0110654	0.0683228	0.050972	0	0	0	0.0639159	0	0	0.0386898	0	0.0268258	0	0.0333556	0
				HexCer(d_18_0 / 24_1)	0.109884	0.111848	0.150419	0.0907803	0.122234	0.227478	0.227149	0.0379247	0.147677	0.0571313	0.197013	0.0567086	0.0929333	0.123998	0	0.0862955
				HexCer(d_18_1 / 16_0)	9.57991	8.96459	9.59179	9.16596	12.0147	7.93677	9.91793	8.90716	31.6332	34.0803	33.38	19.3777	30.7258	27.0954	15.4622	20.8528
				HexCer(d_18_1 / 18_0)	1.46367	1.39866	1.46125	1.57466	1.6976	1.42193	1.21039	1.55903	4.03954	3.62665	3.04072	1.79571	3.47861	3.03821	1.70697	1.85326
				HexCer(d_18_1 / 20_0)	1.56608	1.4267	1.6041	1.76923	1.97626	1.61631	1.61573	1.69174	7.42818	6.17638	7.75535	3.37638	5.44165	5.71734	2.63726	3.77842
				HexCer(d_18_1 / 22_0)	4.56543	4.75545	4.9655	5.25351	5.58206	4.64819	4.79526	4.94902	12.5911	11.6939	12.8372	6.73958	10.2095	9.85237	5.21014	6.72678
				HexCer(d_18_1 / 24_0)	4.04589	4.22938	4.12084	4.52643	5.35054	3.88097	4.16086	4.16209	12.1005	11.7047	12.9644	6.29603	9.4266	9.451	4.3303	6.24254
				HexCer(d_18_1 / 24_1)	4.56882	3.76753	3.72242	3.98763	5.24019	3.90595	4.1845	4.50973	11.8778	13.8977	16.1924	6.65645	9.90958	9.24564	5.45398	7.75311
				HexCer(d_18_1 / 26_0)	0.100791	0.150555	0.158105	0.110124	0.167988	0.105598	0.124711	0.123505	0.317461	0.273963	0.252743	0.194272	0.293947	0.245092	0.060723	0.190197
				SB(d_18_0)	0.0697764	0.051313	0.0707016	0.038572	0.0817271	0.0297185	0.0607178	0.0599354	0.083349	0.0846433	0.0891736	0.0668422	0.076327	0.0847305	0.0620653	0.0822131
				SB(d_18_1)	0.157394	0.170453	0.149427	0.153958	0.194339	0.119168	0.173014	0.151604	0.550683	0.554114	0.553892	0.284856	0.491253	0.398964	0.304346	0.406921
				SM(d_18_0 / 14_0)	0	0	0	0.00305771	0	0	0	0	0.00322048	0	0	0	0	0	0	0
				SM(d_18_0 / 16_0)	2.31697	2.25659	2.41555	2.51001	2.95031	1.93713	2.27948	2.37142	2.06254	2.17958	2.70642	1.66547	1.9036	1.47561	1.5054	1.50718
				SM(d_18_0 / 18_0)	0.214727	0.236118	0.218076	0.218117	0.290208	0.169963	0.213583	0.239522	0.153807	0.14854	0.240822	0.11759	0.129476	0.0998394	0.11353	0.0277301
				SM(d_18_0 / 20_0)	0.0670756	0.0433426	0.0639134	0.0512963	0.0765785	0.0325195	0.0556626	0.063451	0.0427624	0.0560707	0.0552996	0.0438471	0.0560405	0.0412287	0.0280524	0.0354241
				SM(d_18_0 / 22_0)	0.0839229	0.137885	0.141238	0.148063	0.14219	0.116302	0.145858	0.137037	0.108498	0.0898849	0.141365	0.0658785	0.0767643	0.0646708	0.0709947	0.0878096
				SM(d_18_0 / 23_0)	0.0524693	0.0319509	0.0410773	0.015227	0.0150003	0.0112914	0.0253052	0.0372918	0.0377855	0.0145907	0.072376	0.0137508	0.00987696	0.0447538	0.016507	0.0485512
				SM(d_18_0 / 24_0)	0.0259472	0.0329467	0.0321723	0.0444142	0.0554754	0.0176276	0.0529948	0.0341771	0.0665234	0.0206844	0.0992961	0.0328022	0.044809	0.0461201	0.0154817	0.0484361
				SM(d_18_0 / 24_1)	0.211054	0.190264	0.193261	0.17425	0.294031	0.161193	0.254696	0.261457	0.19181	0.215071	0.347031	0.123768	0.208872	0.190641	0.112785	0.0969014
				SM(d_18_1 / 14_0)	0.418803	0.404114	0.455079	0.5453	0.621086	0.418734	0.48172	0.41111	1.01611	1.14224	1.33584	0.72204	1.02805	0.914342	0.578987	0.808915
				SM(d_18_1 / 16_0)	169.091	173.977	173.765	184.554	214.568	153.579	185.11	172.797	306.04	313.423	352.067	219.079	302.116	280.696	176.854	221.689
				SM(d_18_1 / 18_0)	17.6538	17.6606	18.0079	18.7916	21.4764	14.9965	17.5844	17.5581	17.3056	16.9543	18.006	13.6585	18.7145	16.0754	11.271	12.5846
				SM(d_18_1 / 20_0)	9.7098	10.3293	10.108	11.637	13.2128	8.97399	11.0285	9.7137	16.9112	16.1416	18.5208	10.9021	16.1596	13.8302	8.90947	10.7849
				SM(d_18_1 / 22_0)	20.0094	20.5899	19.7833	23.0965	25.1315	17.7122	20.5783	19.6268	25.1672	23.8909	28.9339	14.8585	21.3205	19.8754	12.8832	14.6991
				SM(d_18_1 / 23_0)	4.03849	3.38166	3.17517	3.36438	5.51178	2.80443	3.19175	3.2664	3.00267	2.57938	3.41354	1.82522	2.39874	2.24072	1.16608	1.84564
				SM(d_18_1 / 24_0)	14.8274	15.6834	14.3528	17.3605	19.1017	12.2473	15.6088	14.3437	18.3889	19.6109	23.6108	11.8322	16.0244	15.1179	9.1256	11.5019
				SM(d_18_1 / 24_1)	46.2133	43.5376	41.1102	46.7228	60.5971	41.2823	48.9219	49.7377	48.8536	62.5589	77.9554	36.4748	47.7087	43.0869	31.7095	38.6933
				SM(d_18_1 / 26_0)	0.0783218	0.0967485	0.0872107	0.103292	0.122977	0.0419575	0.0386683	0.0686428	0.113931	0.0808079	0.0785942	0.0313552	0.0694891	0.0247911	0.0401766	0.0429304

## Sheet: Supplementary Table 5
Supplementary Table 5: db vs. ctrl d7-sa (raw)				Lipid	db/+ 0h 1	db/+ 0h 2	db/+ 0h 3	db/db 0h 1	db/db 0h 2	db/db 0h 3	db/+ 2h 1	db/+ 2h 2	db/+ 2h 3	db/db 2h 1	db/db 2h 2	db/db 2h 3	db/+ 4h 1	db/+ 4h 2	db/+ 4h 3	db/db 4h 1	db/db 4h 2	db/db 4h 3	db/+ 8h 1	db/+ 8h 2	db/+ 8h 3	db/db 8h 1	db/db 8h 2	db/db 8h 3
Content	Lipidomics raw data of d7-sphinganine incorporation in islets from 12 week old db/db and db/+ mice			Cer(d_18_0 / 14_0)	0.16212	0.183637	0.208827	0.15806	0.190822	0.201169	0.16812	0.179923	0.126927	0.179858	0.148444	0.139632	0.161159	0.154124	0.177056	0	0.199025	0.191567	0.140615	0.165131	0.193828	0.119807	0	0.141727
Column	Description			Cer(d_18_0 / 16_0)	0.0613997	0.0490224	0.0572807	0.0523912	0.0369388	0.0636338	0.0730846	0.0385636	0	0	0.0813648	0.08864	0.077646	0.0654058	0.0687129	0	0.0728024	0.131533	0.0442535	0.0821137	0.0642412	0	0	0.0737115
Lipid	Lipid species			Cer(d_18_0 / 18_0)	0	0	0	0	0	0	0	0	0	0	0	0	0	0	0	0	0	0	0	0	0	0	0	0
db/+ 0h 1	Raw lipid abundances [pmol/sample] 60 islets per sample 3 replicates per group d7-SLs indicate SLs that have incorporated d7-sphinganine			Cer(d_18_0 / 20_0)	0.0120006	0	0	0	0	0	0	0	0	0	0	0.028653	0	0	0	0	0	0.0292163	0	0	0	0	0	0
db/+ 0h 2				Cer(d_18_0 / 22_0)	0.0641432	0.0441534	0.0543439	0.0553137	0	0	0.132632	0.0480511	0	0	0	0.086938	0.0595381	0.118219	0	0	0	0.0735573	0	0	0	0	0	0.0730179
db/+ 0h 3				Cer(d_18_0 / 23_0)	0.0202469	0.0147149	0.012905	0.021157	0.00289105	0.0174861	0.0666698	0.00882335	0.00613359	0.0144479	0.0115391	0.0293433	0.0219409	0.0790403	0.0125752	0.0804203	0.0193236	0.0285854	0.0133868	0.0106677	0.0126611	0.00437043	0.057097	0.0339176
db/db 0h 1				Cer(d_18_0 / 24_0)	0.0970917	0.0677051	0.0593298	0.0820064	0.0534336	0.0593571	0.192699	0.0674348	0	0	0	0.121142	0.0526285	0.205307	0	0	0.0591692	0.0920978	0	0	0.0680804	0	0	0.118687
db/db 0h 2				Cer(d_18_0 / 24_1)	0.0391732	0.0218032	0	0.014133	0	0.0262322	0.0307319	0	0.0204777	0.0130882	0.0270204	0.0363884	0.00281543	0.00560079	0.033572	0.0743784	0.0206122	0.0382676	0.0405784	0.0340026	0.0263639	0.0115898	0	0.0124101
db/db 0h 3				Cer(d_18_0 / 26_0)	0.113021	0.0540755	0.0681758	0.0899975	0	0	0.23866	0	0	0	0	0.182308	0.0727184	0.255605	0	0	0	0.0802729	0	0	0	0	0	0.0935287
db/+ 2h 1				Cer(d_18_1 / 14_0)	0.109377	0.155893	0.124905	0.192172	0.115518	0.199012	0.161654	0.107643	0.144456	0.163405	0.234322	0.203873	0.179036	0.179866	0.152104	0.776303	0.259713	0.315231	0.133842	0.148938	0.161921	0.264687	0.41607	0.186508
db/+ 2h 2				Cer(d_18_1 / 16_0)	8.8624	7.83937	7.75083	12.3782	10.3256	14.2791	9.96366	8.43193	8.06246	9.7491	23.0024	19.0463	9.38396	9.93064	10.9521	19.9378	17.6933	23.1546	11.406	11.2575	8.08534	19.1473	14.1725	17.0325
db/+ 2h 3				Cer(d_18_1 / 18_0)	1.36827	1.29432	1.30373	1.32611	1.16149	1.49172	1.68834	1.33692	1.14731	1.13597	2.49157	2.42053	1.54891	1.81975	1.63081	0	2.15299	3.09887	1.90824	1.79338	1.46045	2.1376	1.34234	1.94147
db/db 2h 1				Cer(d_18_1 / 20_0)	0.812466	0.735653	0.749291	0.845776	0.704449	0.937973	1.02589	0.768372	0.695606	0.705498	1.41277	1.33941	0.955945	1.0763	0.85484	1.76948	1.33368	1.84081	0.988799	0.95072	0.803845	1.2337	0.783633	1.14247
db/db 2h 2				Cer(d_18_1 / 22_0)	2.06947	1.97862	1.99092	1.98785	1.94486	2.29951	2.56291	1.92083	1.81695	1.62666	3.73173	3.41505	2.45661	2.77551	2.53813	2.64413	3.37945	4.56204	2.74456	2.52732	2.09852	3.03977	2.54232	3.06561
db/db 2h 3				Cer(d_18_1 / 23_0)	0.443206	0.443669	0.461693	0.320319	0.338864	0.401234	0.733842	0.442501	0.364704	0.29549	0.59521	0.655448	0.498965	0.632493	0.530135	0.584193	0.575994	0.832007	0.559363	0.537061	0.446458	0.504564	0.909537	0.55202
db/+ 4h 1				Cer(d_18_1 / 24_0)	2.27034	2.17264	2.10019	2.42581	2.37658	2.58336	3.04488	2.12761	1.84619	2.03974	4.02038	3.727	2.54008	3.18184	2.75881	2.24464	3.78956	5.0793	2.99874	2.5036	2.21588	3.21101	2.99785	3.4234
db/+ 4h 2				Cer(d_18_1 / 24_1)	6.02413	5.64106	5.48616	3.95131	3.49958	4.08226	6.74396	5.45064	4.51402	2.78219	6.7797	5.39605	6.27679	7.87507	7.43333	5.53589	6.20323	8.36976	7.96348	7.20835	5.16429	5.09651	3.93132	5.34042
db/+ 4h 3				Cer(d_18_1 / 26_0)	0.125888	0.0579961	0.0913369	0.110067	0.0816377	0.0768887	0.453577	0.0572821	0.0642115	0.0708273	0.0616777	0.16195	0.088743	0.290023	0.0705294	0.218523	0.0939751	0.175269	0.0884305	0.0484057	0.0907012	0.0748276	0.105781	0.207191
db/db 4h 1				Cer(d_18_2 / 14_0)	0	0	0	0	0	0	0	0	0	0	0	0	0	0	0	0	0	0	0	0	0	0	0.106516	0
db/db 4h 2				Cer(d_18_2 / 16_0)	0.0245553	0	0.0628301	0.0605675	0.123243	0.074629	0.347591	0.0211779	0.0184632	0.056884	0.0749905	0.0886775	0	0.140276	0.0385952	0.42668	0.177545	0.065567	0.0821404	0.0560552	0.0201009	0.0905623	0.388238	0.130608
db/db 4h 3				Cer(d_18_2 / 18_0)	0.0682664	0.0650585	0.0963112	0.180804	0.117302	0.0615224	0.122842	0.0461215	0.117014	0.146723	0.231457	0.20437	0.0542855	0.0518661	0.0498699	0	0.216572	0.352173	0.102938	0.102704	0.0524731	0.132912	0	0.181419
db/+ 8h 1				Cer(d_18_2 / 20_0)	0.0224545	0.0437765	0.0241063	0.0948887	0.0288831	0.0841998	0.0198162	0.0282637	0.0266188	0.0288022	0.0238976	0.110594	0.0173639	0.0627909	0.0458693	0.270557	0.0753505	0.26101	0.0410313	0.0382975	0.0390226	0.130933	0.118066	0.0850246
db/+ 8h 2				Cer(d_18_2 / 22_0)	0.0251154	0.0393256	0.0198885	0.248561	0.255633	0.232712	0.0640655	0.0815771	0.024255	0.169933	0.44551	0.402121	0.100735	0.1376	0.108237	0.231103	0.451855	0.544109	0.107324	0.118256	0.0220569	0.342781	0	0.379651
db/+ 8h 3				Cer(d_18_2 / 23_0)	0	0	0.00894072	0.0385239	0.0486937	0.0438916	0.0287461	0.00851129	0	0.0462169	0.0461931	0.0576433	0.0326403	0.0269028	0	0.36453	0.0558746	0.0938107	0.0140286	0.00861133	0.00496827	0.0160277	0.8413	0.0407202
db/db 8h 1				Cer(d_18_2 / 24_0)	0.0278744	0	0	0.34272	0.348937	0.440673	0.132927	0	0.0940344	0.21672	0.530775	0.465691	0	0	0	1.11333	0.640526	0.825582	0	0	0	0.491386	0.699857	0.442059
db/db 8h 2				Cer(d_18_2 / 24_1)	1.49209	1.41306	1.33468	1.15711	1.11574	1.28019	1.63353	1.3209	1.05687	0.807618	2.1189	1.58167	1.6226	1.97866	1.8685	0.644149	1.9228	2.68019	1.94289	1.92761	1.24494	1.55269	0.968679	1.51049
db/db 8h 3				Cer(d_18_2 / 26_0)	0.0253899	0	0.0125206	0.0166856	0.00474642	0.00905886	0.0918698	0.00843111	0	0.00803092	0	0.044437	0.014571	0.0792	0.00392863	0	0.00800098	0.0207273	0.00565738	0.0055635	0.00898466	0	0	0.0349598
				d7-Cer(d_18_1 / 16_0)	0	0	0	0	0	0	0.617145	0.620053	0.618597	0.779046	1.1542	0.954386	0.815977	1.05153	1.19667	0.667023	1.62477	1.93487	1.54198	1.45571	1.35882	2.81865	1.91225	2.66191
				d7-Cer(d_18_1 / 18_0)	0.0950663	0	0	0	0	0	0.173354	0.143402	0.105493	0.13494	0.253996	0.178769	0.226626	0.287201	0.242745	0	0.367469	0.390265	0.259099	0.289473	0.326472	0.421452	0.0719907	0.549056
				d7-Cer(d_18_1 / 20_0)	0	0	0	0	0	0	0.0742291	0.0694241	0.0648231	0.0955853	0.124734	0.118788	0.107313	0.126884	0.130362	0	0.196505	0.230353	0.146366	0.141959	0.167681	0.261458	0	0.27148
				d7-Cer(d_18_1 / 22_0)	0	0	0	0	0	0	0.244286	0.235155	0.21494	0.231477	0.352795	0.31869	0.393959	0.432462	0.423796	0	0.612874	0.724051	0.649422	0.560093	0.603297	0.827597	0.382353	0.951567
				d7-Cer(d_18_1 / 23_0)	0	0	0	0	0	0	0.0311226	0.0159058	0.0171415	0.0145452	0.0202139	0.0463046	0.0563111	0.0618521	0.0398616	0	0.0805489	0.0992406	0.0791677	0.0701814	0.0815078	0.0937798	0	0.106847
				d7-Cer(d_18_1 / 24_0)	0	0	0	0	0	0	0.177685	0.166887	0.145361	0.173669	0.231085	0.223288	0.304266	0.348402	0.326138	0	0.425511	0.502622	0.455159	0.372988	0.458407	0.538216	0.299923	0.629295
				d7-Cer(d_18_1 / 24_1)	0	0	0	0	0	0	0.353472	0.301049	0.270296	0.252083	0.359884	0.333297	0.503075	0.644941	0.58503	0.581213	0.754197	0.916154	0.94247	0.798119	0.752058	0.852406	0.592561	1.04414
				d7-HexCer(d_18_1 / 16_0)	0	0	0	0	0	0	0	0	0	0.0583141	0	0	0	0	0.0653912	0	0.160747	0.282382	0.16646	0.216182	0.353558	0.442549	0	0.624624
				d7-HexCer(d_18_1 / 18_0)	0	0	0	0	0	0.0662032	0	0	0	0	0	0	0	0	0	0	0	0	0	0	0	0	0	0
				d7-HexCer(d_18_1 / 20_0)	0	0	0	0	0	0	0	0	0	0	0	0	0.0184003	0	0.0334175	0	0.044614	0.0327025	0.069038	0.0493845	0.0702663	0.0414186	0	0.0691092
				d7-HexCer(d_18_1 / 22_0)	0	0	0	0	0	0	0	0.00986534	0	0.00993516	0	0.0102523	0.0844767	0.0848042	0.0522633	0	0.125304	0.123748	0.24116	0.20234	0.277603	0.304768	0	0.361081
				d7-HexCer(d_18_1 / 23_0)	0	0	0	0	0	0	0	0	0	0	0	0	0	0	0	0	0	0	0.0116014	0	0	0.0213391	0	0.0211473
				d7-HexCer(d_18_1 / 24_0)	0	0	0	0	0	0	0	0	0	0	0	0	0.00676855	0	0	0	0.0335487	0.0216872	0.0715824	0.0348873	0.0918095	0.061246	0	0.0950934
				d7-HexCer(d_18_1 / 24_1)	0	0	0	0	0	0	0	0	0	0	0	0	0.0164712	0.0293693	0	0	0.0471634	0.0646593	0.109006	0.062324	0.067373	0.0664437	0	0.0882858
				d7-SB(d_18_1)	0	0	0	0	0	0	0.00857195	0.00841791	0	0.0141682	0.0232302	0.0305311	0.022561	0.0168675	0.0155882	0	0.0381023	0.0475331	0.0276253	0.0183005	0.0240682	0.0367778	0	0.0558295
				d7-SM(d_18_1 / 14_0)	0	0	0	0	0	0	0	0	0	0	0	0	0.00702525	0	0	0	0	0.00745833	0.0129102	0.0135112	0.0129787	0	0	0.0232528
				d7-SM(d_18_1 / 16_0)	0	0	0	0	0	0	0.705356	0.712096	0.594849	0.862795	0.912701	0.873235	1.76473	1.93462	1.73364	1.25731	2.53853	3.14349	3.58816	3.50486	3.84588	5.04752	3.96412	5.63015
				d7-SM(d_18_1 / 18_0)	0	0	0	0	0	0	0	0	0	0	0	0	0	0	0	0	0	0	0	0	0	0	0	0
				d7-SM(d_18_1 / 20_0)	0	0	0	0	0	0	0.00466711	0.0101574	0	0.0237996	0.0103481	0.00876818	0.0413523	0.0723565	0.0473845	0	0.0785248	0.0334796	0.179503	0.132426	0.139693	0.201172	0	0.189792
				d7-SM(d_18_1 / 22_0)	0	0	0	0	0	0	0.0924672	0.079353	0.0622559	0.0613815	0.0818746	0.0574753	0.206412	0.236438	0.243007	0.0775053	0.244413	0.285704	0.581398	0.501455	0.617674	0.544027	0.449355	0.599522
				d7-SM(d_18_1 / 23_0)	0	0	0	0	0	0	0.00406976	0	0	0	0	0.00284458	0.0243635	0.0270979	0.0258466	0	0.0271445	0.0296513	0.0754917	0.0460365	0.0427856	0.0583227	0	0.0524458
				d7-SM(d_18_1 / 24_0)	0	0	0	0	0	0	0.0254128	0.0155378	0.00524585	0.025265	0.0166045	0.0248036	0.11758	0.130292	0.114494	0	0.0982917	0.136256	0.323737	0.227453	0.262	0.271292	0.0662641	0.302811
				d7-SM(d_18_1 / 24_1)	0	0	0	0	0	0	0.126567	0.128959	0.0857349	0.0621014	0.0598236	0.0964485	0.370481	0.410468	0.424858	0	0.332455	0.393974	0.954459	0.796618	0.848754	0.692936	0.345705	0.805006
				doxCer(m_18_0 / 16_0)	0	0	0	0.00798031	0.0112123	0	0	0	0	0	0	0	0	0	0	0	0	0.0134444	0	0	0	0	0	0
				doxCer(m_18_0 / 18_0)	0	0	0	0	0	0	0	0	0	0	0	0.00766503	0	0	0	0	0	0	0	0	0	0	0	0
				doxCer(m_18_0 / 20_0)	0	0	0	0	0	0	0	0	0	0	0	0	0.00967679	0	0	0	0	0	0	0	0	0	0	0
				doxCer(m_18_0 / 22_0)	0	0	0	0	0	0	0	0	0	0	0	0	0	0	0	0	0	0	0	0	0	0	0	0
				doxCer(m_18_0 / 24_0)	0	0	0	0	0	0	0	0	0	0	0	0	0	0	0	0	0	0	0	0	0	0	0	0
				doxCer(m_18_0 / 24_1)	0.00301668	0.00224238	0.00342674	0	0	0	0	0.004477	0	0	0	0	0.00296358	0.00353858	0	0	0	0.00147418	0	0.000876796	0.00336617	0	0	0
				doxCer(m_18_1 / 16_0)	0	0	0	0	0	0	0	0	0	0	0	0	0	0	0	0.118752	0	0	0.0240165	0	0	0	0	0
				doxCer(m_18_1 / 18_0)	0	0	0	0	0	0	0	0	0	0	0	0	0	0	0	0	0	0	0	0	0	0	0	0
				doxCer(m_18_1 / 20_0)	0	0	0	0	0	0	0	0	0	0	0	0	0	0	0	0	0	0	0	0	0	0	0	0
				doxCer(m_18_1 / 22_0)	0	0	0	0	0	0	0	0	0	0	0	0	0	0	0	0	0	0	0	0	0	0	0	0
				doxCer(m_18_1 / 24_0)	0	0	0	0	0	0	0	0	0	0	0	0	0	0	0	0	0	0	0	0	0	0	0	0
				doxCer(m_18_1 / 24_1)	0.0148687	0.0157124	0.0234375	0	0	0	0	0	0	0	0	0	0	0	0	0	0	0	0	0	0	0	0	0
				HexCer(d_18_0 / 16_0)	0	0	0.110121	0	0	0	0.056801	0.193146	0.132673	0.0443809	0	0	0.07301	0	0.0382774	0	0	0	0.175244	0	0	0	0	0
				HexCer(d_18_0 / 18_0)	0	0	0	0.00907465	0	0	0	0	0	0.0129535	0	0	0	0	0	0	0	0	0	0	0.0151431	0	0	0
				HexCer(d_18_0 / 20_0)	0.0181315	0.0129337	0.0305146	0.0351551	0.00737945	0	0.0276544	0.0302794	0	0	0	0.0276684	0.0171398	0.0209109	0	0	0	0	0.0110445	0.0122625	0.0575922	0.0400641	0	0.0160061
				HexCer(d_18_0 / 22_0)	0.0409744	0.0491871	0.0293979	0.019349	0.039877	0.0370562	0.0377031	0.102443	0.0543707	0.0119168	0.0460387	0.0420795	0.0751397	0.0168876	0.0179279	0	0	0.0635071	0.0352717	0.0787468	0.0415777	0.0367272	0	0.0608781
				HexCer(d_18_0 / 23_0)	0	0	0	0	0	0	0	0	0	0	0	0.0110183	0	0	0	0	0	0	0	0.0123279	0	0	0	0
				HexCer(d_18_0 / 24_0)	0	0.0399075	0.110428	0.0595442	0	0	0.0727316	0.0845364	0	0	0.0132551	0.0411901	0	0	0	0	0	0.0664286	0	0	0	0	0	0
				HexCer(d_18_0 / 24_1)	0.133041	0.0574445	0.117446	0.029369	0.113577	0.137999	0.19094	0.103394	0.144296	0.0455388	0.065936	0.0470388	0.134477	0.111085	0.0799239	0	0.0456473	0.111291	0.110535	0.0447723	0.140608	0.115047	0	0.0573463
				HexCer(d_18_1 / 14_0)	0	0	0.0102886	0.00923289	0	0	0	0.0132065	0	0	0	0	0.0239086	0	0	0	0	0.0267196	0	0	0	0	0	0
				HexCer(d_18_1 / 16_0)	7.40721	6.71869	7.05348	6.93465	6.71352	6.24301	7.6765	7.88826	7.52858	6.1461	8.96316	8.93647	8.60186	10.7243	8.57916	7.00144	10.2553	12.7317	8.99248	7.90849	8.09414	8.81481	7.49473	10.3438
				HexCer(d_18_1 / 18_0)	1.45206	1.51053	1.51834	0.72958	0.819639	0.82594	1.7348	1.71269	1.26628	0.791712	1.39719	1.27585	1.68016	2.23893	1.82065	0.432399	1.40166	1.69404	1.90609	1.31548	1.7161	1.04377	1.07403	1.28962
				HexCer(d_18_1 / 20_0)	1.62495	1.50408	1.5609	1.17165	1.23405	1.05894	1.70043	1.72605	1.54811	1.02208	1.7774	1.42697	1.9048	2.25118	2.06148	0.954997	1.58051	2.18812	2.07262	1.75689	1.88484	1.61607	1.80411	1.811
				HexCer(d_18_1 / 22_0)	5.51019	5.16032	5.60988	3.69334	3.75394	3.57552	6.28172	6.2868	5.54441	3.76655	5.52601	5.39143	6.57726	7.79687	6.94212	4.73234	5.12007	6.68099	7.38748	6.52955	7.51247	4.91939	5.43079	6.00664
				HexCer(d_18_1 / 23_0)	0.916925	0.864805	0.923498	0.364991	0.497433	0.422989	1.02174	0.920174	0.949727	0.516099	0.652043	0.673518	1.10362	1.32587	1.1671	0	0.745388	0.843323	1.18033	1.05531	1.22756	0.522991	0.459451	0.703628
				HexCer(d_18_1 / 24_0)	3.95597	3.72325	4.21994	3.01484	3.32521	3.02755	4.48256	4.50967	3.90368	2.96915	4.50057	4.19601	4.68407	5.55328	5.10628	2.09682	4.52451	5.76635	5.52474	4.35977	5.31171	3.9967	3.96745	4.7885
				HexCer(d_18_1 / 24_1)	4.10763	3.93562	4.46572	1.72339	1.55362	1.53977	4.71406	4.47364	3.68913	1.3129	2.40437	1.86742	4.4346	5.8113	5.46997	1.74754	2.59286	3.09809	5.50961	4.68878	4.53129	2.15866	1.1401	2.40306
				HexCer(d_18_1 / 26_0)	0.0672559	0.0706023	0.0945192	0.0693175	0.0567679	0.0351104	0.0652268	0.077357	0.0328253	0.0633751	0.0726644	0.0870223	0.0891693	0.113432	0.0928447	0	0.0921986	0.120306	0.102081	0.0779635	0.0865644	0.0606981	0	0.0693606
				HexCer(d_18_2 / 14_0)	0	0	0	0	0	0	0	0	0	0	0	0	0	0	0	0	0	0	0	0	0	0	0	0
				HexCer(d_18_2 / 16_0)	0	0	0	0	0.0151274	0	0	0	0	0	0	0	0	0	0	0	0.0143862	0	0	0	0	0	0	0
				HexCer(d_18_2 / 18_0)	0	0	0	0	0	0	0	0	0	0.0258187	0	0	0	0	0	0	0	0	0	0	0	0	0	0.0420778
				HexCer(d_18_2 / 20_0)	0	0	0	0	0	0	6.3249	0	0	0	0	0	0	0	0	0	0	0	0	0	0	0	0	0
				HexCer(d_18_2 / 22_0)	0.039076	0.022395	0.00713679	0.0483939	0.0569626	0.0174629	0.0215949	0.0642331	0.0124678	0.05506	0.045837	0.0549551	0.00700839	0.0204443	0.0570893	0	0.0852256	0.0569199	0	0.0462312	0.0774593	0.0540951	0	0.0358294
				HexCer(d_18_2 / 23_0)	0	0.0552106	0.0586463	0.018784	0.0368025	0.00942764	0.0398328	0.0137063	0.00396126	0.0128347	0.0274834	0.05892	0.283937	0.224986	0.171536	0	0.0276077	0.107725	0.751862	0.604786	0.580975	0.160785	0	0.601973
				HexCer(d_18_2 / 24_0)	0.0866824	0.0682416	0	0.104517	0.0465135	0.0875514	0.0508282	0	0	0.0147131	0.0833849	0.0949341	0	0.152472	0	0	0.0377038	0.0123483	0	0	0	0	0	0
				HexCer(d_18_2 / 24_1)	0.886302	0.824075	1.00182	0.357796	0.119691	0.0948286	0.936113	0.884039	0.583484	0.0970841	0.375094	0.266059	0.757086	1.02021	1.05606	0	0.303395	0.388452	1.00814	0.883307	0.9635	0.278889	0	0.378006
				SB(d_18_0)	0.125898	0.0863323	0.0592973	0.0753928	0.0626077	0.197405	0.0932722	0.0923145	0.294094	0.108689	0.148302	0.156959	0.132071	0.146953	0.104908	0	0.127132	0.23681	0.231532	0.284836	0.233546	0.13994	0	0.0440794
				SB(d_18_1)	0.166544	0.127919	0.131522	0.171807	0.142331	0.244078	0	0.149989	0	0.167564	0.265267	0.286126	0.212566	0.226115	0	0	0.228028	0.596598	0.279958	0.4596	0.273159	0.20482	0	0.184076
				SB1P(d_18_0)	0	0	0	0	0	0	0	0	0	0	0	0	0	0	0	0	0	0	0	0	0	0	0	0
				SB1P(d_18_1)	0.00227935	0.000420576	0	0.000519495	0	0	0	0	0	0	0	0	0	0	0	0	0.000524375	0	0	0.0010923	0	0	0	0
				SM(d_18_0 / 14_0)	0.0056102	0.00376778	0.00300797	0.00211093	0.00234166	0.0058393	0.00456913	0	0	0	0.00284664	0.0101037	0.00914479	0.00385614	0	0	0	0.0117949	0.00894135	0.00419433	0.00370119	0	0	0.005441
				SM(d_18_0 / 16_0)	2.00541	1.8686	2.21495	1.37058	1.70596	1.26129	2.03009	1.98929	1.89275	1.31229	2.10523	2.19655	2.71234	2.95011	2.54495	1.04739	2.3492	3.34893	2.26951	2.37333	3.09413	2.10222	1.18302	2.22324
				SM(d_18_0 / 18_0)	0.207296	0.268086	0.220596	0.112234	0.139249	0.13499	0.217358	0.185099	0.133656	0.108842	0.198918	0.15035	0.213342	0.269639	0.238562	0	0.0980497	0.236093	0.192511	0.145651	0.261932	0.182051	0	0.19094
				SM(d_18_0 / 20_0)	0.0494261	0.0616311	0.0501408	0.0294981	0.0407654	0.0319623	0.0321185	0.0470491	0.0492924	0.00827958	0.0325093	0.0546294	0.0528876	0.0565362	0.0503558	0	0.0472544	0.0535783	0.0651142	0.0450228	0.0672322	0.0451955	0	0.0403762
				SM(d_18_0 / 22_0)	0.0353937	0	0	0.00272905	0.00332352	0.0316707	0.0634688	0	0.0231168	0.0357742	0.0540716	0.0252208	0.0188304	0	0.00369336	0	0	0	0	0	0.0984596	0.0186048	0.0628187	0
				SM(d_18_0 / 23_0)	0.0488338	0.0238981	0.0259544	0.0523556	0.0462505	0.0443711	0.0364735	0.047128	0.0239685	0.0218208	0.0482368	0.0276186	0.0328733	0.0501958	0.0535645	0.950369	0.0476459	0.0516257	0.0372747	0.0509748	0.04156	0.0645855	0.813067	0.0477155
				SM(d_18_0 / 24_0)	0.0139296	0.00343473	0.00892862	0.0132462	0.00131761	0.0123083	0.00356958	0.00851536	0.0171936	0.0153718	0.0111433	0.00674258	0	0	0	0	0.00712584	0.0145796	0	0	0.00273954	0.0144198	0	0
				SM(d_18_0 / 24_1)	0.141899	0.136825	0.18502	0.0124184	0.0354305	0.0693511	0	0	0	0	0.0945091	0.041361	0.0528921	0.0498264	0	0.0832733	0.0600064	0	0	0	0	0.00812413	0	0
				SM(d_18_0 / 26_0)	0	0	0	0	0	0.0025257	0	0	0	0	0	0	0	0	0	0	0	0	0	0	0	0	0	0
				SM(d_18_1 / 14_0)	0.607231	0.619616	0.636893	0.763232	0.857556	0.71523	0.687903	0.663503	0.67778	0.841994	1.02959	1.06071	0.784009	0.846159	0.815824	0.267246	1.14755	1.43316	0.846053	0.909384	0.951424	1.18133	0.870517	1.31462
				SM(d_18_1 / 16_0)	113.515	116.733	129.057	116.576	132.834	107.369	130.076	134.798	125.213	118.54	171.367	171.169	149.651	164.25	150.97	131.652	189.242	234.756	150.096	143.138	165.091	164.844	148.536	187.502
				SM(d_18_1 / 18_0)	16.0165	16.3482	17.5859	11.2364	12.1528	10.3494	19.3858	18.4418	18.0135	11.3782	16.2143	16.3416	21.0303	23.5002	21.7653	13.4806	17.227	20.3908	23.9353	20.2014	23.8628	17.1664	15.8954	17.8934
				SM(d_18_1 / 20_0)	6.40602	6.42118	7.13365	4.6384	5.57215	4.82877	7.65295	7.12018	7.2332	5.17779	7.54469	7.11379	8.18029	9.28356	8.14801	6.03756	7.81857	10.2812	9.08439	7.87395	9.42431	7.65463	7.4204	8.42994
				SM(d_18_1 / 22_0)	15.646	15.591	16.1818	9.34036	11.3172	9.70008	19.5206	17.9433	18.423	10.9151	14.8812	14.3551	20.4242	22.677	21.1713	12.6258	15.9163	19.1594	22.6818	19.1668	23.294	15.8667	16.7521	16.3293
				SM(d_18_1 / 23_0)	2.96263	2.98082	3.3673	1.22152	1.70193	1.34331	3.69996	3.21924	3.19297	1.51582	2.03617	2.05808	3.67031	4.13887	3.9737	1.2248	2.27872	2.71399	4.15227	3.33218	4.10174	2.1453	2.14516	2.13403
				SM(d_18_1 / 24_0)	10.7021	10.7603	12.1877	7.17009	8.5351	7.42379	13.6294	12.3808	12.5156	8.24738	11.2184	10.3513	14.1714	15.6556	14.4945	8.0148	11.8693	14.2893	16.6979	13.216	16.508	11.7521	12.774	12.63
				SM(d_18_1 / 24_1)	37.7676	38.9627	44.6601	16.5723	18.0274	14.795	48.408	42.5808	38.9569	14.9059	25.4218	21.6686	47.1672	55.6413	52.1915	25.6409	26.6073	32.8952	56.9565	46.0354	52.6312	23.9723	24.0522	26.2275
				SM(d_18_1 / 26_0)	0.0231523	0.0276048	0.0632621	0.0188616	0.0268818	0.0213548	0.0594775	0.0637704	0.0465296	0.0369316	0.0430891	0.0526802	0.0599288	0.0698262	0.0632788	0	0.0771737	0.0640678	0.0687749	0.0605307	0.0704359	0.0546702	0	0.0671062
				SM(d_18_2 / 14_0)	0	0.00558886	0.00296056	0.00492174	0.0060819	0	0	0	0	0	0	0.00493469	0.00496255	0.00690999	0	0	0.0282253	0.0202069	0.00615826	0	0	0	0	0.0177694
				SM(d_18_2 / 16_0)	0.901818	0.839739	0.96303	1.90182	2.38501	1.88465	1.01742	0.758447	0.805799	1.89264	2.55029	2.57427	1.02601	1.09794	1.08597	1.92313	2.9292	3.37329	1.0878	1.06543	1.12819	2.5224	2.37302	2.78306
				SM(d_18_2 / 18_0)	0.364919	0.429473	0.382898	0.578091	0.664705	0.51045	0.35189	0.441627	0.376983	0.535301	0.738148	0.730401	0.54777	0.559637	0.453839	0.121882	0.938489	1.12136	0.495099	0.506627	0.55548	0.725403	0.0755459	0.923612
				SM(d_18_2 / 20_0)	0.175918	0.227667	0.22427	0.31128	0.473378	0.317076	0.305532	0.219821	0.157631	0.321575	0.505161	0.387677	0.234705	0.336911	0.299876	0	0.54803	0.578433	0.252762	0.261569	0.250632	0.37373	0.251325	0.401517
				SM(d_18_2 / 22_0)	0.848486	0.829142	0.931534	0.811926	0.992457	0.792349	1.01845	0.899404	0.795473	0.744754	1.16356	0.996078	0.978205	1.25611	1.02217	0.784114	1.20673	1.49093	1.08704	1.03878	1.04792	1.17125	1.06737	1.18728
				SM(d_18_2 / 23_0)	0.0848676	0.13125	0.10423	0.330017	0.143142	0.116264	0.137965	0.0864186	0.0585796	0.0558412	0.172915	0.171305	0.120367	0.142294	0.0971603	0	0.203136	0.266801	0.0911134	0.104372	0.166725	0.0985019	0.278885	0.178529
				SM(d_18_2 / 24_0)	0	0	0	0	0	0	0	0	0	0	0	0	0	0	0	0.592774	0	0	0	0	0	0	0	0
				SM(d_18_2 / 24_1)	8.89425	9.13086	10.3474	4.35655	5.60399	3.55395	11.2802	9.50889	8.21651	3.59916	6.34547	5.17752	10.4085	13.8648	12.0831	5.23122	6.37903	7.31426	12.3817	10.9013	11.293	5.50635	5.64074	5.68403

## Sheet: Supplementary Table 6
Supplementary Table 6: db vs. ctrl d7-sa (calc.)				Lipid	db/+ 0h 1	db/+ 0h 2	db/+ 0h 3	db/db 0h 1	db/db 0h 2	db/db 0h 3	t-test db/db vs. db/+ p-value	t-test db/db vs. db/+ -log10(p-value)	t-test db/db vs. db/+ BH-corrected p-value	t-test db/db vs. db/+ -log10(BH-corrected p-value)	db/+ Mean	db/db Mean	db/db vs. db/+ FC
Content	Calculations based on lipidomics raw data of the d7-sphinganine incorporation experiment in islets from 12 week old db/db and db/+ mice for generation of volcano plot (Extended Data Figure 2t and Supplementary Table 5)			Cer(d18:0/14:0)	-2.62486	-2.44507	-2.25962	-2.66146	-2.3897	-2.31352	0.941233	0.0263026	0.978145	0.00959693	-2.44318	-2.45489	-0.0117078
Column	Description			Cer(d18:0/16:0)	-4.02563	-4.35042	-4.12581	-4.25453	-4.75872	-3.97406	0.550947	0.25889	0.663641	0.178067	-4.16728	-4.3291	-0.161822
Lipid	Lipid species			Cer(d18:0/23:0)	-5.62616	-6.08658	-6.27593	-5.56272	-8.43419	-5.83765	0.546401	0.262488	0.663641	0.178067	-5.99622	-6.61152	-0.615299
db/+ 0h 1	log2-transformed raw lipid abundances [pmol/sample] 60 islets per sample 3 replicates per group Only time point 0h of time course d7-SLs were excluded Lipids with missing values were filtered out			Cer(d18:0/24:0)	-3.36451	-3.88459	-4.0751	-3.60812	-4.22611	-4.07444	0.528017	0.277352	0.663641	0.178067	-3.77473	-3.96955	-0.194822
db/+ 0h 2				Cer(d18:1/14:0)	-3.19262	-2.68137	-3.00109	-2.37953	-3.11381	-2.32907	0.298879	0.524505	0.440016	0.356531	-2.95836	-2.60747	0.350891
db/+ 0h 3				Cer(d18:1/16:0)	3.1477	2.97074	2.95435	3.62973	3.36816	3.83583	0.0168948	1.77225	0.0426394	1.37019	3.02426	3.61124	0.586979
db/db 0h 1				Cer(d18:1/18:0)	0.452355	0.372195	0.382648	0.407197	0.215977	0.576975	0.983573	0.00719346	0.983573	0.00719346	0.402399	0.40005	-0.00234964
db/db 0h 2				Cer(d18:1/20:0)	-0.299621	-0.442902	-0.416401	-0.241653	-0.505432	-0.0923812	0.453951	0.342991	0.601486	0.220775	-0.386308	-0.279822	0.106486
db/db 0h 3				Cer(d18:1/22:0)	1.04926	0.984491	0.993439	0.991211	0.959666	1.20133	0.623656	0.205055	0.734528	0.133992	1.00906	1.05073	0.0416712
t-test db/db vs. db/+ p-value	p-value of two-sided equal variance t-test between indicated groups			Cer(d18:1/23:0)	-1.17395	-1.17244	-1.11499	-1.64242	-1.56122	-1.31749	0.0238274	1.62292	0.0526188	1.27886	-1.1538	-1.50704	-0.353246
t-test db/db vs. db/+ -log10(p-value)	-log10(p-value) of two-sided equal variance t-test between indicated groups			Cer(d18:1/24:0)	1.18291	1.11945	1.07052	1.27847	1.24889	1.36925	0.0230391	1.63753	0.0526188	1.27886	1.12429	1.29887	0.174578
t-test db/db vs. db/+ BH-corrected p-value	BH-corrected p-value of two-sided equal variance t-test between indicated groups (FDR = 0.05)			Cer(d18:1/24:1)	2.59075	2.49597	2.4558	1.98233	1.80718	2.02937	0.00185872	2.73079	0.00929261	2.03186	2.51417	1.93963	-0.574545
t-test db/db vs. db/+ -log10(BH-corrected p-value)	-log10(BH-corrected p-value) of two-sided equal variance t-test between indicated groups (FDR = 0.05)			Cer(d18:1/26:0)	-2.98979	-4.1079	-3.45266	-3.18354	-3.61462	-3.70108	0.964696	0.0156094	0.983248	0.00733687	-3.51678	-3.49975	0.0170338
db/+ Mean	Mean of log2-transformed lipid abundances of indicated group			Cer(d18:2/18:0)	-3.87268	-3.94212	-3.37615	-2.4675	-3.09171	-4.02274	0.331474	0.479551	0.467913	0.329835	-3.73032	-3.19398	0.536334
db/db Mean				Cer(d18:2/20:0)	-5.47685	-4.5137	-5.37445	-3.39762	-5.11363	-3.57004	0.154889	0.809979	0.273638	0.562824	-5.12167	-4.0271	1.09457
db/db vs. db/+ FC	Difference between log2-transformed means of lipid abundances of indicated groups = log2 fold change between means of lipid abundances of indicated groups			Cer(d18:2/22:0)	-5.31529	-4.66839	-5.65192	-2.00833	-1.96786	-2.10338	0.000397633	3.40052	0.00421491	2.37521	-5.21186	-2.02652	3.18534
				Cer(d18:2/24:1)	0.577335	0.498819	0.416489	0.21052	0.157996	0.356363	0.0273654	1.5628	0.055614	1.25482	0.497548	0.241626	-0.255921
				HexCer(d18:0/22:0)	-4.60913	-4.34558	-5.08814	-5.69159	-4.6483	-4.75414	0.426689	0.369889	0.579859	0.236678	-4.68095	-5.03134	-0.350394
				HexCer(d18:0/24:1)	-2.91006	-4.12169	-3.08993	-5.08956	-3.13825	-2.85727	0.707616	0.150203	0.815296	0.0886846	-3.37389	-3.69503	-0.321136
				HexCer(d18:1/16:0)	2.88893	2.74818	2.81834	2.79382	2.74707	2.64224	0.20787	0.682208	0.333852	0.476446	2.81848	2.72771	-0.0907705
				HexCer(d18:1/18:0)	0.5381	0.595057	0.602495	-0.454862	-0.286939	-0.275891	0.000116475	3.93377	0.00308658	2.51052	0.57855	-0.339231	-0.917781
				HexCer(d18:1/20:0)	0.700392	0.588881	0.642382	0.228537	0.303402	0.0826269	0.00373058	2.42822	0.0164767	1.78313	0.643885	0.204855	-0.43903
				HexCer(d18:1/22:0)	2.4621	2.36746	2.48797	1.88492	1.90841	1.83815	0.000181152	3.74196	0.00320036	2.4948	2.43918	1.87716	-0.562016
				HexCer(d18:1/23:0)	-0.125125	-0.209554	-0.11482	-1.45407	-1.00743	-1.24131	0.00121132	2.91674	0.00917142	2.03756	-0.149833	-1.23427	-1.08443
				HexCer(d18:1/24:0)	1.98403	1.89656	2.07722	1.59208	1.73345	1.59815	0.00776202	2.11003	0.0257117	1.58987	1.98594	1.64123	-0.344714
				HexCer(d18:1/24:1)	2.03831	1.97659	2.15889	0.78525	0.63563	0.622711	5.1113e-05	4.29147	0.00270899	2.56719	2.05793	0.681197	-1.37673
				HexCer(d18:1/26:0)	-3.8942	-3.82414	-3.40325	-3.85064	-4.13878	-4.83196	0.160246	0.795213	0.273969	0.562299	-3.70719	-4.27379	-0.566596
				HexCer(d18:2/22:0)	-4.67757	-5.48068	-7.13051	-4.36903	-4.13384	-5.83956	0.335485	0.474327	0.467913	0.329835	-5.76292	-4.78081	0.982109
				HexCer(d18:2/24:1)	-0.17413	-0.279153	0.00262165	-1.48279	-3.06261	-3.39853	0.0138206	1.85947	0.0385522	1.41395	-0.15022	-2.64798	-2.49776
				SB(d18:0)	-2.98967	-3.53396	-4.07589	-3.72943	-3.99752	-2.34077	0.782918	0.106284	0.882865	0.0541057	-3.53317	-3.35591	0.177267
				SB(d18:1)	-2.58603	-2.9667	-2.92662	-2.54114	-2.81268	-2.03458	0.23151	0.63543	0.360884	0.442633	-2.82645	-2.4628	0.363648
				SM(d18:0/14:0)	-7.47773	-8.05207	-8.37699	-8.8879	-8.73825	-7.41999	0.517244	0.286305	0.663641	0.178067	-7.96893	-8.34871	-0.379783
				SM(d18:0/16:0)	1.0039	0.901958	1.14727	0.45479	0.770584	0.334896	0.0283317	1.54773	0.055614	1.25482	1.01771	0.52009	-0.497621
				SM(d18:0/18:0)	-2.27024	-1.89923	-2.18052	-3.15542	-2.84426	-2.88907	0.00463541	2.33391	0.0188982	1.72358	-2.11666	-2.96292	-0.846252
				SM(d18:0/20:0)	-4.33858	-4.0202	-4.31787	-5.08323	-4.61651	-4.96748	0.018877	1.72407	0.0454763	1.34221	-4.22555	-4.88908	-0.663525
				SM(d18:0/23:0)	-4.35598	-5.38696	-5.26788	-4.25551	-4.43439	-4.49424	0.141866	0.848122	0.259272	0.586245	-5.00361	-4.39471	0.608895
				SM(d18:0/24:0)	-6.1657	-8.18559	-6.80735	-6.23828	-9.56786	-6.34423	0.80366	0.0949275	0.887375	0.0518928	-7.05288	-7.38346	-0.330577
				SM(d18:0/24:1)	-2.81706	-2.8696	-2.43425	-6.33138	-4.81886	-3.84994	0.0355255	1.44946	0.0672447	1.17234	-2.70697	-5.00006	-2.29309
				SM(d18:1/14:0)	-0.719682	-0.690553	-0.650877	-0.389806	-0.221697	-0.48352	0.0152373	1.81709	0.0403788	1.39385	-0.687037	-0.365008	0.322029
				SM(d18:1/16:0)	6.82674	6.86706	7.01187	6.86512	7.05348	6.74643	0.904112	0.043778	0.973523	0.0116536	6.90189	6.88834	-0.0135469
				SM(d18:1/18:0)	4.00149	4.03106	4.13635	3.4901	3.60322	3.37148	0.00192865	2.71475	0.00929261	2.03186	4.0563	3.48827	-0.568034
				SM(d18:1/20:0)	2.67943	2.68284	2.83464	2.21363	2.47823	2.27166	0.0124701	1.90413	0.0367176	1.43513	2.7323	2.32117	-0.41113
				SM(d18:1/22:0)	3.96772	3.96264	4.0163	3.22348	3.50045	3.278	0.00168992	2.77213	0.00929261	2.03186	3.98222	3.33397	-0.648247
				SM(d18:1/23:0)	1.56688	1.57571	1.75159	0.288677	0.767168	0.42579	0.00181121	2.74203	0.00929261	2.03186	1.63139	0.493878	-1.13752
				SM(d18:1/24:0)	3.41982	3.42765	3.60735	2.84199	3.09341	2.89216	0.00525585	2.27936	0.0198972	1.70121	3.48494	2.94252	-0.542421
				SM(d18:1/24:1)	5.23908	5.28402	5.48092	4.0507	4.17212	3.88704	0.000306575	3.51346	0.00406212	2.39125	5.33467	4.03662	-1.29805
				SM(d18:1/26:0)	-5.4327	-5.17894	-3.98252	-5.72841	-5.21722	-5.54929	0.250228	0.601665	0.378916	0.421457	-4.86472	-5.49831	-0.633591
				SM(d18:2/16:0)	-0.149091	-0.251987	-0.054347	0.92738	1.25399	0.914294	0.000691954	3.15992	0.00611226	2.2138	-0.151808	1.03189	1.1837
				SM(d18:2/18:0)	-1.45435	-1.21936	-1.38497	-0.79063	-0.589214	-0.970159	0.0119423	1.92291	0.0367176	1.43513	-1.35289	-0.783334	0.569559
				SM(d18:2/20:0)	-2.50702	-2.13501	-2.15669	-1.68372	-1.07893	-1.6571	0.0265462	1.576	0.055614	1.25482	-2.26624	-1.47325	0.79299
				SM(d18:2/22:0)	-0.237036	-0.27031	-0.10232	-0.300579	-0.0109235	-0.335792	0.918418	0.0369595	0.973523	0.0116536	-0.203222	-0.215765	-0.012543
				SM(d18:2/23:0)	-3.55864	-2.92961	-3.26216	-1.59939	-2.80448	-3.10452	0.205254	0.687708	0.333852	0.476446	-3.25014	-2.5028	0.747341
				SM(d18:2/24:1)	3.15287	3.19075	3.3712	2.12319	2.48645	1.82942	0.00563159	2.24937	0.0198983	1.70118	3.23827	2.14635	-1.09192

## Sheet: Supplementary Table 7
Supplementary Table 7: Proteomics Ins1E CerS2KO				Comparison (group1/group2)	Log2 Ratio	Pvalue	UniProtIds	Genes	ProteinDescriptions	Ratio	Condition Numerator	Condition Denominator
Content	Proteomics data of Control vs. Cers2ΔIns1E cells			ko / wt	9.14422	0.460636	A0A0G2K4K6;D3ZRW6	Edrf1	Erythroid differentiation regulatory factor 1	565.829	ko	wt
Column	Description			ko / wt	3.58045	0.557478	D4A7Y9	Smdt1	Single-pass membrane protein with aspartate-rich tail 1	11.9625	ko	wt
Comparison (group1/group2)	ko/wt = Cers2ΔInsE/Control			ko / wt	3.21537	2.59471e-07	B5DEH4	Uap1l1	UDP-N-acetylglucosamine pyrophosphorylase 1-like 1	9.288	ko	wt
Log2 Ratio	log2(Ratio)			ko / wt	3.01874	0.370249	A0A0G2JZ48	Tmf1	RCG56136, isoform CRA_a	8.10461	ko	wt
Pvalue	p-value of two-sided paired Student's t-test			ko / wt	2.89319	0.791185	D4A4R1	Eml3	Echinoderm microtubule-associated protein-like 3	7.42911	ko	wt
UniProtIds				ko / wt	2.68285	0.10631	D3ZJH2	Sugp2	SURP and G patch domain-containing 2	6.42122	ko	wt
Genes				ko / wt	1.99084	0.0345167	A0A0G2K2X4	LOC100911127	Olfactory receptor	3.97469	ko	wt
ProteinDescriptions				ko / wt	1.90522	0.221789	F1LSH3;Q4R180	Orc3	Origin recognition complex subunit 3	3.74567	ko	wt
Ratio	fold change between Cers2ΔInsE and Control			ko / wt	1.76771	0.0678056	Q5U2N3	Pitpnm1	Membrane-associated phosphatidylinositol transfer protein 1	3.40514	ko	wt
Condition Numerator	ko = Cers2ΔInsE			ko / wt	1.62631	0.216996	M0R6C7	NaN	Uncharacterized protein	3.08722	ko	wt
Condition Denominator	wt = Control			ko / wt	1.57304	0.158411	A0A0H2UHZ7;Q8CHI5	Per1	Period circadian protein homolog 1	2.97532	ko	wt
				ko / wt	1.54187	0.0299905	F8WFS9;Q05764;Q05764-2	Add2	Beta-adducin;Beta-adducin;Isoform 2 of Beta-adducin	2.91172	ko	wt
				ko / wt	1.39251	0.164337	A0A096MIY6	NaN	Uncharacterized protein	2.62534	ko	wt
				ko / wt	1.35349	0.319031	A0A0U1RRS5;A0A0U1RRU7;A0A0U1RRX2;A0A0U1RS03;D4ACJ3	Smg7	SMG7 nonsense mediated mRNA decay factor;SMG7 nonsense mediated mRNA decay factor;SMG7 nonsense mediated mRNA decay factor (Fragment);SMG7 nonsense mediated mRNA decay factor;SMG7 nonsense mediated mRNA decay factor	2.5553	ko	wt
				ko / wt	1.32892	0.213548	Q5M7T5;Q7TPI9	Serpinc1;	Serine (Or cysteine) peptidase inhibitor, clade C (Antithrombin), member 1;Ac2-248	2.51215	ko	wt
				ko / wt	1.29325	0.697662	D4A929	Wdr81	WD repeat-containing protein 81	2.45079	ko	wt
				ko / wt	1.29217	1.53479e-12	G3V6P5;P06883	Gcg	Glucagon, isoform CRA_a;Glucagon	2.44896	ko	wt
				ko / wt	1.27809	0.400844	D3ZQ82	Rfx1	Regulatory factor X, 1 (Influences HLA class II expression) (Predicted)	2.42518	ko	wt
				ko / wt	1.27443	0.0463516	B2GV29	Trmt13	Ccdc76 protein	2.41903	ko	wt
				ko / wt	1.25968	0.305304	Q63470;Q63470-2	Dyrk1a	Dual specificity tyrosine-phosphorylation-regulated kinase 1A;Isoform Short of Dual specificity tyrosine-phosphorylation-regulated kinase 1A	2.39443	ko	wt
				ko / wt	1.22514	0.00414771	F1M241	Dennd1a	DENN domain-containing 1A	2.33778	ko	wt
				ko / wt	1.22314	0.15175	F1LMV6	Dsp	Desmoplakin	2.33453	ko	wt
				ko / wt	1.21702	0.120535	P24329	Tst	Thiosulfate sulfurtransferase	2.32467	ko	wt
				ko / wt	1.2113	0.162219	D3ZR12	Sntg2	Syntrophin, gamma 2 (Predicted)	2.31546	ko	wt
				ko / wt	1.17225	0.162075	Q9EQ04;Q9EQ05;Q9ESF0;Q9R0I6	Xiap;;;Xiap	E3 ubiquitin-protein ligase XIAP;Inhibitor of apoptosis protein 3;Inhibitor of apoptosis protein 3;E3 ubiquitin-protein ligase XIAP	2.25363	ko	wt
				ko / wt	1.13238	0.26453	A0A096MJH1;D3ZYR4	Sema4d	Semaphorin 4D (Fragment);Semaphorin 4D	2.1922	ko	wt
				ko / wt	1.12948	0.559998	M0R9R3;P22909	Adra2a	Adrenergic receptor, alpha 2a;Alpha-2A adrenergic receptor	2.1878	ko	wt
				ko / wt	1.08994	0.102281	A0A0G2K3M6;D4ABB8	Atp9b	Phospholipid-transporting ATPase;Probable phospholipid-transporting ATPase IIB	2.12865	ko	wt
				ko / wt	1.08175	0.529893	D4A853	Cic	Capicua transcriptional repressor	2.1166	ko	wt
				ko / wt	1.05855	0.516112	D4AA06	Nsd1	Nuclear receptor binding SET domain protein 1 (Predicted), isoform CRA_a	2.08283	ko	wt
				ko / wt	1.05369	0.14282	A0A0G2JVH5;D3ZMQ9	Hltf	Helicase-like transcription factor	2.07584	ko	wt
				ko / wt	1.05214	0.171861	Q5XFW1	Mbp	Myelin basic protein, isoform CRA_d	2.0736	ko	wt
				ko / wt	1.04151	0.313417	M0R617;Q62985;Q62985-2	Sh2b1	SH2-B PH domain containing signaling mediator 1, isoform CRA_a;SH2B adapter protein 1;Isoform 2 of SH2B adapter protein 1	2.05838	ko	wt
				ko / wt	0.994515	0.355611	D4A0L1	Mon1b	MON1 homolog B, secretory-trafficking-associated	1.99241	ko	wt
				ko / wt	0.980209	0.298855	F7ENE7;Q5D1N7	Rcan3	Down syndrome critical region gene 1-like 2	1.97275	ko	wt
				ko / wt	0.979613	0.0899447	A0A0H2UHP4;D3ZEF4	Cul7	Cullin-7	1.97194	ko	wt
				ko / wt	0.976161	0.581613	F1LUV3	NaN	Uncharacterized protein	1.96722	ko	wt
				ko / wt	0.97458	0.105032	D4AE24	Rps6kb2	Ribosomal protein S6 kinase	1.96507	ko	wt
				ko / wt	0.973691	0.227153	A0A0G2K1F2;A0A0G2K5L6;Q1HEC0	Acacb;Acacb;	Acetyl-CoA carboxylase beta;Acetyl-CoA carboxylase beta;Acetyl-Coenzyme A carboxylase 2	1.96386	ko	wt
				ko / wt	0.971678	0.196065	D4AA35	Asmtl	Acetylserotonin O-methyltransferase-like	1.96112	ko	wt
				ko / wt	0.960995	0.61572	Q7TP17	U2af1l4	Splicing factor U2AF 26 kDa subunit	1.94665	ko	wt
				ko / wt	0.942287	0.458392	A0A0H2UHF6;Q9ES40	Arl6ip5	PRA1 family protein;PRA1 family protein 3	1.92157	ko	wt
				ko / wt	0.93574	0.456074	D3ZIK0	Glce	Glucuronic acid epimerase	1.91287	ko	wt
				ko / wt	0.929832	0.472465	G3V7F1	Mlst8	G protein beta subunit-like, isoform CRA_a	1.90505	ko	wt
				ko / wt	0.921391	0.310746	D3Z8X6	Dtx3l	Deltex E3 ubiquitin ligase 3L	1.89394	ko	wt
				ko / wt	0.916896	0.722294	A0A0G2JZ79;A0A182DWI7	Sirt1;	NAD-dependent protein deacetylase sirtuin-1;Uncharacterized protein	1.88805	ko	wt
				ko / wt	0.880923	0.0336003	Q587K4	Lrrc73	Leucine-rich repeat-containing protein 73	1.84155	ko	wt
				ko / wt	0.874557	0.558853	B5DF13	Trim59	RCG63400	1.83344	ko	wt
				ko / wt	0.858874	0.126616	G0YKA8;Q792S6	;Bok	Bok-BH3;Bcl-2-related ovarian killer protein	1.81362	ko	wt
				ko / wt	0.844922	0.494623	A0A0G2K000;D3ZSI6	Zc3h12c	Zinc finger CCCH type-containing 12C	1.79617	ko	wt
				ko / wt	0.843369	0.102008	A0A0G2K3I6	NaN	Uncharacterized protein	1.79423	ko	wt
				ko / wt	0.822631	3.02574e-20	B6DYQ7;P04906	Gstp1	Glutathione S-transferase pi;Glutathione S-transferase P	1.76863	ko	wt
				ko / wt	0.822213	0.434502	Q5XIS7	Ubap1	Ubiquitin-associated protein 1	1.76812	ko	wt
				ko / wt	0.812021	0.181589	Q8K4H4	Aptx	Aprataxin	1.75567	ko	wt
				ko / wt	0.789599	0.0390321	A0A0G2K2X9;A0A0G2K997;Q9WTN5	Tpcn1	Two pore calcium channel protein 1	1.72859	ko	wt
				ko / wt	0.785932	0.15664	D3ZSV1	Ift20	Hypothetical LOC287541 (Predicted), isoform CRA_c	1.72421	ko	wt
				ko / wt	0.780143	0.125798	Q642A0	Pdrg1	p53 and DNA damage-regulated protein 1	1.7173	ko	wt
				ko / wt	0.775554	0.231024	Q3T1H2	Ngrn	Neugrin	1.71185	ko	wt
				ko / wt	0.774243	0.0446934	Q9EQL9	Sharpin	Sharpin	1.71029	ko	wt
				ko / wt	0.767275	0.846901	A0A0G2K0P0;Q5U306	Akap8l	A-kinase-anchoring protein 8-like;A kinase (PRKA) anchor protein 8-like, isoform CRA_a	1.70205	ko	wt
				ko / wt	0.766774	0.0125624	D3ZVG2	Slc35d1	Solute carrier family 35 (UDP-glucuronic acid/UDP-N-acetylgalactosamine dual transporter), member D1 (Predicted)	1.70146	ko	wt
				ko / wt	0.766581	0.219918	D3ZVT2	Thada	THADA, armadillo repeat-containing	1.70123	ko	wt
				ko / wt	0.765773	0.289125	B1WC05	Znhit6	Zinc finger, HIT type 6	1.70028	ko	wt
				ko / wt	0.764856	0.280549	Q00729	Hist1h2ba	Histone H2B type 1-A	1.6992	ko	wt
				ko / wt	0.764613	0.104866	A0A0G2JZI9;D3ZS99	Akap11	A-kinase anchor protein 11;Similar to A-kinase anchor protein 11 (Protein kinase A-anchoring protein 11) (PRKA11) (A kinase anchor protein 220 kDa) (AKAP 220) (HAKAP220)	1.69891	ko	wt
				ko / wt	0.75965	0.50846	A0A0G2JVW3	Ankrd17	Ankyrin repeat domain 17	1.69308	ko	wt
				ko / wt	0.758421	0.443529	B0K026;G3V996	Letmd1	LETM1 domain-containing 1	1.69164	ko	wt
				ko / wt	0.750092	0.660246	G3V982	Elmo2	Engulfment and cell motility 2, ced-12 homolog (C. elegans), isoform CRA_b	1.6819	ko	wt
				ko / wt	0.746611	0.288102	P25809	Ckmt1	Creatine kinase U-type, mitochondrial	1.67785	ko	wt
				ko / wt	0.740996	0.124871	D3ZAQ1	Actr5	ARP5 actin-related protein 5 homolog	1.67133	ko	wt
				ko / wt	0.734154	0.000729656	Q9WU49	Carhsp1	Calcium-regulated heat stable protein 1	1.66342	ko	wt
				ko / wt	0.722701	0.598256	Q6AY94	Timmdc1	Complex I assembly factor TIMMDC1, mitochondrial	1.65027	ko	wt
				ko / wt	0.716039	0.832009	F1LRI6;Q53UA7	Taok3	Serine/threonine-protein kinase TAO3	1.64267	ko	wt
				ko / wt	0.711699	0.982088	A0A0G2K3I1;P30823;P70608;Q8VIA9	Slc7a1;Slc7a1;Slc7a1;	High affinity cationic amino acid transporter 1;High affinity cationic amino acid transporter 1;Cationic amino acid transporter-1;Ecotropic retrovirus receptor	1.63773	ko	wt
				ko / wt	0.710571	0.113079	Q8R4R5	NaN	GOA1A splice variant (Fragment)	1.63645	ko	wt
				ko / wt	0.707952	0.382575	B2RYG1;D3ZUE5	Fam32a;LOC365238	Protein FAM32A;RCG54360	1.63348	ko	wt
				ko / wt	0.703171	1.64811e-11	P09495	Tpm4	Tropomyosin alpha-4 chain	1.62808	ko	wt
				ko / wt	0.701099	0.00119643	A0A0G2K613;Q9EPH2	;Marcksl1	Uncharacterized protein;MARCKS-related protein	1.62574	ko	wt
				ko / wt	0.696977	0.0136402	F1LNT0;Q62951	Dpysl4	Dihydropyrimidinase-related protein 4;Dihydropyrimidinase-related protein 4 (Fragment)	1.6211	ko	wt
				ko / wt	0.695011	3.41288e-15	B0BMV8;Q920D2	Dhfr	Dihydrofolate reductase	1.6189	ko	wt
				ko / wt	0.693528	0.01789	D3ZBM7	Hace1	E3 ubiquitin-protein ligase HACE1	1.61723	ko	wt
				ko / wt	0.691659	0.368058	Q4V8F3	Rhbdd1	Rhomboid-related protein 4	1.61514	ko	wt
				ko / wt	0.685071	0.376648	F1M0N1	Abl2	Tyrosine-protein kinase	1.60778	ko	wt
				ko / wt	0.683252	0.506434	D3ZY50	Atpaf1	ATP synthase mitochondrial F1 complex assembly factor 1 (Predicted), isoform CRA_a	1.60576	ko	wt
				ko / wt	0.68086	0.912815	F1LVX2	Ehbp1	EH domain-binding protein 1	1.60309	ko	wt
				ko / wt	0.677673	0.436291	M0R8I8;Q9JHY7	Birc5	Baculoviral IAP repeat-containing 5, isoform CRA_b;Baculoviral IAP repeat-containing protein 5	1.59956	ko	wt
				ko / wt	0.677274	0.0303219	Q499T5	Capn7	Calpain 7	1.59912	ko	wt
				ko / wt	0.675376	0.000247658	A0A0G2K2M2;A0A0G2KAL9;A0A0H2UHM6;Q4KM98	LOC102556337;Mff;LOC102556337;Mff	Mitochondrial fission factor	1.59701	ko	wt
				ko / wt	0.674415	0.0373629	D3ZPT1	RGD1562747	Similar to RIKEN cDNA 1110012L19 (Predicted)	1.59595	ko	wt
				ko / wt	0.674123	0.101399	B5DFN0	Cops9	COP9 signalosome subunit 9	1.59563	ko	wt
				ko / wt	0.669104	0.0729487	Q6AYT1	Trim5	Similar to 9230105E10Rik protein	1.59008	ko	wt
				ko / wt	0.663521	0.0182523	B3DM86;Q7TP44	Srxn1;	Srxn1 protein (Fragment);Ab2-390	1.58394	ko	wt
				ko / wt	0.6568	0.075769	D4A197	Mcee	Methylmalonyl CoA epimerase (Predicted), isoform CRA_d	1.57658	ko	wt
				ko / wt	0.655294	0.120497	B2RYP5;Q9WVR7	Ppm1f	Protein phosphatase 1F (PP2C domain containing), isoform CRA_b;Protein phosphatase 1F	1.57494	ko	wt
				ko / wt	0.651446	0.188178	P19103	Ppp1r1a	Protein phosphatase 1 regulatory subunit 1A	1.57074	ko	wt
				ko / wt	0.64745	0.0612562	Q05BA4;Q6VBQ5	Myadm	Myadm protein;Myeloid-associated differentiation marker	1.5664	ko	wt
				ko / wt	0.642686	0.305568	F1M1D2	Tab3	TGF-beta-activated kinase 1 (MAP3K7)-binding protein 3	1.56123	ko	wt
				ko / wt	0.640705	0.574221	Q5FVI5	Txnl4b	Thioredoxin-like 4B, isoform CRA_b	1.55909	ko	wt
				ko / wt	0.639974	0.502183	G3V8C0	Dctn5	Dynactin subunit 5	1.5583	ko	wt
				ko / wt	0.639324	0.00140235	Q4G063	Creld2	Cysteine-rich with EGF-like domain protein 2	1.5576	ko	wt
				ko / wt	0.632991	0.717263	Q63198	Cntn1	Contactin-1	1.55078	ko	wt
				ko / wt	0.63287	0.00246316	F2Z3S0;Q7TQ72	Mis12	Protein MIS12 homolog	1.55065	ko	wt
				ko / wt	0.629724	0.184393	Q5M7X1	Copb2	Coatomer subunit beta'	1.54727	ko	wt
				ko / wt	0.629073	0.943485	Q66HE3	Wsb2	WD repeat and SOCS box-containing 2	1.54657	ko	wt
				ko / wt	0.628729	0.0491904	Q924A5	Slc36a1	Proton-coupled amino acid transporter 1	1.5462	ko	wt
				ko / wt	0.625004	0.0135678	B5DFL5	Sap30bp	SAP30 binding protein (Predicted), isoform CRA_a	1.54221	ko	wt
				ko / wt	0.623445	0.16964	Q3T1I9	Rpap1	RNA polymerase II-associated protein 1	1.54055	ko	wt
				ko / wt	0.623137	0.431945	F1M1X9	Cdk13	Cyclin-dependent kinase 13	1.54022	ko	wt
				ko / wt	0.623065	0.0173083	Q5XI07	Lpp	Lipoma-preferred partner homolog	1.54014	ko	wt
				ko / wt	0.616634	0.946245	A0A0G2K556;Q5PQK4	Uimc1	BRCA1-A complex subunit RAP80	1.53329	ko	wt
				ko / wt	0.616207	0.638434	A0A0G2K1S6	Me1	Malic enzyme	1.53284	ko	wt
				ko / wt	0.61549	0.545277	Q5U2T7	Tfb2m	Dimethyladenosine transferase 2, mitochondrial	1.53208	ko	wt
				ko / wt	0.614841	0.890293	G3V8C8;Q9QXJ0	Ttl	Tubulin tyrosine ligase;Tubulin--tyrosine ligase	1.53139	ko	wt
				ko / wt	0.61124	0.100213	A0A0G2JVV8;A0A0G2K5X2;G3V664;Q80ST5	Gtf2ird1;Gtf2ird1;LOC100912262;Gtf2ird1	GTF2I repeat domain-containing 1;General transcription factor II-I repeat domain-containing protein 1-like;General transcription factor II-I repeat domain-containing protein 1-like;GTF2I repeat domain-containing 1	1.52757	ko	wt
				ko / wt	0.605377	0.00413108	Q5XFX3	Atp9b	Phospholipid-transporting ATPase (Fragment)	1.52138	ko	wt
				ko / wt	0.603296	3.6735e-15	A0A0G2KAI1	Pde1c	Phosphodiesterase	1.51918	ko	wt
				ko / wt	0.600551	7.99816e-05	O70531	Slc26a2	Sulfate transporter	1.5163	ko	wt
				ko / wt	0.600036	0.000115593	P48037;Q6IMZ3	Anxa6	Annexin A6;Annexin	1.51575	ko	wt
				ko / wt	0.59882	0.457132	P27775;Q6AYW3;Q8R4R3	Pkib	cAMP-dependent protein kinase inhibitor beta;cAMP-dependent protein kinase inhibitor;cAMP-dependent protein kinase inhibitor	1.51448	ko	wt
				ko / wt	0.597742	1.09604e-10	Q6AXM8	Pon2	Serum paraoxonase/arylesterase 2	1.51335	ko	wt
				ko / wt	0.594978	0.0201272	M0RBX7;M0RDX2;P15943;P15943-2	Aplp2	Amyloid-like protein 2;Amyloid-like protein 2;Amyloid-like protein 2;Isoform B of Amyloid-like protein 2	1.51045	ko	wt
				ko / wt	0.594455	0.0229827	A0A0H2UHS9;Q3KR56	Gramd1a	GRAM domain containing 1A, isoform CRA_a;GRAM domain-containing protein 1A	1.5099	ko	wt
				ko / wt	0.590912	0.747546	B0BMT9	Sqor	Sqrdl protein	1.5062	ko	wt
				ko / wt	0.587758	0.112031	O08557	Ddah1	N(G),N(G)-dimethylarginine dimethylaminohydrolase 1	1.50291	ko	wt
				ko / wt	0.581317	0.0830803	Q2YDU8	Spns1	Protein spinster homolog 1	1.49621	ko	wt
				ko / wt	0.581222	0.0574671	D3ZDR2	Chmp6	Charged multivesicular body protein 6	1.49612	ko	wt
				ko / wt	0.580542	0.0108354	Q497A9	Eif4ebp2	Eukaryotic translation initiation factor 4E binding protein 2, isoform CRA_b	1.49541	ko	wt
				ko / wt	0.577477	0.17165	Q4KLG6	Taz	Tafazzin (Cardiomyopathy, dilated 3A (X-linked); endocardial fibroelastosis 2; Barth syndrome) (Mapped), isoform CRA_c	1.49224	ko	wt
				ko / wt	0.574516	0.258653	D3ZWS6	Naa30	N(alpha)-acetyltransferase 30, NatC catalytic subunit	1.48918	ko	wt
				ko / wt	0.573409	0.349346	B1H284;D3ZC58;D3ZIZ2	Taf5l;Taf5l;LOC690283	TATA-box-binding protein-associated factor 5-like;TATA-box-binding protein-associated factor 5-like;Uncharacterized protein	1.48804	ko	wt
				ko / wt	0.572563	0.296502	A0A0G2KAR3;F1LPK9;Q8CHJ1	Pigu	Phosphatidylinositol glycan anchor biosynthesis class U protein	1.48716	ko	wt
				ko / wt	0.572486	0.676436	A0A0G2JVR9;Q4FZU8	Ripor1	Rho family-interacting cell polarization regulator 1	1.48708	ko	wt
				ko / wt	0.572425	0.669272	F1LTD7	Dennd4c	DENN domain-containing 4C	1.48702	ko	wt
				ko / wt	0.572206	0.00179787	B2RZ97	Kcmf1	LOC684322 protein	1.4868	ko	wt
				ko / wt	0.570879	0.272404	D4A6Y6	Slc25a26	Solute carrier family 25 member 26	1.48543	ko	wt
				ko / wt	0.570133	0.00095344	A0A0H2UHY0;Q6MG21	Vars2	Valine--tRNA ligase, mitochondrial;Valine--tRNA ligase, mitochondrial	1.48466	ko	wt
				ko / wt	0.56311	0.526294	D4A6U0;Q5M868	Gba2	Non-lysosomal glucosylceramidase	1.47745	ko	wt
				ko / wt	0.561775	0.184554	P24090	Ahsg	Alpha-2-HS-glycoprotein	1.47608	ko	wt
				ko / wt	0.55936	0.132569	A0A0G2JTP3	Ccdc8	Coiled-coil domain-containing protein 8	1.47362	ko	wt
				ko / wt	0.559346	0.487838	D4A520	Pptc7	PTC7 protein phosphatase homolog	1.4736	ko	wt
				ko / wt	0.55922	0.0055852	F1LMP7;G3V8V1;P23785;Q6IN42	Grn	Granulins;Granulin, isoform CRA_c;Granulins;Grn protein	1.47347	ko	wt
				ko / wt	0.555357	0.428586	Q3MID4	Shpk	Carbohydrate kinase-like, isoform CRA_b	1.46953	ko	wt
				ko / wt	0.555049	0.239775	F1M365	Ints9	Integrator complex subunit 9-like	1.46922	ko	wt
				ko / wt	0.554255	0.043963	F1M7P4;Q496Z5	Prph	Peripherin	1.46841	ko	wt
				ko / wt	0.552256	0.105565	F1LRE1	Gsr	Glutathione reductase	1.46638	ko	wt
				ko / wt	0.551562	0.0362972	D4A769	Samd4b	Sterile alpha motif domain-containing 4B	1.46567	ko	wt
				ko / wt	0.549332	0.899144	D4A3I5	Fam160b1	Family with sequence similarity 160, member B1	1.46341	ko	wt
				ko / wt	0.54896	1.404e-11	A0A0H2UHL9;C6L8E0;Q07266;Q07266-2	Dbn1	Drebrin 1, isoform CRA_a;Drebrin E;Drebrin;Isoform E1 of Drebrin	1.46303	ko	wt
				ko / wt	0.548357	0.0321383	A0A140UHX1;Q66HB0	Lrwd1	Leucine-rich repeats and WD repeat domain-containing 1;Uncharacterized protein	1.46242	ko	wt
				ko / wt	0.548125	0.486254	G3V9H0;P50904	Rasa1	Ras GTPase-activating protein 1	1.46218	ko	wt
				ko / wt	0.547511	0.0158671	Q32KK2;Q3KR80	Arsa	Arylsulfatase A, isoform CRA_a;Arylsulfatase A	1.46156	ko	wt
				ko / wt	0.547189	5.84752e-16	Q5BJY9	Krt18	Keratin, type I cytoskeletal 18	1.46124	ko	wt
				ko / wt	0.544114	0.0981817	Q5U3Z0	NaN	UPF0769 protein C21orf59 homolog	1.45813	ko	wt
				ko / wt	0.539508	0.0192694	E9PU29	Rnf31	Ring finger protein 31 (Predicted), isoform CRA_a	1.45348	ko	wt
				ko / wt	0.537799	0.904442	Q9ESN0	Fam129a	Protein Niban	1.45176	ko	wt
				ko / wt	0.536487	0.0694764	P0CD96	NaN	Overexpressed in colon carcinoma 1 protein homolog	1.45044	ko	wt
				ko / wt	0.535118	0.127786	G3XEV5	Wac	WW domain-containing adaptor with coiled-coil	1.44906	ko	wt
				ko / wt	0.534509	0.71045	B0BNL1	Fbxo21	Fbxo21 protein	1.44845	ko	wt
				ko / wt	0.53224	0.339052	A0A0G2JT32;A0A0G2JUB3;A0A0G2K3Z1;F1M9C4;G8JLS4;M0RAB4;Q2MH90;Q2MH91;Q8CJH5;Q8R5M4;Q8R5M4-2	Optn;Optn;Optn;Optn;Optn;Optn;FIP-2B variant;FIP-2A variant;;Optn;Optn	Optineurin;Optineurin;Optineurin;Optineurin;Optineurin;Optineurin;14.7K-interacting protein-2 type B variant (Fragment);14.7K-interacting protein-2 type A variant (Fragment);Injury-inducible-protein I-55;Optineurin;Isoform 2 of Optineurin	1.44617	ko	wt
				ko / wt	0.530579	0.000185367	Q6IFU7	Krt42	Keratin, type I cytoskeletal 42	1.44451	ko	wt
				ko / wt	0.528521	0.756712	B2GV94	Retreg3	Fam134c protein	1.44245	ko	wt
				ko / wt	0.528122	0.142841	D3ZRN3	Actbl2	Actin, beta-like 2	1.44205	ko	wt
				ko / wt	0.524334	0.292267	A0A0G2JV99;D3ZTA3	Mcm3ap	Minichromosome maintenance complex component 3-associated protein	1.43827	ko	wt
				ko / wt	0.523908	0.242933	Q7TQ77	NaN	Ac1288	1.43784	ko	wt
				ko / wt	0.523135	0.149041	Q4G037	Cdc23	Cdc23 protein (Fragment)	1.43707	ko	wt
				ko / wt	0.523043	0.727237	F1LQM8	Msh3	MutS homolog 3	1.43698	ko	wt
				ko / wt	0.520551	0.0142473	Q5XI67	Fbxo30	F-box only protein 30	1.4345	ko	wt
				ko / wt	0.518433	0.00301257	Q5PPG2;Q9R0J8	Lgmn	Legumain, isoform CRA_a;Legumain	1.4324	ko	wt
				ko / wt	0.517741	0.195531	A0A0G2JXZ7;B1WC38;G3V602	Xpr1	Xenotropic and polytropic retrovirus receptor 1;Xpr1 protein;Xenotropic and polytropic retrovirus receptor 1 (Predicted)	1.43171	ko	wt
				ko / wt	0.513123	0.0148	A0A0G2K9L3;D3ZBM2	Rc3h2	Ring finger and CCCH-type domains 2;Membrane associated DNA binding protein (Predicted)	1.42714	ko	wt
				ko / wt	0.512507	0.712028	D3ZM03	LOC100912478	Vacuolar ATPase assembly integral membrane protein VMA21	1.42653	ko	wt
				ko / wt	0.511509	0.84123	D4A589	Smg6	SMG6 nonsense mediated mRNA decay factor	1.42554	ko	wt
				ko / wt	0.509373	0.976138	B0BNM7;G3V985	Sco1	Sco1 protein (Fragment);SCO1 cytochrome c oxidase assembly protein	1.42343	ko	wt
				ko / wt	0.50879	0.0492801	Q66SY1	Picalm	Clathrin-assembly lymphoid leukemia protein	1.42286	ko	wt
				ko / wt	0.5075	0.0379202	Q5RJZ6	Scoc	Short coiled-coil protein	1.42158	ko	wt
				ko / wt	0.507377	0.285888	D4ADI9	Wdr53	Similar to WD repeat domain 53 (Predicted), isoform CRA_a	1.42146	ko	wt
				ko / wt	0.502437	0.622417	Q91ZQ0	Vmp1	Vacuole membrane protein 1	1.4166	ko	wt
				ko / wt	0.502326	0.326422	D3ZGM8	Ttpal	Alpha tocopherol transfer protein-like	1.4165	ko	wt
				ko / wt	0.49846	4.5439e-20	Q63610	Tpm3	Tropomyosin alpha-3 chain	1.4127	ko	wt
				ko / wt	0.495842	0.40261	Q9EQY6	Pigm	GPI mannosyltransferase 1	1.41014	ko	wt
				ko / wt	0.495474	0.140489	F1M642	Cnot6l	CCR4-NOT transcription complex, subunit 6-like (Predicted)	1.40978	ko	wt
				ko / wt	0.49543	0.433014	F1M341;G3V9L2;Q7TNZ6;Q7TNZ6-2	Strada	STE20-related kinase adapter protein alpha;Protein kinase LYK5, isoform CRA_c;STE20-related kinase adapter protein alpha;Isoform 2 of STE20-related kinase adapter protein alpha	1.40974	ko	wt
				ko / wt	0.494437	0.00983644	D4A1B2	Arpin	Actin-related protein 2/3 complex inhibitor	1.40877	ko	wt
				ko / wt	0.492315	1.26886e-11	Q9ESS6	Bcam	Basal cell adhesion molecule	1.4067	ko	wt
				ko / wt	0.489666	0.0300937	P63312	Tmsb10	Thymosin beta-10	1.40412	ko	wt
				ko / wt	0.489332	0.0165721	Q3ZBA0	Tecpr1	Tectonin beta-propeller repeat-containing protein 1	1.4038	ko	wt
				ko / wt	0.489301	0.537794	Q5EB49	Eno1	Enolase 1, (Alpha)	1.40376	ko	wt
				ko / wt	0.488074	0.0486996	D3ZKT8	Hddc2	HD domain containing 2 (Predicted), isoform CRA_b	1.40257	ko	wt
				ko / wt	0.48749	0.0858359	A0A0G2JYU5;P63149	LOC103694902;Ube2b	Ubiquitin-conjugating enzyme E2 B	1.402	ko	wt
				ko / wt	0.487423	0.0355094	Q68FX1	Mpi	Mannose-6-phosphate isomerase	1.40194	ko	wt
				ko / wt	0.481594	0.390647	A0A0G2K1S4;D3ZSN4	Zfp330	Zinc finger protein 330;Zinc finger protein 330 (Predicted)	1.39629	ko	wt
				ko / wt	0.478621	0.0209126	A0A0G2KA71;Q5FVC5	Nectin2	Nectin cell adhesion molecule 2	1.39341	ko	wt
				ko / wt	0.47795	0.0409921	Q6P777	Mvb12a	Multivesicular body subunit 12A	1.39276	ko	wt
				ko / wt	0.477115	0.000353639	P01830	Thy1	Thy-1 membrane glycoprotein	1.39196	ko	wt
				ko / wt	0.475252	0.0793663	A0A0G2JWQ0;D3ZYG3	Gtf2h1	General transcription factor IIH subunit 1;General transcription factor II H, polypeptide 1 (Predicted), isoform CRA_b	1.39016	ko	wt
				ko / wt	0.471805	0.0289284	G3V826	Tkt	Transketolase, isoform CRA_a	1.38684	ko	wt
				ko / wt	0.471447	0.00633097	A0A096MK30;A0A1W2Q6E9	Msn	Moesin, isoform CRA_a;Moesin	1.3865	ko	wt
				ko / wt	0.471147	0.155181	A0JPQ5;M0R635;Q4V8K3	RGD1560212;LOC100909833;Naa11	Similar to DNA segment, Chr 18, Wayne State University 98, expressed (Predicted), isoform CRA_c;N-alpha-acetyltransferase 11-like;N-alpha-acetyltransferase 11	1.38621	ko	wt
				ko / wt	0.470932	0.4087	Q4V8F5	Tada3	Transcriptional adapter 3	1.386	ko	wt
				ko / wt	0.470713	0.622407	Q3SYQ0	Bmp2k	Bmp2k protein (Fragment)	1.38579	ko	wt
				ko / wt	0.469727	0.000189034	G3V946	Dpy30	AIP1, isoform CRA_a	1.38485	ko	wt
				ko / wt	0.469557	0.515575	B0BN59;G3V6B8	RGD1562416;Tsr2	RGD1562416 protein;RCG38965, isoform CRA_a	1.38468	ko	wt
				ko / wt	0.469174	0.00574576	F1LRM6;Q60GF7	Pigx	Phosphatidylinositol-glycan biosynthesis class X protein	1.38432	ko	wt
				ko / wt	0.468823	0.246846	B2RYK4;Q5EB62	Slc25a46	Similar to RIKEN cDNA 1200007B05;Solute carrier family 25 member 46	1.38398	ko	wt
				ko / wt	0.467649	0.239642	D3ZD05;D4ACC2	Kank2	KN motif and ankyrin repeat domains 2	1.38285	ko	wt
				ko / wt	0.465996	0.120523	D3ZEB8	NaN	40S ribosomal protein S12	1.38127	ko	wt
				ko / wt	0.465357	0.0483719	A0A0G2JXD7;F1M6A8;Q63484	Akt3	Non-specific serine/threonine protein kinase;Non-specific serine/threonine protein kinase;RAC-gamma serine/threonine-protein kinase	1.38066	ko	wt
				ko / wt	0.464924	0.122653	Q4KM86	Ggact	Gamma-glutamylaminecyclotransferase	1.38024	ko	wt
				ko / wt	0.463752	0.123064	A0A1B0GWL6;A0A1B0GWV9;F7F3I7	Sema4a	Semaphorin 4A (Fragment);Semaphorin 4A (Fragment);RCG62756, isoform CRA_a	1.37912	ko	wt
				ko / wt	0.462687	0.456667	Q568Y2	Dph2	2-(3-amino-3-carboxypropyl)histidine synthase subunit 2	1.37811	ko	wt
				ko / wt	0.46257	0.00620182	D4A4H5	Sdf2	Stromal cell derived factor 2 (Predicted), isoform CRA_b	1.37799	ko	wt
				ko / wt	0.461879	0.360422	Q4V8J7	Spin1	Spindlin-1	1.37733	ko	wt
				ko / wt	0.460972	0.209343	Q8CIR5	Mnat1	MNAT1, CDK-activating kinase assembly factor	1.37647	ko	wt
				ko / wt	0.458934	0.467567	A0A0G2K7N9;Q6TUE6	Arhgap5	Rho GTPase-activating protein 5;LRRGT00098	1.37453	ko	wt
				ko / wt	0.458651	0.0853406	A0A0G2JSQ6;Q6P7A6	Smad1	Mothers against decapentaplegic homolog	1.37426	ko	wt
				ko / wt	0.457994	0.255544	A1A5S4	Sephs2	RCG40148	1.37363	ko	wt
				ko / wt	0.457632	0.129337	F1LML0	Nars	Asparaginyl-tRNA synthetase	1.37329	ko	wt
				ko / wt	0.455489	0.480596	B2RYM5	Brcc3	Lys-63-specific deubiquitinase BRCC36	1.37125	ko	wt
				ko / wt	0.455146	0.0967903	Q1EG89;Q66H76	Pxn	Myocardial ischemic preconditioning associated protein 7;Paxillin	1.37092	ko	wt
				ko / wt	0.454839	0.689108	B0BNE9	Mtif3	LOC684274 protein	1.37063	ko	wt
				ko / wt	0.453539	0.187073	Q2KN99	Specc1l	Cytospin-A	1.3694	ko	wt
				ko / wt	0.452672	0.157914	A0A096MKH2	Vta1	Similar to RIKEN cDNA 1110059P08	1.36857	ko	wt
				ko / wt	0.452205	0.297987	Q99MC0	Ppp1r14a	Protein phosphatase 1 regulatory subunit 14A	1.36813	ko	wt
				ko / wt	0.451474	3.75841e-10	Q68A21	Purb	Transcriptional activator protein Pur-beta	1.36744	ko	wt
				ko / wt	0.451141	0.245108	D4ACB4	Ogfod1	2-oxoglutarate and iron-dependent oxygenase domain-containing 1	1.36712	ko	wt
				ko / wt	0.449468	0.090643	B2GV55	Ube2q1	Ubiquitin-conjugating enzyme E2 Q1	1.36554	ko	wt
				ko / wt	0.449364	7.16682e-07	G3V6Z7	Golga5	Golgi autoantigen, golgin subfamily a, 5, isoform CRA_a	1.36544	ko	wt
				ko / wt	0.448076	0.000145401	A0A0G2JW14;Q5XIC4	Spg21	Maspardin	1.36422	ko	wt
				ko / wt	0.447965	0.24114	B2RZ20	Ssna1	SS nuclear autoantigen 1	1.36411	ko	wt
				ko / wt	0.446342	0.952609	A0A0G2JTG2;A0A0G2QBZ5;P49743;Q499T0;Q6MGB3	Rxrb	Retinoic acid receptor RXR-beta (Fragment);RCG60716;Retinoic acid receptor RXR-beta (Fragment);Rxrb protein (Fragment);Retinoid X receptor beta	1.36258	ko	wt
				ko / wt	0.446082	0.183997	Q5M7A7	Cnrip1	CB1 cannabinoid receptor-interacting protein 1	1.36234	ko	wt
				ko / wt	0.442943	0.470225	A0A0G2K5L3;G3V7T0;Q6AY66	Riok1	RIO kinase 1;Serine/threonine-protein kinase RIO1;Riok1 protein (Fragment)	1.35937	ko	wt
				ko / wt	0.441767	0.120158	D3ZN16	Sergef	Secretion-regulating guanine nucleotide exchange factor	1.35827	ko	wt
				ko / wt	0.440515	0.0838393	A0A0G2K0D5;D4A0G0	Osbpl7	Oxysterol-binding protein	1.35709	ko	wt
				ko / wt	0.439249	0.0417314	A0A0H2UHP9	Rab6a	RCG39700, isoform CRA_d	1.3559	ko	wt
				ko / wt	0.438674	0.903432	D3ZKR8	Tmem167a	Protein kish	1.35536	ko	wt
				ko / wt	0.438079	0.0635052	D4A5I4;F1LYK3;F1M031	Nav1	Neuron navigator 1	1.3548	ko	wt
				ko / wt	0.437784	0.495611	M0R4R2;M0R756	Hira;LOC100911837	Protein HIRA	1.35452	ko	wt
				ko / wt	0.437648	0.0887871	D3ZF11	Lamtor5	Hepatitis B virus x interacting protein (Predicted), isoform CRA_a	1.35439	ko	wt
				ko / wt	0.437558	0.00777715	Q5I0L4	Nubp1	Cytosolic Fe-S cluster assembly factor NUBP1	1.35431	ko	wt
				ko / wt	0.436802	0.000221572	A0A0G2JXE5;A0A0G2K924;Q7TP65;Q7TP65-2	Ankle2	Ankyrin repeat and LEM domain-containing protein 2;Ankyrin repeat and LEM domain-containing protein 2;Ankyrin repeat and LEM domain-containing protein 2;Isoform 2 of Ankyrin repeat and LEM domain-containing protein 2	1.3536	ko	wt
				ko / wt	0.436038	0.00228142	A0A0G2JUF2;D4A060	Snx30	Sorting nexin family member 30;Sorting nexin family member 30 (Predicted)	1.35288	ko	wt
				ko / wt	0.435947	0.0348358	Q5FWU3	Atg9a	Autophagy-related protein 9A	1.3528	ko	wt
				ko / wt	0.435273	2.26582e-11	F1LP80;P20156	Vgf	Neurosecretory protein VGF	1.35217	ko	wt
				ko / wt	0.435104	0.455406	C0JPT7	Flna	Filamin A	1.35201	ko	wt
				ko / wt	0.432843	0.731766	G3V9P7;P51111	Htt	Huntingtin	1.34989	ko	wt
				ko / wt	0.430843	9.59387e-07	Q6P7A9	Gaa	Lysosomal alpha-glucosidase	1.34802	ko	wt
				ko / wt	0.430553	0.425349	A0A0G2K1N3;Q5M893	Hmbs	Porphobilinogen deaminase;Hydroxymethylbilane synthase	1.34775	ko	wt
				ko / wt	0.429579	0.0729368	A0A0G2JW27;A0A0G2K329;A0A0G2K3Q5;A0A0G2K498;A0A0G2K4Z2;A0A1W2Q6M6;A0A1W5DU98;P97686;P97686-2;P97686-3;Q6PW34;Q6PW35;Q6PW36;Q6PW37;Q6PW38;Q6PW39	Nrcam;Nrcam;Nrcam;Nrcam;Nrcam;Nrcam;Nrcam;Nrcam;Nrcam;Nrcam;Nrcam;;;;Nrcam;	Neuronal cell adhesion molecule;Neuronal cell adhesion molecule;Neuronal cell adhesion molecule;Neuronal cell adhesion molecule;Neuronal cell adhesion molecule;Neuronal cell adhesion molecule (Fragment);Neuronal cell adhesion molecule;Neuronal cell adhesion molecule;Isoform 2 of Neuronal cell adhesion molecule;Isoform 3 of Neuronal cell adhesion molecule;Neuronal cell adhesion molecule long isofo…	1.34684	ko	wt
				ko / wt	0.428091	0.50791	Q6P7Q1	Babam2	BRISC and BRCA1-A complex member 2	1.34545	ko	wt
				ko / wt	0.427604	0.244692	B2RYI9;D4AA91	Cers5	Ceramide synthase 5	1.345	ko	wt
				ko / wt	0.426663	0.595899	D3ZKK4	Zfp869	RCG38640, isoform CRA_a	1.34412	ko	wt
				ko / wt	0.426646	0.0553774	P00787;Q6IN22	Ctsb	Cathepsin B	1.34411	ko	wt
				ko / wt	0.425513	0.843189	A0A0G2JZJ5;A0A0G2K2U0;Q5PQL5	Ptdss1	Phosphatidylserine synthase 1	1.34305	ko	wt
				ko / wt	0.424237	0.0588499	A0A0G2JUP9	LOC691143	Similar to Serum amyloid A-3 protein precursor	1.34186	ko	wt
				ko / wt	0.424113	3.82986e-05	A0A0G2K0B0;Q5XIM5	Cdv3	Protein CDV3 homolog	1.34175	ko	wt
				ko / wt	0.423621	0.117084	Q5U2R6;Q5U2R6-2	P33monox	Putative monooxygenase p33MONOX;Isoform 2 of Putative monooxygenase p33MONOX	1.34129	ko	wt
				ko / wt	0.421564	0.590414	A0A0G2K8S2	NaN	Uncharacterized protein	1.33938	ko	wt
				ko / wt	0.420528	0.00169945	D4A2H4	Dennd3	DENN domain-containing 3	1.33842	ko	wt
				ko / wt	0.419992	0.345237	B4F7C2	Tubb4a	Tubulin beta chain	1.33792	ko	wt
				ko / wt	0.418756	1.79112e-11	P62966	Crabp1	Cellular retinoic acid-binding protein 1	1.33677	ko	wt
				ko / wt	0.41807	0.206056	P07687	Ephx1	Epoxide hydrolase 1	1.33614	ko	wt
				ko / wt	0.415046	0.155653	D4A7Q6	Zfp428	Zinc finger protein 428	1.33334	ko	wt
				ko / wt	0.414494	0.612674	D3ZPG5	Usp30	Ubiquitin carboxyl-terminal hydrolase 30	1.33283	ko	wt
				ko / wt	0.414062	6.6763e-09	F1LMW7;P30009	Marcks	Myristoylated alanine-rich C-kinase substrate	1.33243	ko	wt
				ko / wt	0.413804	0.936305	P10818	Cox6a1	Cytochrome c oxidase subunit 6A1, mitochondrial	1.33219	ko	wt
				ko / wt	0.413348	0.290368	F1LM60	Arap1	ArfGAP with RhoGAP domain, ankyrin repeat and PH domain 1	1.33177	ko	wt
				ko / wt	0.412558	5.70791e-05	Q68FR7	Ltv1	Protein LTV1 homolog	1.33104	ko	wt
				ko / wt	0.412541	0.00501561	O08623	Sqstm1	Sequestosome-1	1.33103	ko	wt
				ko / wt	0.41219	0.00175249	A0A0G2K7B9;Q5PPN4	Car8;Ca8	Carbonic anhydrase 8;Carbonic anhydrase-related protein	1.3307	ko	wt
				ko / wt	0.410745	0.0595961	A0A0G2K946	Spock2	SPARC/osteonectin, cwcv and kazal-like domains proteoglycan 2	1.32937	ko	wt
				ko / wt	0.410285	0.00997533	D3Z9Z9	Smarcad1	SWI/SNF-related matrix-associated actin-dependent regulator of chromatin subfamily A containing DEAD/H box 1	1.32895	ko	wt
				ko / wt	0.408882	0.468819	F1M4J1	LOC100294508	Dyslexia susceptibility 2-like	1.32766	ko	wt
				ko / wt	0.408084	0.377458	F1LR31;Q68FS6	Pyroxd1	Pyridine nucleotide-disulfide oxidoreductase domain-containing protein 1	1.32692	ko	wt
				ko / wt	0.406877	0.878024	P21588;Q66HL0	Nt5e	5'-nucleotidase;5' nucleotidase, ecto, isoform CRA_a	1.32581	ko	wt
				ko / wt	0.406238	0.817961	P62836	Rap1a	Ras-related protein Rap-1A	1.32523	ko	wt
				ko / wt	0.406051	0.422879	Q5M936	Tor3a	Torsin-3A	1.32505	ko	wt
				ko / wt	0.405643	0.0568347	Q4KLN4	Gle1	Nucleoporin GLE1	1.32468	ko	wt
				ko / wt	0.404574	0.585834	Q4FZR5	Acd	Adrenocortical dysplasia protein homolog	1.3237	ko	wt
				ko / wt	0.403301	0.314734	O88777;P97887	Psen2;Psen1	Presenilin-2;Presenilin-1	1.32253	ko	wt
				ko / wt	0.402821	0.00460966	G3V9P0;Q9WTV5	Psmd9	26S proteasome non-ATPase regulatory subunit 9	1.32209	ko	wt
				ko / wt	0.402371	0.458658	A0A0G2K429;F1LSD1;Q03343	Adcy6	Adenylate cyclase;Adenylate cyclase;Adenylate cyclase type 6	1.32168	ko	wt
				ko / wt	0.40181	0.000739106	A0A0A0MXX1;Q6JP77;Q6JP77-2	Akap7	A-kinase anchor protein 7 isoforms delta and gamma;A-kinase anchor protein 7 isoforms delta and gamma;Isoform Gamma of A-kinase anchor protein 7 isoforms delta and gamma	1.32116	ko	wt
				ko / wt	0.401795	0.016981	F1LRP3;Q6AZ28	Pias2	E3 SUMO-protein ligase PIAS2	1.32115	ko	wt
				ko / wt	0.401371	0.281439	A0A0G2K9N2;D3ZYG0	Vav2	Vav guanine nucleotide exchange factor 2	1.32076	ko	wt
				ko / wt	0.400474	0.00089573	D4A3X1	RGD1308601	Similar to hypothetical protein	1.31994	ko	wt
				ko / wt	0.400326	0.00943125	B0BN98	Llph	Protein LLP homolog	1.31981	ko	wt
				ko / wt	0.399348	0.967427	Q4KLL9	Kif18b	Kinesin-like protein KIF18B	1.31891	ko	wt
				ko / wt	0.398869	0.12084	Q66H15	Rmdn3	Regulator of microtubule dynamics protein 3	1.31847	ko	wt
				ko / wt	0.397008	0.688032	A0A0G2JZI8;A0A0G2K213	Ten1	TEN1 CST complex subunit	1.31677	ko	wt
				ko / wt	0.396984	5.09396e-16	P07335	Ckb	Creatine kinase B-type	1.31675	ko	wt
				ko / wt	0.396508	0.774623	A0A0G2JWG6;G3V6A8	Golgb1	Golgin B1;Golgi autoantigen, golgin subfamily b, macrogolgin 1, isoform CRA_c	1.31632	ko	wt
				ko / wt	0.396436	5.0759e-11	P07483	Fabp3	Fatty acid-binding protein, heart	1.31625	ko	wt
				ko / wt	0.396162	0.424083	Q4V8F6	Pcbp2	Pcbp2 protein	1.316	ko	wt
				ko / wt	0.396026	0.00035896	D4A3P1	Ubqln4	Ubiquilin 4 (Predicted)	1.31588	ko	wt
				ko / wt	0.395829	0.117383	Q5RJS3	Fam96a	Family with sequence similarity 96, member A	1.3157	ko	wt
				ko / wt	0.395113	0.0146692	A0A0G2JXC9;Q62751	Ireb2	Iron-responsive element-binding protein 2	1.31505	ko	wt
				ko / wt	0.394397	0.391578	D4A307	Prmt6	Protein arginine N-methyltransferase 6 (Predicted)	1.31439	ko	wt
				ko / wt	0.392411	0.549508	B5DFK7	Abhd17c	Alpha/beta hydrolase domain-containing protein 17C	1.31259	ko	wt
				ko / wt	0.391459	0.0458133	A0A0G2K5T1;D3Z8E6	Camsap1	Calmodulin-regulated spectrin-associated protein 1	1.31172	ko	wt
				ko / wt	0.391458	0.077888	P54777	Pex6	Peroxisome assembly factor 2	1.31172	ko	wt
				ko / wt	0.389857	0.170309	A0A0G2JVM3	Zc3h7a	Zinc finger CCCH type-containing 7 A	1.31026	ko	wt
				ko / wt	0.389223	0.0723117	Q566R4;Q566R4-2	Fam89b	Leucine repeat adapter protein 25;Isoform 2 of Leucine repeat adapter protein 25	1.30969	ko	wt
				ko / wt	0.389204	0.487745	B2GVB3;Q8K551;Q8R4I6	Actn3;;Actn3	Actn3 protein;Truncated alpha-actinin;Actinin alpha 3, isoform CRA_a	1.30967	ko	wt
				ko / wt	0.388483	0.13029	A0A0G2JSQ2;Q8K4C0	Fmo5	Flavin-containing monooxygenase;Dimethylaniline monooxygenase [N-oxide-forming] 5	1.30902	ko	wt
				ko / wt	0.387964	0.216663	B2GVA2;P26801	Cebpg	CCAAT/enhancer binding protein (C/EBP), gamma;CCAAT/enhancer-binding protein gamma	1.30855	ko	wt
				ko / wt	0.386117	0.312714	P35284	Rab12	Ras-related protein Rab-12	1.30687	ko	wt
				ko / wt	0.38569	0.000130771	D3ZEE9	Fads6	Fatty acid desaturase 6	1.30648	ko	wt
				ko / wt	0.385256	0.0625715	Q66HR0	Slc12a9	Solute carrier family 12 member 9	1.30609	ko	wt
				ko / wt	0.384885	0.0471053	D3ZM54	Rbm12b	RNA-binding motif protein 12B	1.30576	ko	wt
				ko / wt	0.384712	0.00222329	A0A0G2JXD0;P17077;Q6P9U5	LOC103692829;Rpl9;Rpl9	60S ribosomal protein L9 pseudogene;60S ribosomal protein L9;Ribosomal protein L9	1.3056	ko	wt
				ko / wt	0.384201	0.602452	D3ZU83	Ergic3	ERGIC and golgi 3 (Predicted)	1.30514	ko	wt
				ko / wt	0.383599	0.0436363	A0A0G2K4F6;B2RYB3	Srrm1	Serine and arginine repetitive matrix 1	1.30459	ko	wt
				ko / wt	0.382443	0.191999	G3V6P7	Myh9	Myosin, heavy polypeptide 9, non-muscle	1.30355	ko	wt
				ko / wt	0.381971	0.0208425	O54783	Chkb	Choline/ethanolamine kinase	1.30312	ko	wt
				ko / wt	0.381877	8.15441e-07	A0A0H2UHG4;O35832;Q641Z0	Cdk18	Cyclin-dependent kinase 18;Cyclin-dependent kinase 18;PCTAIRE-motif protein kinase 3	1.30304	ko	wt
				ko / wt	0.381292	0.169983	D3ZMI0	Angptl8	Angiopoietin-like 8	1.30251	ko	wt
				ko / wt	0.381265	0.196782	B0BNJ0	Sin3b	RCG38713, isoform CRA_b	1.30248	ko	wt
				ko / wt	0.380967	0.605957	Q5XIA6	Smpd1	Sphingomyelin phosphodiesterase	1.30221	ko	wt
				ko / wt	0.380527	0.0481282	A0A0G2JZ88	RGD1306556	Similar to hypothetical protein A530094D01	1.30182	ko	wt
				ko / wt	0.380488	0.116149	A0A0G2K2R0;D3ZU85	NaN	Uncharacterized protein	1.30178	ko	wt
				ko / wt	0.379869	0.00292663	D3ZWR1	Nt5c	5', 3'-nucleotidase, cytosolic	1.30122	ko	wt
				ko / wt	0.379467	0.252969	Q4V7F5	Pih1d1	PIH1 domain-containing protein 1	1.30086	ko	wt
				ko / wt	0.378744	0.151871	D3ZUF0	NaN	Uncharacterized protein	1.30021	ko	wt
				ko / wt	0.378163	0.103396	Q91XJ0	Ss18l1	Calcium-responsive transcription coactivator	1.29969	ko	wt
				ko / wt	0.377763	0.0126483	A0A0G2K9K5;Q6MG11	Atat1	Alpha-tubulin N-acetyltransferase 1	1.29933	ko	wt
				ko / wt	0.377143	0.135206	M0RDG7	Crlf3	Cytokine receptor-like factor 3	1.29877	ko	wt
				ko / wt	0.375238	0.429809	D3ZQ80	Smg8	SMG8 nonsense mediated mRNA decay factor	1.29705	ko	wt
				ko / wt	0.375105	0.0658992	Q6AXW1;Q6AXW1-2	Glrx2	Glutaredoxin-2, mitochondrial;Isoform 2 of Glutaredoxin-2, mitochondrial	1.29693	ko	wt
				ko / wt	0.374146	0.0233393	A0A140TAE2;Q5RJN4	LOC500956;Ryden	Hypothetical protein LOC500956;Repressor of yield of DENV protein homolog	1.29607	ko	wt
				ko / wt	0.373763	0.000163128	A8IRI3;P06536;P06536-2	gr;Nr3c1;Nr3c1	Glucocorticoid receptor;Glucocorticoid receptor;Isoform B of Glucocorticoid receptor	1.29573	ko	wt
				ko / wt	0.373187	0.449693	Q157S1	Crtc1	CREB-regulated transcription coactivator 1	1.29521	ko	wt
				ko / wt	0.372443	0.161371	D3ZN03	LOC100362751	Ribosomal protein P2-like	1.29454	ko	wt
				ko / wt	0.372369	0.549544	B2RYS6	Prtfdc1	Hypoxanthine phosphoribosyltransferase	1.29448	ko	wt
				ko / wt	0.372353	0.364206	D3ZPY0	Wtap	WT1-associated protein	1.29446	ko	wt
				ko / wt	0.371393	0.0346089	P47875	Csrp1	Cysteine and glycine-rich protein 1	1.2936	ko	wt
				ko / wt	0.370359	0.000330579	Q9JI56	Snap29	SNAP-29 protein	1.29267	ko	wt
				ko / wt	0.370226	0.000177152	Q9JI92	Sdcbp	Syntenin-1	1.29256	ko	wt
				ko / wt	0.369209	0.00175475	A0A0G2K6A9;Q5FVJ0;Q5FVJ0-2	Rufy3	Protein RUFY3;Protein RUFY3;Isoform 2 of Protein RUFY3	1.29164	ko	wt
				ko / wt	0.36903	0.346562	A0A0G2KAF8;D3ZTP6;Q9QX27;Q9QX27-2	St18	Suppression of tumorigenicity 18 protein;Suppression of tumorigenicity 18 protein;Suppression of tumorigenicity 18 protein;Isoform 2 of Suppression of tumorigenicity 18 protein	1.29148	ko	wt
				ko / wt	0.367929	0.0507548	G3V6B0	Pdxdc1	Pyridoxal-dependent decarboxylase domain-containing 1	1.2905	ko	wt
				ko / wt	0.367825	0.0242547	D3ZSD3	Gabpb2	GA-binding protein transcription factor, beta subunit 2	1.29041	ko	wt
				ko / wt	0.366654	0.8105	A0A0G2KA88	Soga1	Suppressor of glucose, autophagy-associated 1	1.28936	ko	wt
				ko / wt	0.366332	0.000586641	D4ADE7	Cd3eap	CD3e molecule-associated protein	1.28907	ko	wt
				ko / wt	0.365725	0.346214	G3V803;Q9Z1Y3	Cdh2	Cadherin-2	1.28853	ko	wt
				ko / wt	0.365597	0.0160269	F1LRH1;Q8K3P4	Msi1	RCG21724, isoform CRA_a;RNA-binding protein Musashi homolog 1	1.28841	ko	wt
				ko / wt	0.365396	6.89922e-09	E9PTR4	Ubap2l	RCG62582, isoform CRA_b	1.28824	ko	wt
				ko / wt	0.364514	0.0125591	A0A140TAF0	Tpm3	RCG62531, isoform CRA_g	1.28745	ko	wt
				ko / wt	0.364284	5.32197e-09	Q10758	Krt8	Keratin, type II cytoskeletal 8	1.28724	ko	wt
				ko / wt	0.363347	0.63157	O08781	Zmat3	Zinc finger matrin-type protein 3	1.28641	ko	wt
				ko / wt	0.362356	0.880399	D3ZMA2	Mtmr14	Myotubularin-related protein 14	1.28552	ko	wt
				ko / wt	0.359696	0.475974	P07633;Q68FZ8	Pccb	Propionyl-CoA carboxylase beta chain, mitochondrial;Propionyl coenzyme A carboxylase, beta polypeptide, isoform CRA_b	1.28316	ko	wt
				ko / wt	0.359395	0.712444	B0BN60;M0R6Q9	;Pdss1	Uncharacterized protein (Fragment);Decaprenyl diphosphate synthase subunit 1	1.28289	ko	wt
				ko / wt	0.359255	0.0555675	Q920L7	Elovl5	Elongation of very long chain fatty acids protein 5	1.28276	ko	wt
				ko / wt	0.358675	0.0207015	A0A0G2K1L8	Basp1	Brain acid soluble protein 1	1.28225	ko	wt
				ko / wt	0.357362	0.0376209	Q4V888	Pip4p2	Type 2 phosphatidylinositol 4,5-bisphosphate 4-phosphatase	1.28108	ko	wt
				ko / wt	0.357229	0.265479	A0A0G2K4T3;Q5FVC7	Acap2	Arf-GAP with coiled-coil, ANK repeat and PH domain-containing protein 2;Arf-GAP with coiled-coil, ANK repeat and PH domain-containing protein 2	1.28096	ko	wt
				ko / wt	0.357204	0.475814	D3ZZ94	Parp10	Poly [ADP-ribose] polymerase	1.28094	ko	wt
				ko / wt	0.355822	0.416519	P84079	Arf1	ADP-ribosylation factor 1	1.27971	ko	wt
				ko / wt	0.354587	0.0739451	A0A0G2JV70;A0A0G2JXE2;A0A0G2K6Z1;Q62880	Taf9b	Transcription initiation factor TFIID subunit 9B;Transcription initiation factor TFIID subunit 9B (Fragment);Transcription initiation factor TFIID subunit 9B;Transcription initiation factor TFIID subunit 9B	1.27862	ko	wt
				ko / wt	0.353705	0.434279	D3ZBV9	Yeats2	Similar to YEATS domain containing 2 (Predicted)	1.27784	ko	wt
				ko / wt	0.353464	0.00285711	A0A0G2JZ68;Q811P6	Tfb1m	rRNA adenine N(6)-methyltransferase;Dimethyladenosine transferase 1, mitochondrial	1.27762	ko	wt
				ko / wt	0.353043	0.000999314	O88321	Psmd4	Antisecretory factor	1.27725	ko	wt
				ko / wt	0.352936	0.087572	A0A0G2K4S4;D3ZIE3	Ddx51	DEAD-box helicase 51;DEAD (Asp-Glu-Ala-Asp) box polypeptide 51 (Predicted), isoform CRA_b	1.27716	ko	wt
				ko / wt	0.351907	0.441962	Q566E5	Kdelc2	KDEL motif-containing protein 2	1.27625	ko	wt
				ko / wt	0.34989	0.73276	D4A7N2	Eef1akmt2	EEF1A lysine methyltransferase 2	1.27446	ko	wt
				ko / wt	0.349574	0.66275	G3V9K8;Q8CFD1	Rbm45	Developmentally regulated RNA-binding protein 1;RNA-binding protein 45	1.27418	ko	wt
				ko / wt	0.348441	0.366099	Q6GQY2;Q8K5B3	Mcfd2	Multiple coagulation factor deficiency 2, isoform CRA_b;Multiple coagulation factor deficiency protein 2 homolog	1.27318	ko	wt
				ko / wt	0.348057	0.000682848	M0R9R0;Q920R4	Gprasp1	G-protein coupled receptor-associated sorting protein 1	1.27284	ko	wt
				ko / wt	0.347596	0.0922954	Q5XIA8	Ghitm	Growth hormone-inducible transmembrane protein	1.27244	ko	wt
				ko / wt	0.346926	0.593402	Q4V7D3	Maco1	Macoilin	1.27185	ko	wt
				ko / wt	0.346538	0.0210258	Q6AYR8	Scrn2	Secernin-2	1.27151	ko	wt
				ko / wt	0.346209	0.373086	A0A0G2K3R7;Q5M808;Q5M808-2	Hikeshi	Protein Hikeshi;Protein Hikeshi;Isoform 2 of Protein Hikeshi	1.27122	ko	wt
				ko / wt	0.34619	0.536368	D4A599;F1LRU2;F1LV07	Dnah17;Dnah17;Dnah9	Dynein, axonemal, heavy chain 17;Dynein, axonemal, heavy chain 17;Dynein, axonemal, heavy chain 9	1.2712	ko	wt
				ko / wt	0.345725	0.520749	P02683	Nsg1	Neuronal vesicle trafficking-associated protein 1	1.27079	ko	wt
				ko / wt	0.345446	0.0744785	I2FHN3;P07154	CatL;Ctsl	Cathepsin L, isoform CRA_a;Cathepsin L1	1.27054	ko	wt
				ko / wt	0.345282	0.0698965	Q4G079	Aimp1	Aminoacyl tRNA synthetase complex-interacting multifunctional protein 1	1.2704	ko	wt
				ko / wt	0.344959	0.217573	Q5PQN1	Herc4	Probable E3 ubiquitin-protein ligase HERC4	1.27011	ko	wt
				ko / wt	0.344671	0.0717563	D3ZEJ9	RGD1310429	Similar to Protein Njmu-R1	1.26986	ko	wt
				ko / wt	0.343399	0.115906	D4A9Y0	Sdf2l1	RCG36668	1.26874	ko	wt
				ko / wt	0.342343	0.433897	A0A0G2JYG5;Q4W1H3;Q4W1H4;Q63358	Myo9b	Unconventional myosin-IXb;Myosin 9b;Myosin 9b;Unconventional myosin-IXb	1.26781	ko	wt
				ko / wt	0.341845	0.768775	D4A8X2	NaN	Uncharacterized protein	1.26738	ko	wt
				ko / wt	0.341525	1.76513e-07	D3ZH41	Ckap4	Cytoskeleton-associated protein 4 (Predicted)	1.26709	ko	wt
				ko / wt	0.340832	0.0511175	B4F779	Appl2	Adaptor protein, phosphotyrosine interaction, PH domain and leucine zipper containing 2	1.26649	ko	wt
				ko / wt	0.340651	0.895112	Q3ZAU6	Rnf14	RBR-type E3 ubiquitin transferase	1.26633	ko	wt
				ko / wt	0.340513	0.19582	Q4QRB4	Tubb3	Tubulin beta-3 chain	1.26621	ko	wt
				ko / wt	0.340063	0.317269	D3ZEH2	Foxred1	FAD-dependent oxidoreductase domain-containing protein 1	1.26581	ko	wt
				ko / wt	0.339752	0.333502	D3ZQ63	Mettl2b	Methyltransferase-like protein	1.26554	ko	wt
				ko / wt	0.339271	0.108516	G3V802;Q91ZX8	Ccna2	Cyclin A2, isoform CRA_b;Cyclin A2 (Fragment)	1.26512	ko	wt
				ko / wt	0.339167	0.289524	Q5U2U8	Bag3	Bcl2-associated athanogene 3	1.26503	ko	wt
				ko / wt	0.338252	3.93529e-07	A0A140TAI1	Ubqln1	Ubiquilin 1, isoform CRA_a	1.26422	ko	wt
				ko / wt	0.337066	2.44005e-05	P28841	Pcsk2	Neuroendocrine convertase 2	1.26318	ko	wt
				ko / wt	0.336586	0.0912916	G3V6A2	Slain2	SLAIN motif family, member 2	1.26276	ko	wt
				ko / wt	0.336354	0.105279	A0A0G2JXN0	Tfdp1	Similar to transcription factor, isoform CRA_a	1.26256	ko	wt
				ko / wt	0.335684	0.524591	B0BNJ9	Tmem14c	RCG44002, isoform CRA_a	1.26198	ko	wt
				ko / wt	0.335233	0.0295821	D4A777	Fam114a1	Family with sequence similarity 114, member A1	1.26158	ko	wt
				ko / wt	0.333976	0.0518375	A0A0G2JUM3;D3ZTJ0	Rp2	RP2, ARL3 GTPase-activating protein;Protein XRP2	1.26048	ko	wt
				ko / wt	0.332728	0.172622	D3ZRE7	Swap70	SWAP complex protein (Predicted), isoform CRA_b	1.25939	ko	wt
				ko / wt	0.332277	0.761652	D3ZHY9	Rasal1	RAS protein activator like 1 (GAP1 like) (Predicted)	1.259	ko	wt
				ko / wt	0.331763	0.676845	Q56R17	Kpna4	Importin subunit alpha	1.25855	ko	wt
				ko / wt	0.331645	0.156807	D3ZUJ9	Snx8	Sorting nexin 8 (Predicted)	1.25845	ko	wt
				ko / wt	0.331024	3.84662e-06	Q05175	Basp1	Brain acid soluble protein 1	1.25791	ko	wt
				ko / wt	0.330724	0.441419	F1LZF2;Q8R511;Q8R511-2;Q8R511-3;Q8R511-4;Q8R511-5;Q8R511-6;Q8R511-7;Z4YNH5	Fnbp1	Formin-binding protein 1;Formin-binding protein 1;Isoform 2 of Formin-binding protein 1;Isoform 3 of Formin-binding protein 1;Isoform 4 of Formin-binding protein 1;Isoform 5 of Formin-binding protein 1;Isoform 6 of Formin-binding protein 1;Isoform 7 of Formin-binding protein 1;Formin-binding protein 1 (Fragment)	1.25764	ko	wt
				ko / wt	0.330312	0.0588582	D3ZWN1	Zpr1	Similar to zinc finger protein (Predicted)	1.25728	ko	wt
				ko / wt	0.329153	0.0961191	Q5I0I1	Riok2	RIO kinase 2 (Yeast)	1.25628	ko	wt
				ko / wt	0.328814	0.00103895	Q5EAN7	Terf2ip	Telomeric repeat-binding factor 2-interacting protein 1	1.25598	ko	wt
				ko / wt	0.32827	0.0457245	A0A0G2JSL7;O88484	Pdp2	RCG39005;[Pyruvate dehydrogenase [acetyl-transferring]]-phosphatase 2, mitochondrial	1.25551	ko	wt
				ko / wt	0.327843	0.37381	Q66HB1	Tbp	TATA box binding protein, isoform CRA_a	1.25514	ko	wt
				ko / wt	0.32741	0.123113	P80299;Q5RKK3	Ephx2	Bifunctional epoxide hydrolase 2	1.25476	ko	wt
				ko / wt	0.326818	0.280112	Q6QI75	Wdr55	LRRG00133	1.25424	ko	wt
				ko / wt	0.326105	0.0762821	A0A0G2K1L5;M0R8C1;Q0VGJ9	Reep2	Receptor expression-enhancing protein	1.25362	ko	wt
				ko / wt	0.326091	0.19241	Q4QQU5	Yipf6	Protein YIPF6	1.25361	ko	wt
				ko / wt	0.325787	0.102114	P26260	Sdc1	Syndecan-1	1.25335	ko	wt
				ko / wt	0.325665	0.0051542	F1M5R1	Rel	REL proto-oncogene, NF-kB subunit	1.25324	ko	wt
				ko / wt	0.325129	0.286584	A0A0G2K779;G3V931	Cep76	Centrosomal protein 76	1.25278	ko	wt
				ko / wt	0.32502	0.161607	Q5RJQ7	Sdhaf2	Succinate dehydrogenase assembly factor 2, mitochondrial	1.25268	ko	wt
				ko / wt	0.323354	0.472948	D4A417	Pcif1	PDX1 C-terminal-inhibiting factor 1	1.25124	ko	wt
				ko / wt	0.323233	0.00116674	Q62785	Pdap1	28 kDa heat- and acid-stable phosphoprotein	1.25113	ko	wt
				ko / wt	0.3223	0.57075	Q6PDU2	Mrps18a	Mitochondrial ribosomal protein S18A, isoform CRA_d	1.25032	ko	wt
				ko / wt	0.322132	0.0183446	A0A0G2JWR1;F1MA13;Q7TNK6	Trmt11	tRNA (guanine(10)-N2)-methyltransferase homolog;Putative RNA methylase MDS024, isoform CRA_a;tRNA (guanine(10)-N2)-methyltransferase homolog	1.25018	ko	wt
				ko / wt	0.32183	0.33196	M0R766	Tvp23b	Golgi apparatus membrane protein TVP23 homolog	1.24992	ko	wt
				ko / wt	0.320846	0.41604	F1LNX7;Q5PPK9	Eipr1	EARP-interacting protein	1.24906	ko	wt
				ko / wt	0.320474	0.00368958	A0A0G2K8M7;Q499Q2	Tpd52l1	Tumor protein D52-like 1	1.24874	ko	wt
				ko / wt	0.320367	0.0293622	B2RYL1	Chtf8	Chromosome transmission fidelity protein 8 homolog isoform 2	1.24865	ko	wt
				ko / wt	0.320323	0.00529832	E9PTB3	Mtg1	Mitochondrial GTPase 1	1.24861	ko	wt
				ko / wt	0.320307	0.0217755	D4A6J0	Iqcb1	IQ calmodulin-binding motif containing 1 (Predicted), isoform CRA_a	1.2486	ko	wt
				ko / wt	0.319993	0.19004	F1M9G3;Q4KLH3	Ogfrl1	Opioid growth factor receptor-like protein 1	1.24832	ko	wt
				ko / wt	0.319466	0.103794	A0A0G2JWG1;D4A4J3	Man2a2	Alpha-mannosidase	1.24787	ko	wt
				ko / wt	0.318599	0.812835	P51799	Clcn7	H(+)/Cl(-) exchange transporter 7	1.24712	ko	wt
				ko / wt	0.318589	0.391296	Q9JKS6;Q9JKS6-2;Q9JKS6-3	Pclo	Protein piccolo;Isoform 2 of Protein piccolo;Isoform 3 of Protein piccolo	1.24711	ko	wt
				ko / wt	0.317979	0.0326058	Q6P6S5	Wrb	Tail-anchored protein insertion receptor WRB	1.24658	ko	wt
				ko / wt	0.317393	0.414517	A0A0G2JYN4	Ergic2	ERGIC and golgi 2	1.24608	ko	wt
				ko / wt	0.317044	0.000363854	G3V9V3;Q62871;Q62871-2;Q6AZ35	Dync1i2	Cytoplasmic dynein 1 intermediate chain 2;Cytoplasmic dynein 1 intermediate chain 2;Isoform 2B of Cytoplasmic dynein 1 intermediate chain 2;Cytoplasmic dynein 1 intermediate chain 2	1.24578	ko	wt
				ko / wt	0.316598	0.088261	P63003	Aes	Amino-terminal enhancer of split	1.24539	ko	wt
				ko / wt	0.316501	0.921924	F1LNB3	Akap10	A-kinase-anchoring protein 10	1.24531	ko	wt
				ko / wt	0.315995	6.61998e-05	A0A0G2K9C0;B5DEX4;F7EWC1	Vasp	Vasodilator-stimulated phosphoprotein;Vasp protein;Vasodilator-stimulated phosphoprotein	1.24487	ko	wt
				ko / wt	0.315855	0.00446327	A0A0G2K7U5;O88768;Q63629;Q9QUI9	Adap1;Adap1;;	ArfGAP with dual PH domains 1;ArfGAP with dual PH domains 1;Centaurin alpha;Centaurin beta	1.24475	ko	wt
				ko / wt	0.315188	0.500084	B1WBN7;I7LRF5	Fam20c;Fam20a	FAM20C, golgi-associated secretory pathway kinase;FAM20A, golgi-associated secretory pathway pseudokinase	1.24417	ko	wt
				ko / wt	0.315042	2.55394e-05	A0A059NZV6;Q5BK20	Jpt2	Similar to HN1-like protein, isoform CRA_a;Jupiter microtubule associated homolog 2	1.24405	ko	wt
				ko / wt	0.313621	0.774203	A0A0G2K860;D3ZYR0;Q5BMA6	Arhgef12	Rho guanine nucleotide exchange factor 12;Rho guanine nucleotide exchange factor 12;Leukemia-associated Rho guanine nucleotide exchange factor	1.24282	ko	wt
				ko / wt	0.313361	0.0782998	D4A4Z0	Ccdc12	Coiled-coil domain containing 12 (Predicted), isoform CRA_a	1.2426	ko	wt
				ko / wt	0.31328	0.759829	Q4V794	Vps37a	Similar to DNA segment, Chr 8, ERATO Doi 531, expressed, isoform CRA_c	1.24253	ko	wt
				ko / wt	0.313266	0.000707729	D3ZZ38	Snx18	Sorting nexin	1.24252	ko	wt
				ko / wt	0.313169	0.00564474	Q6AXZ0	Paip2	Polyadenylate-binding protein-interacting protein 2	1.24243	ko	wt
				ko / wt	0.312742	0.950781	D3ZY20	Pcmtd2	Protein-L-isoaspartate (D-aspartate) O-methyltransferase domain containing 2 (Predicted), isoform CRA_b	1.24207	ko	wt
				ko / wt	0.312449	0.055465	A0A0G2JYA2	Arfip1	ADP-ribosylation factor interacting protein 1, isoform CRA_b	1.24181	ko	wt
				ko / wt	0.312217	0.459498	D4A3C2	RGD1304884	Similar to RIKEN cDNA 6430548M08 (Predicted), isoform CRA_b	1.24161	ko	wt
				ko / wt	0.312159	0.490008	A0A0G2K621;D3ZRC4	Pnpla8	Patatin-like phospholipase domain-containing 8	1.24156	ko	wt
				ko / wt	0.310988	0.148321	P67999;P67999-2	Rps6kb1	Ribosomal protein S6 kinase beta-1;Isoform Alpha II of Ribosomal protein S6 kinase beta-1	1.24056	ko	wt
				ko / wt	0.310721	0.194945	Q5XIW0	LOC100362432	Mitochondrial import inner membrane translocase subunit TIM23	1.24033	ko	wt
				ko / wt	0.310417	0.247466	A0A0G2QC17;A1L1J4	Pdp1	Protein phosphatase 2C, magnesium dependent, catalytic subunit, isoform CRA_a;Protein phosphatase 2C, magnesium dependent, catalytic subunit, isoform CRA_c	1.24007	ko	wt
				ko / wt	0.30974	0.219691	Q4V8P9;Q6R5Q0	Tfap2c;	Transcription factor AP-2 gamma;Activator protein-2 gamma	1.23948	ko	wt
				ko / wt	0.307554	9.73013e-06	Q63083	Nucb1	Nucleobindin-1	1.23761	ko	wt
				ko / wt	0.307497	0.0200995	A0A0G2K7N7	NaN	Uncharacterized protein	1.23756	ko	wt
				ko / wt	0.307493	0.0279932	Q63ZY7	Uxt	Protein UXT	1.23756	ko	wt
				ko / wt	0.307143	0.504796	D3ZZX1	Inpp5a	Inositol polyphosphate-5-phosphatase A (Predicted), isoform CRA_a	1.23726	ko	wt
				ko / wt	0.30709	0.05946	A0A0G2JSR9;Q91ZS3;Q91ZS3-2	Sdf4	45 kDa calcium-binding protein;45 kDa calcium-binding protein;Isoform 2 of 45 kDa calcium-binding protein	1.23721	ko	wt
				ko / wt	0.306437	0.155878	Q9EPI7	magel-D	Putative MAGE-like protein	1.23665	ko	wt
				ko / wt	0.303955	0.341148	B0K025	Ostc	Oligosaccharyltransferase complex subunit OSTC	1.23452	ko	wt
				ko / wt	0.303892	0.195573	F1LYG2	Sipa1l3	RCG54282	1.23447	ko	wt
				ko / wt	0.303693	4.74955e-11	D3ZZC1	Txndc5	RCG43947	1.2343	ko	wt
				ko / wt	0.303141	0.380989	D3ZVT1	Actr8	Actin-related protein 8	1.23383	ko	wt
				ko / wt	0.302379	0.953422	D3ZQ59;G3V700;P47245;P47245-2	Nrdc	Nardilysin;Nardilysin, N-arginine dibasic convertase 1;Nardilysin;Isoform 2 of Nardilysin	1.23318	ko	wt
				ko / wt	0.301957	0.266737	Q9R1A0	Ccnh	Cyclin-H	1.23282	ko	wt
				ko / wt	0.301559	0.097937	Q6P686	Ostf1	Osteoclast-stimulating factor 1	1.23248	ko	wt
				ko / wt	0.301133	0.015619	M0R9Z5	Irf2bp2	Interferon regulatory factor 2-binding protein 2	1.23211	ko	wt
				ko / wt	0.300446	0.272986	D3ZSL2	Abracl	ABRA C-terminal-like	1.23152	ko	wt
				ko / wt	0.300221	0.0542564	D3ZPW6	Lage3	L antigen family, member 3	1.23133	ko	wt
				ko / wt	0.298878	0.529343	Q5XI55;Q5XI55-2	Ngly1	Peptide-N(4)-(N-acetyl-beta-glucosaminyl)asparagine amidase;Isoform 2 of Peptide-N(4)-(N-acetyl-beta-glucosaminyl)asparagine amidase	1.23019	ko	wt
				ko / wt	0.29793	0.000130499	Q8R2E7	Fadd	FAS-associated death domain protein	1.22938	ko	wt
				ko / wt	0.297829	0.00941683	F1M8B7	Chmp2b	Charged multivesicular body protein 2B	1.22929	ko	wt
				ko / wt	0.29775	0.773595	Q497C2	Rpp38	RCG55882	1.22923	ko	wt
				ko / wt	0.297615	0.3753	D3ZKQ4	Rabl6	RAB, member RAS oncogene family-like 6	1.22911	ko	wt
				ko / wt	0.297042	0.153636	Q5I0P2	Gcsh	Glycine cleavage system H protein, mitochondrial	1.22862	ko	wt
				ko / wt	0.296804	0.00587222	A0A0G2QC38;Q4KLK1	Srsf11	Serine and arginine-rich-splicing factor 11;Similar to splicing factor p54, isoform CRA_b	1.22842	ko	wt
				ko / wt	0.296789	0.604421	P41542	Uso1	General vesicular transport factor p115	1.22841	ko	wt
				ko / wt	0.296141	0.0018835	G3V6S2	Aco1	Cytoplasmic aconitate hydratase	1.22786	ko	wt
				ko / wt	0.295974	0.603604	Q5XI17	Tarsl2	Threonyl-tRNA synthetase-like 2	1.22771	ko	wt
				ko / wt	0.294975	0.128011	D3ZPF0	Fhl3	Four and a half LIM domains 3 (Predicted)	1.22686	ko	wt
				ko / wt	0.294152	2.39687e-12	P13221	Got1	Aspartate aminotransferase, cytoplasmic	1.22616	ko	wt
				ko / wt	0.293968	0.132849	A0A0G2JSM8	Cdc42	Cell division control protein 42 homolog	1.22601	ko	wt
				ko / wt	0.293877	0.00150023	D3ZC46	Tcf25	Transcription factor 25	1.22593	ko	wt
				ko / wt	0.293571	0.206174	D4AA31	Prcp	Prolylcarboxypeptidase	1.22567	ko	wt
				ko / wt	0.293489	0.508882	A0A0G2K831	Oard1	O-acyl-ADP-ribose deacylase 1	1.2256	ko	wt
				ko / wt	0.293156	0.000229482	D4AA63	Ubqln2	Ubiquilin 2 (Predicted)	1.22532	ko	wt
				ko / wt	0.292393	0.131799	A0A0G2JWA5;B5DF63;D3ZKE6;P0C219	Slmap	Sarcolemmal membrane-associated protein;Sarcolemmal membrane-associated protein;Sarcolemma associated protein (Predicted);Sarcolemmal membrane-associated protein	1.22467	ko	wt
				ko / wt	0.292139	0.018742	Q6URK4-2	Hnrnpa3	Isoform 2 of Heterogeneous nuclear ribonucleoprotein A3	1.22445	ko	wt
				ko / wt	0.291375	0.00470204	F1LTZ2	Selenon	Selenoprotein N	1.22381	ko	wt
				ko / wt	0.291237	0.000520057	A0A0G2JZ01;D3ZHX6	Eya3	Eyes absent homolog	1.22369	ko	wt
				ko / wt	0.290822	0.000632385	D3ZLR6	Ugt2b15	UDP-glucuronosyltransferase	1.22334	ko	wt
				ko / wt	0.290801	0.01133	A0A0G2JU48;A0A0G2JW58	Ka11	Type I keratin KA11;Type I keratin KA11 (Fragment)	1.22332	ko	wt
				ko / wt	0.290548	0.574965	Q6XVN8	Map1lc3a	Microtubule-associated proteins 1A/1B light chain 3A	1.2231	ko	wt
				ko / wt	0.290256	0.213649	D4A6R1	Fbxo44	F-box protein 44	1.22286	ko	wt
				ko / wt	0.288912	8.74801e-11	Q64303	Pak2	Serine/threonine-protein kinase PAK 2	1.22172	ko	wt
				ko / wt	0.288352	0.613953	P62142	Ppp1cb	Serine/threonine-protein phosphatase PP1-beta catalytic subunit	1.22124	ko	wt
				ko / wt	0.287814	3.21213e-09	G3V6C4;O70199	Ugdh	UDP-glucose 6-dehydrogenase	1.22079	ko	wt
				ko / wt	0.287806	0.000173768	A0A0G2K1B4;A1L127	Rab3ip	Rab-3A-interacting protein;RAB3A interacting protein (Rabin3)	1.22078	ko	wt
				ko / wt	0.28751	0.0208962	B2GUV5	Atp6v1g1	V-type proton ATPase subunit G	1.22053	ko	wt
				ko / wt	0.287345	0.102478	A0A0G2JUE4;A0A0G2K9I3;Q5U4E6	Golga4	Golgin subfamily A member 4	1.22039	ko	wt
				ko / wt	0.286558	0.000173795	D3ZN38	Stard5	Similar to StAR-related protein 1-4E (Predicted), isoform CRA_a	1.21973	ko	wt
				ko / wt	0.286451	0.825454	D4A434	Rnaseh2c	RCG47232	1.21964	ko	wt
				ko / wt	0.286337	0.0237151	M0R4V3;O70377	;Snap23	Synaptosomal-associated protein;Synaptosomal-associated protein 23	1.21954	ko	wt
				ko / wt	0.285868	6.28493e-06	G3V6J2;O70536	Soat1	O-acyltransferase;Sterol O-acyltransferase 1	1.21914	ko	wt
				ko / wt	0.285354	0.0682976	D4AD36	Fchsd1	FCH and double SH3 domains 1 (Predicted), isoform CRA_b	1.21871	ko	wt
				ko / wt	0.285027	0.0254113	Q5BJT4	Txndc15	Thioredoxin domain-containing protein 15	1.21843	ko	wt
				ko / wt	0.284611	4.1514e-06	Q6AY18	Sar1a	SAR1 gene homolog A (S. cerevisiae), isoform CRA_b	1.21808	ko	wt
				ko / wt	0.283574	5.12948e-07	F1M471	Epm2aip1	EPM2A-interacting protein 1	1.21721	ko	wt
				ko / wt	0.283511	0.359335	F1LNG5;Q63787	Pik3r1	Phosphatidylinositol 3-kinase regulatory subunit alpha	1.21715	ko	wt
				ko / wt	0.283272	0.0961878	P17046	Lamp2	Lysosome-associated membrane glycoprotein 2	1.21695	ko	wt
				ko / wt	0.282467	0.86863	P0C6T1	Chtf8	Chromosome transmission fidelity protein 8 homolog	1.21627	ko	wt
				ko / wt	0.282453	0.00547939	Q4V7F2	Creld1	Cysteine-rich with EGF-like domain protein 1	1.21626	ko	wt
				ko / wt	0.281452	0.0147664	Q5BK79	Ntan1	N-terminal asparagine amidase	1.21542	ko	wt
				ko / wt	0.281105	0.0511979	P0DN35	Ndufb1	NADH dehydrogenase [ubiquinone] 1 beta subcomplex subunit 1	1.21513	ko	wt
				ko / wt	0.280752	0.401642	B3DM93;Q9JID1;Q9JID1-2	Pdcd4	Programmed cell death 4, isoform CRA_a;Programmed cell death protein 4;Isoform 2 of Programmed cell death protein 4	1.21483	ko	wt
				ko / wt	0.280433	0.462232	Q6P9U0	Serpinb6a	Serine (Or cysteine) peptidase inhibitor, clade B, member 6a, isoform CRA_a	1.21456	ko	wt
				ko / wt	0.280316	5.7636e-07	Q156J1	NaN	Bcl-2-interacting death suppressor	1.21446	ko	wt
				ko / wt	0.280136	0.170031	P97615	Txn2	Thioredoxin, mitochondrial	1.21431	ko	wt
				ko / wt	0.279894	0.309283	G3V6D0;P02773;Q4QR90	Afp	Alpha-fetoprotein, isoform CRA_a;Alpha-fetoprotein;Alpha-fetoprotein	1.21411	ko	wt
				ko / wt	0.279665	0.0459978	D3ZX38	Pfdn1	Prefoldin 1 (Predicted)	1.21391	ko	wt
				ko / wt	0.279602	0.645439	F7F469;Q7TPJ1	Igtp;	Interferon gamma-induced GTPase;Ac2-233	1.21386	ko	wt
				ko / wt	0.279328	0.253395	Q4QRB2	Syf2	Pre-mRNA-splicing factor SYF2	1.21363	ko	wt
				ko / wt	0.279157	0.231932	D3Z962	Tacc3	Transforming, acidic coiled-coil-containing protein 3	1.21349	ko	wt
				ko / wt	0.278812	0.0260558	A0A0G2JST3;Q6IMF3	Krt1	Keratin, type II cytoskeletal 1;Keratin, type II cytoskeletal 1	1.2132	ko	wt
				ko / wt	0.278475	8.81901e-10	B3DMA1	Atxn2l	Ataxin 2-like	1.21291	ko	wt
				ko / wt	0.278414	0.866059	A0A140UHY2;Q68G39	Cdk16	Cyclin-dependent kinase 16	1.21286	ko	wt
				ko / wt	0.277783	0.281412	D3ZR35	Smim13	Small integral membrane protein 13	1.21233	ko	wt
				ko / wt	0.277376	0.27435	Q6AYF6;Q7TP03	Glt8d1	Glycosyltransferase 8 domain-containing protein 1;Da2-24	1.21199	ko	wt
				ko / wt	0.277336	5.45356e-07	P21775	Acaa1a	3-ketoacyl-CoA thiolase A, peroxisomal	1.21196	ko	wt
				ko / wt	0.277012	0.00423166	B5DFF4	Vps37c	VPS37C, ESCRT-I subunit	1.21168	ko	wt
				ko / wt	0.276359	0.138722	F1M3X5	Mroh6	Maestro heat-like repeat family member 6	1.21113	ko	wt
				ko / wt	0.276326	0.0137683	Q499V6	Zcrb1	Zinc finger CCHC-type and RNA-binding motif-containing protein 1	1.21111	ko	wt
				ko / wt	0.276083	0.260702	A0A0G2JX94;D4A9Q2	Amot	Angiomotin	1.2109	ko	wt
				ko / wt	0.275844	0.00644078	Q3B7U9	Fkbp8	Peptidyl-prolyl cis-trans isomerase FKBP8	1.2107	ko	wt
				ko / wt	0.275821	0.713989	B5DFJ2	Fam3a	Fam3a protein	1.21068	ko	wt
				ko / wt	0.275789	0.712117	F1M4J0	Rictor	RPTOR-independent companion of MTOR, complex 2	1.21066	ko	wt
				ko / wt	0.275011	0.0116893	F1M7Y5;Q9R1X8	Prkci;PKC lambda	Protein kinase C iota type;PKC lambda protein (Fragment)	1.21	ko	wt
				ko / wt	0.274206	0.42831	D3ZGM3;E9PT20;F1M0A6;Q2PYT3;Q2PYT4	LOC100909750;Abl1;LOC100909750;;	Tyrosine-protein kinase;Tyrosine-protein kinase;Tyrosine-protein kinase;Tyrosine-protein kinase (Fragment);Tyrosine-protein kinase (Fragment)	1.20933	ko	wt
				ko / wt	0.274	0.37223	Q91XV6;Q91XV6-2	Fxyd6	FXYD domain-containing ion transport regulator 6;Isoform 2 of FXYD domain-containing ion transport regulator 6	1.20916	ko	wt
				ko / wt	0.273862	0.492162	D3ZAS7	Pabpc1l	Polyadenylate-binding protein	1.20904	ko	wt
				ko / wt	0.273355	0.141078	A0A0G2JU14;A0A0G2K1U3;Q6AXM9	RGD1307947;RGD1307947;	Similar to RIKEN cDNA C430008C19;Similar to RIKEN cDNA C430008C19;Uncharacterized protein C12orf29 homolog	1.20862	ko	wt
				ko / wt	0.273088	0.0777658	D4A542	Gprasp2	G protein-coupled receptor-associated sorting protein 2	1.20839	ko	wt
				ko / wt	0.273001	3.66267e-05	Q6PCU4	Emd	Emd protein	1.20832	ko	wt
				ko / wt	0.272058	0.0908505	M0RB63	LOC684509	RCG63041	1.20753	ko	wt
				ko / wt	0.27162	0.21245	B2RZ56	Med27	Mediator complex subunit 27	1.20716	ko	wt
				ko / wt	0.271315	0.0110492	D3Z8Q7	Fam96b	Family with sequence similarity 96, member B	1.20691	ko	wt
				ko / wt	0.271278	3.5427e-08	Q6P6T6	Ctsd	Cathepsin D, isoform CRA_c	1.20688	ko	wt
				ko / wt	0.271013	6.43249e-06	B0BMT6;Q9Z0T0	Tpmt	RCG43995, isoform CRA_b;Thiopurine S-methyltransferase	1.20665	ko	wt
				ko / wt	0.270746	0.925109	F1M391;I3P832	Tmem173;TMEM173	Stimulator of interferon genes protein;Mitochondrial transmembrane protein 173	1.20643	ko	wt
				ko / wt	0.270543	0.361508	A0A0G2K5M1	Sp3	Sp3 transcription factor	1.20626	ko	wt
				ko / wt	0.269377	0.374313	Q3T1J8	Rtfdc1	Protein RTF2 homolog	1.20529	ko	wt
				ko / wt	0.269368	0.104935	B6DYQ3;Q5BK56	;Gstm4	Glutathione S-transferase	1.20528	ko	wt
				ko / wt	0.269136	0.00079091	F1M9N7;Q4KLH5	Agfg1	Arf-GAP domain and FG repeat-containing protein 1	1.20509	ko	wt
				ko / wt	0.269026	0.0521461	E9PT23	Slc38a10	Putative sodium-coupled neutral amino acid transporter 10	1.20499	ko	wt
				ko / wt	0.268471	0.0180161	D3ZYW7;M0RAK4	Fxn	Frataxin, mitochondrial;Frataxin, mitochondrial	1.20453	ko	wt
				ko / wt	0.268345	7.24492e-06	O88656	Arpc1b	Actin-related protein 2/3 complex subunit 1B	1.20443	ko	wt
				ko / wt	0.268259	0.354987	D3ZCI2	Slc9a7	Solute carrier family 9 (Sodium/hydrogen exchanger), member 7 (Predicted)	1.20435	ko	wt
				ko / wt	0.268205	0.852994	Q64350	Eif2b5	Translation initiation factor eIF-2B subunit epsilon	1.20431	ko	wt
				ko / wt	0.268181	0.000259822	D4A3M7	Bsdc1	BSD domain-containing 1	1.20429	ko	wt
				ko / wt	0.267981	0.0177185	D3ZAW4	Abhd4	Abhydrolase domain containing 4 (Predicted)	1.20412	ko	wt
				ko / wt	0.267852	0.0582138	Q8R3Z7	Ehd4	EH-domain-containing 4	1.20401	ko	wt
				ko / wt	0.267737	0.267949	D3ZIF0	Zfp512	Zinc finger protein 512	1.20392	ko	wt
				ko / wt	0.267274	0.920276	P58775;P58775-2;Q5FVG5	Tpm2	Tropomyosin beta chain;Isoform 2 of Tropomyosin beta chain;Similar to tropomyosin 1, embryonic fibroblast-rat, isoform CRA_c	1.20353	ko	wt
				ko / wt	0.267206	0.742996	A0A0G2JTV1;D3ZB30;Q6P736	Ptbp1	Polypyrimidine tract-binding protein 1;Polypyrimidine tract binding protein 1, isoform CRA_c;Polypyrimidine tract binding protein 1, isoform CRA_a	1.20347	ko	wt
				ko / wt	0.267084	0.166106	D3ZE01	Kif14	Kinesin family member 14	1.20337	ko	wt
				ko / wt	0.266745	0.0224555	P62255	Ube2g1	Ubiquitin-conjugating enzyme E2 G1	1.20309	ko	wt
				ko / wt	0.266678	0.147477	D3ZTR5;M0R785;Q5BJB3	Zbed5;LOC100911516;Chchd2	RCG21454;Coiled-coil-helix-coiled-coil-helix domain-containing protein 2, mitochondrial-like;Coiled-coil-helix-coiled-coil-helix domain containing 2	1.20303	ko	wt
				ko / wt	0.266653	0.136067	D3ZM21	Comtd1	Catechol-O-methyltransferase domain containing 1 (Predicted), isoform CRA_a	1.20301	ko	wt
				ko / wt	0.265723	0.241501	D3ZHA7	RGD1560334_predicted	Similar to Myosin light chain 1 slow a (Predicted)	1.20224	ko	wt
				ko / wt	0.265421	0.000359394	A0A0U1RRQ3	Ubap2	Ubiquitin-associated protein 2	1.20199	ko	wt
				ko / wt	0.265277	0.044005	D3Z9I9	Stard4	StAR-related lipid transfer (START) domain containing 4 (Predicted)	1.20187	ko	wt
				ko / wt	0.264338	0.154108	F1M1L9;H1UBM7	Cpne2	Copine 2;Copine 2 protein	1.20108	ko	wt
				ko / wt	0.263217	1.51227e-05	Q5U318	Pea15	Astrocytic phosphoprotein PEA-15	1.20015	ko	wt
				ko / wt	0.26304	0.00737431	D3Z837	Cdc42bpg	CDC42 binding protein kinase gamma (DMPK-like) (Predicted)	1.2	ko	wt
				ko / wt	0.262916	0.216922	Q5XIT9	Mccc2	Methylcrotonoyl-CoA carboxylase beta chain, mitochondrial	1.1999	ko	wt
				ko / wt	0.262857	0.0562035	B0BN73	Nat9	N-acetyltransferase 9 (Predicted)	1.19985	ko	wt
				ko / wt	0.262774	0.0042225	O08838	Amph	Amphiphysin	1.19978	ko	wt
				ko / wt	0.262495	0.0138372	Q6P9X4	Ptp4a2	Protein tyrosine phosphatase type IVA 2	1.19955	ko	wt
				ko / wt	0.262324	0.0235743	D4A4L5	Isca2	Iron-sulfur cluster assembly 2	1.19941	ko	wt
				ko / wt	0.262054	0.328869	Q8R424	Stambp	STAM-binding protein	1.19918	ko	wt
				ko / wt	0.261601	0.739894	F1LZB0	R3hcc1	Uncharacterized protein	1.19881	ko	wt
				ko / wt	0.261467	0.00968117	M0R565	Wdr82	WD repeat domain 82	1.1987	ko	wt
				ko / wt	0.261424	0.917885	B1H248;P0C0A2	Vps36	Vacuolar protein-sorting-associated protein 36	1.19866	ko	wt
				ko / wt	0.261244	0.810471	A1L130	Ing4	Inhibitor of growth protein	1.19851	ko	wt
				ko / wt	0.261032	0.162025	D3ZKG5	Parvb	Parvin, beta	1.19834	ko	wt
				ko / wt	0.260771	0.064582	O35303-2	Dnm1l	Isoform 2 of Dynamin-1-like protein	1.19812	ko	wt
				ko / wt	0.260062	0.0527846	A0A0G2JWC7;Q5XI19	Fermt2	Fermitin family member 2;Fermitin family homolog 2 (Drosophila)	1.19753	ko	wt
				ko / wt	0.259831	0.066165	D3ZXL1	Arih1	RBR-type E3 ubiquitin transferase	1.19734	ko	wt
				ko / wt	0.259762	0.0525451	A0A0G2JSL4;D3ZLW4	Tsc2	Tuberin	1.19728	ko	wt
				ko / wt	0.25857	0.98335	Q4QQT0	Rpusd4	Mitochondrial RNA pseudouridine synthase Rpusd4	1.19629	ko	wt
				ko / wt	0.258556	0.00785841	P80386	Prkab1	5'-AMP-activated protein kinase subunit beta-1	1.19628	ko	wt
				ko / wt	0.258292	0.985144	Q5I0D5	Lhpp	Phospholysine phosphohistidine inorganic pyrophosphate phosphatase	1.19606	ko	wt
				ko / wt	0.258035	0.828399	A0A0G2K3A7;F1M885	Myo7b	Myosin VIIb	1.19585	ko	wt
				ko / wt	0.257972	0.105918	G3V7K5	Npc1	NPC intracellular cholesterol transporter 1	1.1958	ko	wt
				ko / wt	0.257775	0.276955	P0C0A1	Vps25	Vacuolar protein-sorting-associated protein 25	1.19563	ko	wt
				ko / wt	0.257599	0.607352	A0A0H2UI11;P62893	Rpl39	60S ribosomal protein L39	1.19549	ko	wt
				ko / wt	0.257342	0.00814343	B1WC34	Prkcsh	Protein kinase C substrate 80K-H (Predicted), isoform CRA_b	1.19527	ko	wt
				ko / wt	0.256864	0.00274408	Q9R0T3	Dnajc3	DnaJ homolog subfamily C member 3	1.19488	ko	wt
				ko / wt	0.256805	0.0352683	A0A0G2JXH2;A0A0H2UHS3;Q5PPN7	Ccdc51	Coiled-coil domain-containing protein 51	1.19483	ko	wt
				ko / wt	0.255493	0.570597	Q08013	Ssr3	Translocon-associated protein subunit gamma	1.19374	ko	wt
				ko / wt	0.255459	0.17844	D3ZWZ9	Gpr107	G protein-coupled receptor 107 (Predicted)	1.19372	ko	wt
				ko / wt	0.255142	0.729337	E9PSX7	Hirip3	HIRA-interacting protein 3	1.19345	ko	wt
				ko / wt	0.25491	0.956834	Q6GMN2;Q6GMN2-2	Baiap2	Brain-specific angiogenesis inhibitor 1-associated protein 2;Isoform 2 of Brain-specific angiogenesis inhibitor 1-associated protein 2	1.19326	ko	wt
				ko / wt	0.254807	0.0346933	P06214	Alad	Delta-aminolevulinic acid dehydratase	1.19318	ko	wt
				ko / wt	0.254775	0.549645	B2RZ99	Cks1b	Cyclin-dependent kinases regulatory subunit	1.19315	ko	wt
				ko / wt	0.254719	0.0203495	Q5M883	Clic2	Chloride intracellular channel protein 2	1.1931	ko	wt
				ko / wt	0.253601	0.222383	B4F7B2	Taf10	Transcription initiation factor TFIID subunit 10	1.19218	ko	wt
				ko / wt	0.252727	1.42971e-12	G3V6S3	Calu	Calumenin	1.19146	ko	wt
				ko / wt	0.252449	0.468546	Q9R0T4	Cdh1	Cadherin-1	1.19123	ko	wt
				ko / wt	0.252349	0.0564608	Q6P756	Necap2	Adaptin ear-binding coat-associated protein 2	1.19114	ko	wt
				ko / wt	0.252242	0.313653	F1LXS5	Rcor1	REST corepressor 1	1.19106	ko	wt
				ko / wt	0.252235	0.361141	D4A9M6	Akap1	A kinase (PRKA) anchor protein 1, isoform CRA_b	1.19105	ko	wt
				ko / wt	0.252216	0.0296513	Q3MHS2	Znf830	Zinc finger protein 830	1.19104	ko	wt
				ko / wt	0.252147	2.29861e-10	O35314	Chgb	Secretogranin-1	1.19098	ko	wt
				ko / wt	0.251571	3.66078e-08	D3ZK73	Cul4b	Cullin 4B (Predicted)	1.1905	ko	wt
				ko / wt	0.251505	0.317178	B2RZ23	Cenpa	Centromere protein A	1.19045	ko	wt
				ko / wt	0.250655	0.206163	D4A1D4	Nudt14	Nudix (Nucleoside diphosphate linked moiety X)-type motif 14 (Predicted)	1.18975	ko	wt
				ko / wt	0.249717	0.168185	Q5U2M8	Mdc1	Mediator of DNA damage checkpoint protein 1	1.18897	ko	wt
				ko / wt	0.249625	0.399162	Q6AYF8	Serpinb9	RCG43931	1.1889	ko	wt
				ko / wt	0.249089	0.469646	D3ZEJ6	Asb13	Ankyrin repeat and SOCS box-containing 13 (Predicted), isoform CRA_b	1.18846	ko	wt
				ko / wt	0.248906	0.138445	Q62920;Q62920-2	Pdlim5	PDZ and LIM domain protein 5;Isoform 2 of PDZ and LIM domain protein 5	1.18831	ko	wt
				ko / wt	0.24872	0.318778	Q68FT9	Scly	Selenocysteine lyase	1.18815	ko	wt
				ko / wt	0.248651	0.573138	D4A1G8	Cep170b	Centrosomal protein 170B	1.1881	ko	wt
				ko / wt	0.248554	0.00773436	Q99068	Lrpap1	Alpha-2-macroglobulin receptor-associated protein	1.18802	ko	wt
				ko / wt	0.248207	0.0189063	Q5BK33;Q6F6B2	LOC652956;Mpp1	p55 protein	1.18773	ko	wt
				ko / wt	0.248113	0.0220242	Q5PQN0	Ncald	Neurocalcin-delta	1.18765	ko	wt
				ko / wt	0.247752	0.533899	A4GW50	Stk38l	Non-specific serine/threonine protein kinase	1.18736	ko	wt
				ko / wt	0.247716	0.0138359	A7VLG3;Q4QQS3	OSCP1;Oscp1	Organic solute carrier protein 1;Protein OSCP1	1.18733	ko	wt
				ko / wt	0.247401	0.0546062	A1A5R1	Rbfox2	RNA binding protein fox-1 homolog 2	1.18707	ko	wt
				ko / wt	0.247279	9.07807e-06	Q62703	Rcn2	Reticulocalbin-2	1.18697	ko	wt
				ko / wt	0.24691	0.0115698	G3V7Z3;Q62881	Nol3	Nucleolar protein 3 (Apoptosis repressor with CARD domain), isoform CRA_a;Nucleolar protein 3	1.18666	ko	wt
				ko / wt	0.246653	0.501245	D4AEG3	Ppil4	Peptidylprolyl isomerase-like 4	1.18645	ko	wt
				ko / wt	0.246514	0.000167265	G3V644	Ndufv3	NADH dehydrogenase (Ubiquinone) flavoprotein 3-like, isoform CRA_a	1.18634	ko	wt
				ko / wt	0.246325	0.00686175	P28494	Man2a1	Alpha-mannosidase 2	1.18618	ko	wt
				ko / wt	0.245981	0.0342323	P53565	Cux1	Homeobox protein cut-like 1	1.1859	ko	wt
				ko / wt	0.24446	0.0928978	Q68FS1	Nubp2	Cytosolic Fe-S cluster assembly factor NUBP2	1.18465	ko	wt
				ko / wt	0.244035	0.00329567	D4A206	Tcof1	Treacle ribosome biogenesis factor 1	1.1843	ko	wt
				ko / wt	0.243978	8.8535e-08	A0A0G2JWD2;Q5XI81	Fxr1	Fragile X mental retardation syndrome-related protein 1	1.18425	ko	wt
				ko / wt	0.243625	1.76641e-05	A0A0G2K7G2	Agfg2	ArfGAP with FG repeats 2	1.18396	ko	wt
				ko / wt	0.24327	0.000264313	Q6URK4	Hnrnpa3	Heterogeneous nuclear ribonucleoprotein A3	1.18367	ko	wt
				ko / wt	0.24284	0.317008	M0RAI4	Ears2	Glutamyl-tRNA synthetase 2, mitochondrial	1.18332	ko	wt
				ko / wt	0.24236	0.00989401	P10158	Fosl1	Fos-related antigen 1	1.18293	ko	wt
				ko / wt	0.241498	0.683379	D4A7H9	Chmp7	CHMP family, member 7 (Predicted), isoform CRA_a	1.18222	ko	wt
				ko / wt	0.241288	0.000240645	A0A0G2QC04	Pls1	Plastin 1	1.18205	ko	wt
				ko / wt	0.241283	0.0082405	Q497C3	Mettl26	Methyltransferase-like 26	1.18204	ko	wt
				ko / wt	0.240501	0.0929378	A0A140TAH3;Q5XI13	Grwd1	Glutamate-rich WD repeat-containing protein 1	1.1814	ko	wt
				ko / wt	0.239856	0.665974	E9PTX3;Q4FZR1	Hook2	Hook microtubule-tethering protein 2;Hook2 protein (Fragment)	1.18087	ko	wt
				ko / wt	0.239421	6.42392e-06	D4A4U3	Mdp1	Magnesium-dependent phosphatase 1	1.18052	ko	wt
				ko / wt	0.239109	0.441852	F1LX68	Spats2	Spermatogenesis-associated, serine-rich 2	1.18026	ko	wt
				ko / wt	0.238756	0.0199227	D4AB01	Hint2	Histidine triad nucleotide binding protein 2 (Predicted), isoform CRA_a	1.17997	ko	wt
				ko / wt	0.238606	0.0287058	P97685	Nfasc	Neurofascin	1.17985	ko	wt
				ko / wt	0.238409	0.728147	Q5FWT1	Fam98a	Protein FAM98A	1.17969	ko	wt
				ko / wt	0.238323	0.022117	B2GV96	Ccdc115	Coiled-coil domain-containing 115	1.17962	ko	wt
				ko / wt	0.23832	0.945026	Q5FWT9	Sike1	Suppressor of IKBKE 1	1.17962	ko	wt
				ko / wt	0.238298	0.374745	G3V8N8	Slc7a6os	Liver regeneration-related protein	1.1796	ko	wt
				ko / wt	0.238116	0.445962	A0A0A0MXW1;B0BNK6;P35738	Bckdhb	2-oxoisovalerate dehydrogenase subunit beta, mitochondrial;Branched chain keto acid dehydrogenase E1, beta polypeptide;2-oxoisovalerate dehydrogenase subunit beta, mitochondrial	1.17945	ko	wt
				ko / wt	0.237794	0.237341	G3V8Q2	Ina	Alpha-internexin	1.17919	ko	wt
				ko / wt	0.23765	0.00805276	Q5XIC8	Alkbh3	Alpha-ketoglutarate-dependent dioxygenase alkB homolog 3	1.17907	ko	wt
				ko / wt	0.2373	0.000558738	P27615	Scarb2	Lysosome membrane protein 2	1.17878	ko	wt
				ko / wt	0.237124	0.441279	P70566	Tmod2	Tropomodulin-2	1.17864	ko	wt
				ko / wt	0.236679	0.00249007	Q5M9F5	Dph6	Diphthine--ammonia ligase	1.17828	ko	wt
				ko / wt	0.236648	0.564557	A0A0G2K3Q6;P09117	Aldoc	Fructose-bisphosphate aldolase;Fructose-bisphosphate aldolase C	1.17825	ko	wt
				ko / wt	0.236212	0.0143184	Q6AYH6	Emc10	ER membrane protein complex subunit 10	1.1779	ko	wt
				ko / wt	0.235303	0.287696	B3DM87;D3Z9G1	Fbxw17	Fbxw17 protein;F-box and WD-40 domain protein 17	1.17715	ko	wt
				ko / wt	0.235017	1.21389e-05	Q6AYT0	Cryz	Quinone oxidoreductase	1.17692	ko	wt
				ko / wt	0.234681	0.9687	G3V8G0;P55018	Slc12a3	Solute carrier family 12 member 3	1.17665	ko	wt
				ko / wt	0.234324	0.418015	E9PTK4;Q5BK42	Thnsl1	Threonine synthase-like 1;Threonine synthase-like 1 (S. cerevisiae)	1.17636	ko	wt
				ko / wt	0.233748	0.0507889	D3ZY68;M0R3K2	Gatc	Glutamyl-tRNA(Gln) amidotransferase subunit C, mitochondrial;Glutamyl-tRNA(Gln) amidotransferase subunit C, mitochondrial	1.17589	ko	wt
				ko / wt	0.233669	9.81882e-09	Q8R4A1	Ero1a	ERO1-like protein alpha	1.17582	ko	wt
				ko / wt	0.233507	1.56314e-07	F1M6W2;Q6UPR8	Ermp1	Endoplasmic reticulum metallopeptidase 1	1.17569	ko	wt
				ko / wt	0.233477	0.860972	D3ZKU7	Bloc1s1	Biogenesis of lysosome-related organelles complex 1 subunit 1	1.17566	ko	wt
				ko / wt	0.233422	0.449698	F1LW07	Ppp1r13l	Protein phosphatase 1, regulatory subunit 13-like	1.17562	ko	wt
				ko / wt	0.232629	0.00141473	A0A0G2JW88	Map4	Microtubule-associated protein	1.17497	ko	wt
				ko / wt	0.23253	0.0943254	Q642E6;Q9EQV6	Tpp1	Tripeptidyl peptidase I, isoform CRA_d;Tripeptidyl-peptidase 1	1.17489	ko	wt
				ko / wt	0.232312	3.48568e-07	D3ZTT7	Sun2	Sad1 and UNC84 domain-containing 2	1.17472	ko	wt
				ko / wt	0.231881	0.0733516	Q9JHK1	Casp9	Caspase 9, isoform CRA_a	1.17436	ko	wt
				ko / wt	0.231536	0.0095766	D3ZT71	Bcl2l13	BCL2-like 13	1.17408	ko	wt
				ko / wt	0.23129	0.0406159	D4A652;Q7TMD5	Zc3h14	Zinc finger CCCH domain-containing protein 14	1.17388	ko	wt
				ko / wt	0.231022	0.247119	B5DEG7	Champ1	Chromosome alignment maintaining phosphoprotein 1	1.17367	ko	wt
				ko / wt	0.230957	0.941349	D3ZA93	Acot13	Acyl-CoA thioesterase 13	1.17361	ko	wt
				ko / wt	0.230685	0.453493	P20171	Hras	GTPase HRas	1.17339	ko	wt
				ko / wt	0.2305	0.376504	D4A6L1	Tapbpl	TAP binding protein-like (Predicted)	1.17324	ko	wt
				ko / wt	0.230499	0.00346827	Q6AYL5	Sf3b4	Splicing factor 3B subunit 4	1.17324	ko	wt
				ko / wt	0.230138	0.000392075	B1WC33	Cdc42ep4	CDC42 effector protein (Rho GTPase binding) 4 (Predicted), isoform CRA_a	1.17295	ko	wt
				ko / wt	0.22972	0.760668	E9PU34	Rmnd1	RCG41110	1.17261	ko	wt
				ko / wt	0.229509	0.00164526	A0A0G2K3L9;D3ZZ81	Ppfia1	PTPRF-interacting protein alpha 1	1.17244	ko	wt
				ko / wt	0.229172	1.93163e-05	M0RBL8	Tceal6	Transcription elongation factor A (SII)-like 6	1.17216	ko	wt
				ko / wt	0.229143	0.0114332	A0A0G2QC33	Atg4b	Cysteine protease	1.17214	ko	wt
				ko / wt	0.228972	0.00364676	B0BN37;F1LR76	Hexdc	Uncharacterized protein (Fragment);Hexosaminidase D	1.172	ko	wt
				ko / wt	0.228904	0.00391061	A0A0G2JUC7;Q6AYH5	Dctn2	Dynactin subunit 2	1.17194	ko	wt
				ko / wt	0.22879	0.285605	Q2HWF0-3	Fnbp1l	Isoform 3 of Formin-binding protein 1-like	1.17185	ko	wt
				ko / wt	0.228752	0.842242	Q498D8	Rbx1	Ring-box 1	1.17182	ko	wt
				ko / wt	0.228378	0.434233	P83888	Tubg1	Tubulin gamma-1 chain	1.17152	ko	wt
				ko / wt	0.228314	0.00943413	P54311	Gnb1	Guanine nucleotide-binding protein G(I)/G(S)/G(T) subunit beta-1	1.17147	ko	wt
				ko / wt	0.22809	0.00716806	D4A644	Map7d1	MAP7 domain-containing 1	1.17128	ko	wt
				ko / wt	0.227942	0.0538354	F1LQZ9;Q63560;Q63560-2	Map6	Microtubule-associated protein 6;Microtubule-associated protein 6;Isoform 2 of Microtubule-associated protein 6	1.17116	ko	wt
				ko / wt	0.227768	0.683075	Q66H11	RGD1306195	GTP-binding nuclear protein Ran	1.17102	ko	wt
				ko / wt	0.227648	0.000114213	A0A0G2JXD5	Chn2	Beta-chimaerin	1.17092	ko	wt
				ko / wt	0.227561	0.148791	D3ZD83	Mfsd10	Major facilitator superfamily domain-containing 10	1.17085	ko	wt
				ko / wt	0.227429	0.00563999	G3V734;Q64591	Decr1	2,4-dienoyl CoA reductase 1, mitochondrial, isoform CRA_a;2,4-dienoyl-CoA reductase, mitochondrial	1.17075	ko	wt
				ko / wt	0.226207	0.600643	Q4V8I5	Arl6ip4	ADP-ribosylation factor-like protein 6-interacting protein 4	1.16976	ko	wt
				ko / wt	0.2262	0.0513287	A0A0G2JZD6;P47940	Resp18	Regulated endocrine-specific protein 18	1.16975	ko	wt
				ko / wt	0.226033	0.00434751	F1LMJ8	Micu2	Calcium uptake protein 2, mitochondrial	1.16961	ko	wt
				ko / wt	0.225959	0.104926	G3V818;Q9HB97	Parva	Alpha-parvin	1.16955	ko	wt
				ko / wt	0.225829	0.0667548	D4A3X0;Q7TP06	Cep192;	Centrosomal protein 192;Da1-6	1.16945	ko	wt
				ko / wt	0.225065	0.28255	Q641X2	Leo1	RNA polymerase-associated protein LEO1	1.16883	ko	wt
				ko / wt	0.224782	0.529892	Q6AYZ1	Tuba1c	Tubulin alpha-1C chain	1.1686	ko	wt
				ko / wt	0.224418	0.001336	A0A0G2K6H5;Q75UQ2	Cfdp1	Craniofacial development protein 1	1.16831	ko	wt
				ko / wt	0.224065	0.274788	A0A0G2K101;G3V7L9;Q9ESV1	Luzp1	Leucine zipper protein 1	1.16802	ko	wt
				ko / wt	0.223897	1.13644e-06	P04905	Gstm1	Glutathione S-transferase Mu 1	1.16788	ko	wt
				ko / wt	0.223616	0.313093	A0A0H2UHQ3;B5DFH2;P0C5W1	Map1s	Microtubule-associated protein 1S;BPY2 interacting protein 1 (Predicted), isoform CRA_b;Microtubule-associated protein 1S	1.16766	ko	wt
				ko / wt	0.223412	0.0171805	Q62896	Bet1	BET1 homolog	1.16749	ko	wt
				ko / wt	0.223221	0.137122	Q812D3	Ppil3	Peptidyl-prolyl cis-trans isomerase-like 3	1.16734	ko	wt
				ko / wt	0.223131	7.92837e-09	D4AAI5	Cand2	Cullin-associated NEDD8-dissociated protein 2	1.16726	ko	wt
				ko / wt	0.222638	0.00857102	M0RD14	NaN	Pyruvate kinase	1.16687	ko	wt
				ko / wt	0.222093	0.0519381	F1M265	NaN	Uncharacterized protein	1.16642	ko	wt
				ko / wt	0.222046	0.513972	A0A0G2JTM1	NaN	Uncharacterized protein	1.16639	ko	wt
				ko / wt	0.220812	0.0917848	A0A0G2JYT1	Erc1	ELKS/Rab6-interacting/CAST family member 1	1.16539	ko	wt
				ko / wt	0.220688	0.00460916	D3ZUD3	Wipf2	WAS/WASL-interacting protein family, member 2	1.16529	ko	wt
				ko / wt	0.220484	0.0586942	A0A0G2JXA1;F1LP59	Rab3gap1	Rab3 GTPase-activating protein catalytic subunit	1.16512	ko	wt
				ko / wt	0.220413	0.115665	B2GUV0;P97694	Cyth1	Cyth1 protein;Cytohesin-1	1.16507	ko	wt
				ko / wt	0.220407	0.840857	C5NTX8	TSN3	Tensin3	1.16506	ko	wt
				ko / wt	0.220145	0.000299495	D3ZY02	Pgghg	Protein-glucosylgalactosylhydroxylysine glucosidase	1.16485	ko	wt
				ko / wt	0.220088	0.361241	Q6P6T5	Ocln	Occludin	1.1648	ko	wt
				ko / wt	0.219981	0.0392487	A0A0G2JW03;Q5XIM8	Lpin1	Lipin 1	1.16472	ko	wt
				ko / wt	0.219853	0.000187183	Q5U2U2	Crkl	Crk-like protein	1.16462	ko	wt
				ko / wt	0.21985	0.0523829	F1LPT4;O88831;O88831-2	Camkk2	Calcium/calmodulin-dependent protein kinase kinase 2;Calcium/calmodulin-dependent protein kinase kinase 2;Isoform 2 of Calcium/calmodulin-dependent protein kinase kinase 2	1.16461	ko	wt
				ko / wt	0.219746	0.231418	D4A095	Ccdc112	Coiled-coil domain-containing 112	1.16453	ko	wt
				ko / wt	0.219455	2.00876e-06	P49088	Asns	Asparagine synthetase [glutamine-hydrolyzing]	1.16429	ko	wt
				ko / wt	0.219054	0.0122399	A0A0G2JV04;D3ZHG8	Gga3	Golgi-associated, gamma adaptin ear-containing, ARF-binding protein 3;Golgi associated, gamma adaptin ear containing, ARF binding protein 3 (Predicted)	1.16397	ko	wt
				ko / wt	0.218852	0.142947	A0A0H2UHJ4;Q68FR3	Ints12	Integrator complex subunit 12	1.16381	ko	wt
				ko / wt	0.218718	1.41023e-05	Q9EPB1	Dpp7	Dipeptidyl peptidase 2	1.1637	ko	wt
				ko / wt	0.218685	1.77936e-05	P07323	Eno2	Gamma-enolase	1.16367	ko	wt
				ko / wt	0.218172	0.0088892	B2GUV2;O55166	Vps52	Vacuolar protein sorting 52 (Yeast), isoform CRA_b;Vacuolar protein sorting-associated protein 52 homolog	1.16326	ko	wt
				ko / wt	0.218037	0.0449717	Q9WUC8	Plrg1	Pleiotropic regulator 1	1.16315	ko	wt
				ko / wt	0.217947	0.00139456	Q4KMA2	Rad23b	UV excision repair protein RAD23 homolog B	1.16308	ko	wt
				ko / wt	0.217708	0.0320293	P50411	Ppp1r2	Protein phosphatase inhibitor 2	1.16288	ko	wt
				ko / wt	0.21749	0.0500132	Q8K4Y7	Cant1	Soluble calcium-activated nucleotidase 1	1.16271	ko	wt
				ko / wt	0.217461	6.60957e-05	A0A096MK76;G3V7M5;Q9QZC4	Pcyt1b	Choline-phosphate cytidylyltransferase B	1.16269	ko	wt
				ko / wt	0.217203	0.0115844	Q5RK25	Pmm1	Phosphomannomutase	1.16248	ko	wt
				ko / wt	0.217036	0.150357	D3ZXB1	Map4k2	Mitogen-activated protein kinase kinase kinase kinase	1.16234	ko	wt
				ko / wt	0.216722	0.17058	F1LZX5	Hectd4	HECT domain E3 ubiquitin protein ligase 4	1.16209	ko	wt
				ko / wt	0.216291	0.200542	D4AD33	Rammet	Family with sequence similarity 103, member A1	1.16174	ko	wt
				ko / wt	0.216017	2.40749e-06	O89049	Txnrd1	Thioredoxin reductase 1, cytoplasmic	1.16152	ko	wt
				ko / wt	0.215873	0.031301	B4F786	Cd2bp2	CD2 antigen (Cytoplasmic tail) binding protein 2 (Predicted), isoform CRA_a	1.16141	ko	wt
				ko / wt	0.215126	0.0238736	B2RYK3;P18297	Spr	RCG56371;Sepiapterin reductase	1.16081	ko	wt
				ko / wt	0.214837	0.451222	D3ZFC6;O35802;Q5EBC0	Itih4;ITIH4;Itih4	Inter-alpha-trypsin inhibitor heavy chain family, member 4;Inter-alpha-inhibitor H4 heavy chain;Inter alpha-trypsin inhibitor, heavy chain 4, isoform CRA_a	1.16057	ko	wt
				ko / wt	0.214545	0.0186165	A0A0H2UH90	Vwa5a	von Willebrand factor A domain-containing protein 5A	1.16034	ko	wt
				ko / wt	0.213437	0.00668664	G3V6K3	Exosc7	Exosome component 7	1.15945	ko	wt
				ko / wt	0.213385	0.0844148	G3V8R1;Q9JI85	Nucb2	Nucleobindin 2, isoform CRA_b;Nucleobindin-2	1.15941	ko	wt
				ko / wt	0.213229	0.210542	Q6P752	Tor1aip2	Torsin-1A-interacting protein 2	1.15928	ko	wt
				ko / wt	0.213113	0.0224967	B6DYQ0;P24473	Gstk1	Glutathione S-transferase kappa;Glutathione S-transferase kappa 1	1.15919	ko	wt
				ko / wt	0.213005	0.0295111	A0A0G2JSH3;Q5RJM1;Q5RJM1-2	Srd5a3	Polyprenol reductase;Polyprenol reductase;Isoform 2 of Polyprenol reductase	1.1591	ko	wt
				ko / wt	0.212906	0.031454	Q5XIF4	Sumo3	Small ubiquitin-related modifier 3	1.15902	ko	wt
				ko / wt	0.212502	0.106597	D4A0X3	Btbd8	BTB (POZ) domain-containing 8	1.1587	ko	wt
				ko / wt	0.212356	0.328675	Q6P6S4	Sil1	Nucleotide exchange factor SIL1	1.15858	ko	wt
				ko / wt	0.212261	0.135326	F7F5A1	Ube2e3	Ubiquitin-conjugating enzyme E2E 3	1.1585	ko	wt
				ko / wt	0.212146	0.411111	Q642A5	Pole3	DNA polymerase epsilon subunit 3	1.15841	ko	wt
				ko / wt	0.211718	0.183118	A0A0G2K2H4;F1LSY7	Ern1	Endoplasmic reticulum to nucleus-signaling 1	1.15807	ko	wt
				ko / wt	0.211668	0.126308	Q642A2	Agtrap	Type-1 angiotensin II receptor-associated protein	1.15803	ko	wt
				ko / wt	0.21161	0.0047267	A0A096P6L7;M0R4L3	LOC103690024;Pex5	Peroxisomal targeting signal 1 receptor	1.15798	ko	wt
				ko / wt	0.211564	0.000195563	F1M049	Atxn2	Ataxin 2	1.15794	ko	wt
				ko / wt	0.211165	0.0620993	Q4QQV8	Chmp5	Charged multivesicular body protein 5	1.15762	ko	wt
				ko / wt	0.21109	0.327249	P53610	Pggt1b	Geranylgeranyl transferase type-1 subunit beta	1.15756	ko	wt
				ko / wt	0.211028	8.75473e-06	D4A4D5;P02401	LOC498555;Rplp2	Similar to 60S acidic ribosomal protein P2;60S acidic ribosomal protein P2	1.15751	ko	wt
				ko / wt	0.211003	0.105392	B2RZ28	Fbxo28	F-box protein 28 (Predicted), isoform CRA_a	1.15749	ko	wt
				ko / wt	0.210724	0.0138429	A0A0G2K933;B0BNH0;F1M470	Eif4e2	Eukaryotic translation initiation factor 4E family member 2;Eif4e2 protein;Eukaryotic translation initiation factor 4E family member 2	1.15727	ko	wt
				ko / wt	0.210448	0.0261915	D3ZV75	Mfsd1	Major facilitator superfamily domain-containing 1	1.15705	ko	wt
				ko / wt	0.210421	0.181152	D3ZZ26	Ppp1r3d	Protein phosphatase 1 regulatory subunit	1.15703	ko	wt
				ko / wt	0.210415	0.693675	G3V722	B4galt1	Beta-1,4-galactosyltransferase 1	1.15702	ko	wt
				ko / wt	0.210409	0.479318	Q5M9I5	Uqcrh	Cytochrome b-c1 complex subunit 6, mitochondrial	1.15702	ko	wt
				ko / wt	0.21009	0.0118223	Q6AYE2	Sh3glb1	Endophilin-B1	1.15676	ko	wt
				ko / wt	0.210043	0.277701	D3ZAF6	Atp5j2	ATP synthase subunit f, mitochondrial	1.15672	ko	wt
				ko / wt	0.20969	0.489337	Q5PQS6	Smg9	Protein SMG9	1.15644	ko	wt
				ko / wt	0.209123	0.0252767	A0A0G2K160;D3ZZZ0	Ahctf1	AT hook-containing transcription factor 1	1.15598	ko	wt
				ko / wt	0.20887	0.0407754	D3ZH92	Klhl26	Kelch-like 26 (Drosophila) (Predicted), isoform CRA_d	1.15578	ko	wt
				ko / wt	0.208838	3.46924e-07	O35077	Gpd1	Glycerol-3-phosphate dehydrogenase [NAD(+)], cytoplasmic	1.15576	ko	wt
				ko / wt	0.208401	0.120428	A0A0G2JXG3;Q6AY41	Tmem30a	Cell cycle control protein;Cell cycle control protein 50A	1.15541	ko	wt
				ko / wt	0.207981	0.524612	D4A463	Tpgs1	RCG29268	1.15507	ko	wt
				ko / wt	0.207945	5.81205e-05	M0R5N4	Pfdn4	Prefoldin subunit 4	1.15504	ko	wt
				ko / wt	0.207663	0.0771164	M0R5U6	Tor1aip2	Torsin-1A-interacting protein 2	1.15482	ko	wt
				ko / wt	0.20736	0.446582	Q5XI69	Dhx40	Probable ATP-dependent RNA helicase DHX40	1.15457	ko	wt
				ko / wt	0.207127	0.0157975	P15257	Hnf1a	Hepatocyte nuclear factor 1-alpha	1.15439	ko	wt
				ko / wt	0.206789	0.0204568	Q80W89	Ndufa11	NADH dehydrogenase [ubiquinone] 1 alpha subcomplex subunit 11	1.15412	ko	wt
				ko / wt	0.206503	0.216566	Q6AY97	Ccdc91	Coiled-coil domain-containing protein 91	1.15389	ko	wt
				ko / wt	0.206158	0.295408	D3ZPN3	Mlf2	Myeloid leukemia factor 2 (Predicted), isoform CRA_a	1.15361	ko	wt
				ko / wt	0.205477	0.887683	Q4KLZ3	Dazap1	DAZ associated protein 1, isoform CRA_a	1.15307	ko	wt
				ko / wt	0.205282	0.265142	B0BMY8;D3ZK97;P84245	H3f3b;H3f3c;H3f3b	Histone H3;Histone H3;Histone H3.3	1.15291	ko	wt
				ko / wt	0.205093	0.63217	G3V827;Q08415;Q08415-2	Kyat1	Cysteine conjugate-beta lyase 1, isoform CRA_a;Kynurenine--oxoglutarate transaminase 1, mitochondrial;Isoform 2 of Kynurenine--oxoglutarate transaminase 1, mitochondrial	1.15276	ko	wt
				ko / wt	0.205052	0.0136444	Q5U3Y8	Btf3	Transcription factor BTF3	1.15273	ko	wt
				ko / wt	0.205035	0.42526	D3ZVI9	LOC100911365	Parkinson disease 7 domain containing 1 (Predicted), isoform CRA_a	1.15271	ko	wt
				ko / wt	0.204745	0.440744	B2RZ96	Ube2r2	LOC689226 protein	1.15248	ko	wt
				ko / wt	0.204375	0.476668	A0A0G2K659;D4ABW9	Trim29	Tripartite motif protein 29 (Predicted), isoform CRA_a;Tripartite motif protein 29 (Predicted), isoform CRA_b	1.15219	ko	wt
				ko / wt	0.204071	0.0131786	O70257	Stx7	Syntaxin-7	1.15194	ko	wt
				ko / wt	0.203556	0.36827	O55159	Epcam	Epithelial cell adhesion molecule	1.15153	ko	wt
				ko / wt	0.203533	0.138813	Q6P9T8	Tubb4b	Tubulin beta-4B chain	1.15151	ko	wt
				ko / wt	0.203514	0.193135	A0A140TAG8;Q6P7B7	Zfyve27	Protrudin	1.1515	ko	wt
				ko / wt	0.203508	0.0142741	A0A0G2JSS9	Atl3	Atlastin-3	1.1515	ko	wt
				ko / wt	0.20339	0.363827	P19332-3	Mapt	Isoform Tau-C of Microtubule-associated protein tau	1.1514	ko	wt
				ko / wt	0.202813	1.50984e-07	Q9Z0V5	Prdx4	Peroxiredoxin-4	1.15094	ko	wt
				ko / wt	0.202345	0.332011	Q642B5	Armcx2	Armadillo repeat-containing, X-linked 2	1.15057	ko	wt
				ko / wt	0.20233	0.274102	A0A0G2K7Y0;O35520;Q63135;Q63135-2;Q9QYQ8	Cr1l;Cr1l;Cr1l;Cr1l;	Complement component receptor 1-like protein;5I2 antigen (Fragment);Complement component receptor 1-like protein;Isoform 2 of Complement component receptor 1-like protein;Complement regulatory protein (5I2 antigen) (Fragment)	1.15056	ko	wt
				ko / wt	0.202085	3.8624e-08	D3ZHV7	Sdsl	Serine dehydratase-like (Predicted)	1.15036	ko	wt
				ko / wt	0.201647	0.104439	Q9JKL7	Srek1	Splicing regulatory glutamine/lysine-rich protein 1	1.15001	ko	wt
				ko / wt	0.201573	0.905744	A0A0G2K1B0;D3ZT82	Rbfa	RCG20569, isoform CRA_b;RCG20569, isoform CRA_a	1.14995	ko	wt
				ko / wt	0.201509	0.319728	D3Z8X4	Pole	DNA polymerase epsilon, catalytic subunit	1.1499	ko	wt
				ko / wt	0.201113	0.0726451	D4A9P7	Bola2	BolA family member 2	1.14958	ko	wt
				ko / wt	0.201022	0.838798	B1WC51	Cks2	Cyclin-dependent kinases regulatory subunit	1.14951	ko	wt
				ko / wt	0.200762	0.861447	Q8K3F3	Ppp1r14b	Protein phosphatase 1 regulatory subunit 14B	1.14931	ko	wt
				ko / wt	0.200556	0.180443	D4A8L5	Mocs3	Adenylyltransferase and sulfurtransferase MOCS3	1.14914	ko	wt
				ko / wt	0.200501	0.213193	Q5PQP2	Ebag9	Receptor-binding cancer antigen expressed on SiSo cells	1.1491	ko	wt
				ko / wt	0.200482	0.0212826	P63245	Rack1	Receptor of activated protein C kinase 1	1.14908	ko	wt
				ko / wt	0.200351	0.0739985	G3V8B5;Q499W2	Gins4	DNA replication complex GINS protein SLD5	1.14898	ko	wt
				ko / wt	0.200055	0.875931	A0JN17;P08644-2	Kras	V-Ki-ras2 Kirsten rat sarcoma viral oncogene homolog;Isoform 2B of GTPase KRas	1.14874	ko	wt
				ko / wt	0.199958	0.25671	D3ZWE0	Hist2h2ab	Histone H2A	1.14866	ko	wt
				ko / wt	0.199944	3.17426e-05	F1LSG0	Wasl	Neural Wiskott-Aldrich syndrome protein	1.14865	ko	wt
				ko / wt	0.19962	0.249301	B0BNK1	Rab5c	RAB5C, member RAS oncogene family	1.1484	ko	wt
				ko / wt	0.19962	0.704538	F1M771	Rybp	RING1 and YY1-binding protein	1.1484	ko	wt
				ko / wt	0.199364	0.0120526	P62634	Cnbp	Cellular nucleic acid-binding protein	1.14819	ko	wt
				ko / wt	0.199195	0.000172093	Q63530	Pter	Phosphotriesterase-related protein	1.14806	ko	wt
				ko / wt	0.199143	0.959919	D3ZIV8	Ythdc2	YTH domain-containing 2	1.14802	ko	wt
				ko / wt	0.199122	0.172147	B2GUV6	Sesn2	RCG31441	1.148	ko	wt
				ko / wt	0.19912	0.0187798	A0A0U1RRU5;D4A6C6	Tab1	RCG59826;TGF-beta-activated kinase 1/MAP3K7-binding protein 1	1.148	ko	wt
				ko / wt	0.198949	0.257318	D3ZZ51	Prrc2b	Proline-rich coiled-coil 2B	1.14786	ko	wt
				ko / wt	0.198788	0.756963	Q5XIJ6	Babam1	BRISC and BRCA1-A complex member 1	1.14773	ko	wt
				ko / wt	0.198694	0.0676942	G3V6L8;P70483	Strn	RCG61894, isoform CRA_a;Striatin	1.14766	ko	wt
				ko / wt	0.198636	0.141135	Q6U6G5	Zc3h15	Zinc finger CCCH domain-containing protein 15	1.14761	ko	wt
				ko / wt	0.198538	0.703536	B2RYP3	Fam91a1	Fam91a1 protein	1.14753	ko	wt
				ko / wt	0.198527	0.0856673	D3ZZJ7	Dcp1b	Decapping mRNA 1B	1.14753	ko	wt
				ko / wt	0.198471	0.83353	B1H236;G3V9X1	Zmym1	Zmym1 protein (Fragment);RCG30786	1.14748	ko	wt
				ko / wt	0.197127	0.281437	A0A0G2JUS5	Dolpp1	Dolichyl pyrophosphate phosphatase 1 (Predicted), isoform CRA_b	1.14641	ko	wt
				ko / wt	0.197007	0.247756	Q5BJT2	Ubl3	Ubiquitin-like protein 3	1.14632	ko	wt
				ko / wt	0.196996	0.730399	D4AD01	Zmat2	RCG49513	1.14631	ko	wt
				ko / wt	0.196979	0.0548275	A0A0G2JZ94;F1LR77	Ttc13	Tetratricopeptide repeat domain 13	1.1463	ko	wt
				ko / wt	0.196876	1.02068e-10	P14173	Ddc	Aromatic-L-amino-acid decarboxylase	1.14621	ko	wt
				ko / wt	0.196668	0.0666124	Q5XFW6	Wdr6	WD repeat-containing protein 6	1.14605	ko	wt
				ko / wt	0.196426	0.328028	P97584	Ptgr1	Prostaglandin reductase 1	1.14586	ko	wt
				ko / wt	0.196414	0.195356	P32089	Slc25a1	Tricarboxylate transport protein, mitochondrial	1.14585	ko	wt
				ko / wt	0.196239	0.0603545	Q4V8J6	Ythdf1	YTH N(6)-methyladenosine RNA-binding protein 1	1.14571	ko	wt
				ko / wt	0.195834	0.000109236	O08587	Nup50	Nuclear pore complex protein Nup50	1.14539	ko	wt
				ko / wt	0.195714	2.76986e-05	F2W8B0;P22734;P22734-2	Comt	Catechol-O-methyltransferase, isoform CRA_a;Catechol O-methyltransferase;Isoform 2 of Catechol O-methyltransferase	1.14529	ko	wt
				ko / wt	0.195562	0.552553	B0BNM3	Snx9	Sorting nexin	1.14517	ko	wt
				ko / wt	0.194947	0.0127898	D4A7J8	Prpf4	PRP4 pre-mRNA processing factor 4 homolog (Yeast)	1.14468	ko	wt
				ko / wt	0.194918	1.08561e-05	P04785	P4hb	Protein disulfide-isomerase	1.14466	ko	wt
				ko / wt	0.194862	0.836084	D3ZD80	Gtf3c4	General transcription factor IIIC subunit 4	1.14461	ko	wt
				ko / wt	0.194077	0.023085	A1A5L2;Q499Q4	Pgm1	Pgm1 protein (Fragment);Phosphoglucomutase-1	1.14399	ko	wt
				ko / wt	0.193783	0.495075	A0A0G2K816;A0A0G2KA59;Q6AXU9	Cnot6	CCR4-NOT transcription complex subunit 6	1.14376	ko	wt
				ko / wt	0.193663	2.61688e-06	A0A0G2KA06;D3ZZC3	Klhl22	Kelch-like protein 22	1.14366	ko	wt
				ko / wt	0.193431	0.792589	A0A0A1G491;Q5UAJ8	ND2	NADH-ubiquinone oxidoreductase chain 2	1.14348	ko	wt
				ko / wt	0.193344	0.000470068	Q4QR85;Q7TPI7	Wdr77;LOC100911453	Methylosome protein 50;Ac2-269	1.14341	ko	wt
				ko / wt	0.193214	0.368573	D4A5S6	Alg1	ALG1, chitobiosyldiphosphodolichol beta-mannosyltransferase	1.14331	ko	wt
				ko / wt	0.19307	0.58492	O88269	Abcc6	Multidrug resistance-associated protein 6	1.14319	ko	wt
				ko / wt	0.192941	0.00026751	Q5XFW8	Sec13	Protein SEC13 homolog	1.14309	ko	wt
				ko / wt	0.192858	0.0140497	D3ZT90	Gcdh	Glutaryl-CoA dehydrogenase	1.14303	ko	wt
				ko / wt	0.192802	0.000599925	Q9JHZ4;Q9JHZ4-2	Gripap1	GRIP1-associated protein 1;Isoform 2 of GRIP1-associated protein 1	1.14298	ko	wt
				ko / wt	0.192277	0.0301465	A9CMA3;Q08834	Mgat5	Alpha-1,6-mannosyl-glycoprotein 6-beta-N-acetylglucosaminyltransferase;Alpha-1,6-mannosylglycoprotein 6-beta-N-acetylglucosaminyltransferase A	1.14257	ko	wt
				ko / wt	0.191861	0.0347285	D4AC36	Eif3f	Eukaryotic translation initiation factor 3 subunit F	1.14224	ko	wt
				ko / wt	0.191564	0.0838708	P35465	Pak1	Serine/threonine-protein kinase PAK 1	1.142	ko	wt
				ko / wt	0.191435	0.00167233	Q3MID3	Arfgap2	ADP-ribosylation factor GTPase-activating protein 2	1.1419	ko	wt
				ko / wt	0.191076	0.689483	G3V8N3;Q91ZY6	Psmc3ip	Homologous-pairing protein 2 homolog	1.14161	ko	wt
				ko / wt	0.19064	0.14693	D4A8H5	Ppp4r2	Protein phosphatase 4, regulatory subunit 2	1.14127	ko	wt
				ko / wt	0.189868	0.026453	B0BN64	Polr1e	Polymerase (RNA) I associated factor 1 (Predicted)	1.14066	ko	wt
				ko / wt	0.189669	0.00972601	A0A0G2JTL1;A0A0G2K415;P62603	Trim26	RCG58595, isoform CRA_b;Tripartite motif-containing protein 26;Tripartite motif-containing protein 26	1.1405	ko	wt
				ko / wt	0.189659	0.585056	Q6AYC9	Asb6	Ankyrin repeat and SOCS box-containing 6	1.14049	ko	wt
				ko / wt	0.189493	0.675487	Q5RJK9	Polr1c	Polymerase (RNA) I polypeptide C	1.14036	ko	wt
				ko / wt	0.189312	0.366514	M0R953	Hmgn3	High mobility group nucleosome-binding domain-containing protein 3	1.14022	ko	wt
				ko / wt	0.188987	0.69984	A0A0G2K4Y1;Q2TVU3	Dnaja3	DnaJ heat shock protein family (Hsp40) member A3;TID1	1.13996	ko	wt
				ko / wt	0.188825	0.680693	F1M3L4;Q4KLJ5;Q6AY98	Ube2e1;Ube2e2;Ube2e2	Ubiquitin-conjugating enzyme E2E 1;Ube2e2 protein (Fragment);Ube2e2 protein (Fragment)	1.13983	ko	wt
				ko / wt	0.188431	0.134561	B2RZ27	Sh3bgrl3	SH3 domain binding glutamic acid-rich protein-like 3 (Predicted), isoform CRA_b	1.13952	ko	wt
				ko / wt	0.187664	0.584151	D3ZE30;F1LVA8;Q63767;Q63767-2	Bcar1	Breast cancer anti-estrogen resistance protein 1;Breast cancer anti-estrogen resistance protein 1;Breast cancer anti-estrogen resistance protein 1;Isoform Short of Breast cancer anti-estrogen resistance protein 1	1.13892	ko	wt
				ko / wt	0.186933	0.443402	B2GV02	Racgap1	Rac GTPase-activating protein 1 (Predicted)	1.13834	ko	wt
				ko / wt	0.186726	1.15332e-06	Q5FVH2	Pld3	Phospholipase D3	1.13818	ko	wt
				ko / wt	0.186678	0.00811029	P62961;Q3ZAV2	Ybx1	Nuclease-sensitive element-binding protein 1	1.13814	ko	wt
				ko / wt	0.186642	0.359264	B2RYN0;D3ZFX4	Pgm3	Phosphoacetylglucosamine mutase	1.13811	ko	wt
				ko / wt	0.186462	0.0119425	A0A0G2QC21;A3KMH4;O55043;Q52NK0	Arhgef7	Rho guanine nucleotide exchange factor 7;Arhgef7 protein (Fragment);Rho guanine nucleotide exchange factor 7;PAK-interacting exchange factor	1.13797	ko	wt
				ko / wt	0.18642	0.0950209	D3ZDG0	LOC681282	Hypothetical protein LOC681282	1.13794	ko	wt
				ko / wt	0.18641	0.240042	P85108	Tubb2a	Tubulin beta-2A chain	1.13793	ko	wt
				ko / wt	0.18638	0.0200529	Q6AYR4	Tor2a	Torsin-2A	1.13791	ko	wt
				ko / wt	0.186095	0.611077	Q5XIF5	Degs1	Sphingolipid delta(4)-desaturase DES1	1.13768	ko	wt
				ko / wt	0.186028	0.393622	Q5EAN5;Q9ET20	Scamp4	Secretory carrier-associated membrane protein;Secretory carrier-associated membrane protein 4	1.13763	ko	wt
				ko / wt	0.18583	0.559434	P0DP29;P0DP30;P0DP31	Calm1;Calm2;Calm3	Calmodulin-1;Calmodulin-2;Calmodulin-3	1.13747	ko	wt
				ko / wt	0.185812	0.624142	F1LPP2;Q5RJQ5	Tlk2	Tousled-like kinase 2;Tlk2 protein (Fragment)	1.13746	ko	wt
				ko / wt	0.185747	0.44968	O88506	Stk39	STE20/SPS1-related proline-alanine-rich protein kinase	1.13741	ko	wt
				ko / wt	0.185708	0.00345648	A0JPJ0;Q32WF6	Nmnat1;	Nicotinamide-nucleotide adenylyltransferase	1.13738	ko	wt
				ko / wt	0.185594	0.10755	D4A7U6	Lsm3	LSM3 homolog, U6 small nuclear RNA and mRNA degradation-associated	1.13729	ko	wt
				ko / wt	0.185564	0.067159	G3V665	Castor2	Cytosolic arginine sensor for mTORC1 subunit 2	1.13726	ko	wt
				ko / wt	0.185534	0.0747462	D3ZP15	Rab9b	RAB9B, member RAS oncogene family	1.13724	ko	wt
				ko / wt	0.184917	0.257838	P30277	Ccnb1	G2/mitotic-specific cyclin-B1	1.13675	ko	wt
				ko / wt	0.184784	0.257923	F1LPH1;P27321	Cast	Calpastatin	1.13665	ko	wt
				ko / wt	0.184693	0.802163	D4A6D9	Hs1bp3	HCLS1-binding protein 3	1.13657	ko	wt
				ko / wt	0.18453	0.191294	D3ZXK4	Abhd11	Abhydrolase domain-containing 11	1.13645	ko	wt
				ko / wt	0.183521	0.475579	Q6IRI7;Q8K4B3	Mafk;	MAF bZIP transcription factor K;MAFK	1.13565	ko	wt
				ko / wt	0.18311	0.872569	D3ZM57;Q5BJK8	Golim4	Golgi integral membrane protein 4	1.13533	ko	wt
				ko / wt	0.182968	0.0665193	Q5XI06	Kat8	Histone acetyltransferase KAT8	1.13522	ko	wt
				ko / wt	0.182286	0.142629	A0A0G2JUN5;Q8CIN7	Impa2	Inositol-1-monophosphatase;Inositol monophosphatase 2	1.13468	ko	wt
				ko / wt	0.181612	5.34203e-05	Q642B0	Gpc4	Glypican 4	1.13415	ko	wt
				ko / wt	0.181606	0.637072	O55173	Pdpk1	3-phosphoinositide-dependent protein kinase 1	1.13415	ko	wt
				ko / wt	0.181564	5.58827e-05	B5DFN4	Pfdn5	Prefoldin 5 (Predicted), isoform CRA_a	1.13411	ko	wt
				ko / wt	0.181392	0.383297	B2RYB9	Akap17a	LOC288526 protein	1.13398	ko	wt
				ko / wt	0.18096	0.205736	E9PT90	Spart	Spartin	1.13364	ko	wt
				ko / wt	0.1809	0.00549882	D3ZFY0	Sephs1	Selenophosphate synthetase 1, isoform CRA_a	1.13359	ko	wt
				ko / wt	0.180416	0.582077	D4A6T2	Rpusd3	RNA pseudouridylate synthase domain containing 3 (Predicted), isoform CRA_c	1.13321	ko	wt
				ko / wt	0.180304	0.0669165	B1H282	Colgalt1	Collagen beta(1-O)galactosyltransferase 1	1.13312	ko	wt
				ko / wt	0.180192	0.251747	Q5EB95	Ess2	DiGeorge syndrome critical region gene 14 homolog (Human)	1.13303	ko	wt
				ko / wt	0.180014	0.612155	A0A0G2K4I7;Q4QQS1	Tmem184a	Transmembrane protein 184A	1.13289	ko	wt
				ko / wt	0.179987	0.0796006	P12369	Prkar2b	cAMP-dependent protein kinase type II-beta regulatory subunit	1.13287	ko	wt
				ko / wt	0.179908	0.302086	M0RD40	Sik3	SIK family kinase 3	1.13281	ko	wt
				ko / wt	0.179213	0.272492	A0A0G2K3N5;F1LRD7;P31503	Pou2f1	POU domain protein;POU domain protein;POU domain, class 2, transcription factor 1 (Fragment)	1.13227	ko	wt
				ko / wt	0.179078	0.525679	D4A0U6	Lig4	DNA ligase	1.13216	ko	wt
				ko / wt	0.179065	0.0331924	D4A259	Polr2d	Polymerase (RNA) II (DNA directed) polypeptide D (Predicted)	1.13215	ko	wt
				ko / wt	0.178752	0.754813	F1M1Y1	NaN	Uncharacterized protein	1.1319	ko	wt
				ko / wt	0.178721	0.0994834	P62775	Mtpn	Myotrophin	1.13188	ko	wt
				ko / wt	0.178493	0.409612	A0A0G2JUA6;A0A0G2JXU2;Q5PQQ2	Wbp11l1;Wbp11;Wbp11	WW domain-binding protein 11-like 1;WW domain binding protein 11;WW domain-binding protein 11	1.1317	ko	wt
				ko / wt	0.178174	0.677071	Q66HG9	Mavs	Mitochondrial antiviral-signaling protein	1.13145	ko	wt
				ko / wt	0.17773	4.72505e-05	Q5PPG6	Nap1l5	Nucleosome assembly protein 1-like 5	1.1311	ko	wt
				ko / wt	0.177448	0.0275911	D3ZFQ1	Atxn7l3b	Ataxin 7-like 3B	1.13088	ko	wt
				ko / wt	0.177243	0.500584	F1LMV9	Coro2b	Coronin	1.13072	ko	wt
				ko / wt	0.177009	0.15303	A0A0G2K121;Q5FVQ4	Mlec	Unc-119 lipid-binding chaperone B;Malectin	1.13054	ko	wt
				ko / wt	0.176657	0.497951	Q5XIK2	Tmx2	Thioredoxin-related transmembrane protein 2	1.13026	ko	wt
				ko / wt	0.176509	0.361313	D4A702	Synpo2	Synaptopodin-2	1.13015	ko	wt
				ko / wt	0.176363	0.0312772	F1LR78;Q5XIS1	Ssh3	Protein phosphatase Slingshot homolog 3	1.13003	ko	wt
				ko / wt	0.176202	0.261931	G3V8Q1	Cope	Coatomer subunit epsilon	1.12991	ko	wt
				ko / wt	0.176136	0.0126907	A0A0G2K1Q9;A3E0T0;Q9JMB3	Epb41l3	Erythrocyte membrane protein band 4.1-like 3	1.12985	ko	wt
				ko / wt	0.1761	0.385061	A0A0G2JWJ7;B1WBR1;O35254	Gorasp1	Golgi reassembly-stacking protein 1	1.12983	ko	wt
				ko / wt	0.176006	0.143802	Q5I0J5	Mitd1	MIT domain-containing protein 1	1.12975	ko	wt
				ko / wt	0.175972	0.000214617	P52944	Pdlim1	PDZ and LIM domain protein 1	1.12973	ko	wt
				ko / wt	0.175589	0.0566543	F1LN30	Sumo4	Small ubiquitin-related modifier	1.12943	ko	wt
				ko / wt	0.175493	0.0614781	D3ZW38	Exosc6	Exosome component 6	1.12935	ko	wt
				ko / wt	0.175362	0.245313	A0A0G2K4T5;D4A9F0	Smc5	Structural maintenance of chromosomes 5;SMC5 structural maintenance of chromosomes 5-like 1 (Yeast) (Predicted), isoform CRA_a	1.12925	ko	wt
				ko / wt	0.17524	0.0520446	D3ZFR9	Rdh13	Retinol dehydrogenase 13	1.12915	ko	wt
				ko / wt	0.174961	0.358669	D3ZS52	Tmem258b	Transmembrane protein 258 B	1.12893	ko	wt
				ko / wt	0.174609	4.35666e-07	O70196	Prep	Prolyl endopeptidase	1.12866	ko	wt
				ko / wt	0.174193	0.252945	Q5I0I8	Noc4l	Nucleolar complex protein 4 homolog	1.12833	ko	wt
				ko / wt	0.174105	0.315996	P13838;R9PXZ7	Spn	Leukosialin (Fragment);Leukosialin	1.12826	ko	wt
				ko / wt	0.174012	0.0109665	Q71UF4	Rbbp7	Histone-binding protein RBBP7	1.12819	ko	wt
				ko / wt	0.173833	0.292253	D4AEL3	Dmac1	Distal membrane arm assembly complex 1	1.12805	ko	wt
				ko / wt	0.173767	0.755977	D3Z9H2	Hapln4	Hyaluronan and proteoglycan link protein 4 (Predicted)	1.128	ko	wt
				ko / wt	0.173366	0.445951	A0A0G2K781;D3ZJW3	Ppfibp1	PPFIA-binding protein 1	1.12769	ko	wt
				ko / wt	0.173183	0.00379069	Q9ERK1	Camlg	Calcium signal-modulating cyclophilin ligand	1.12754	ko	wt
				ko / wt	0.173107	0.991024	G3V837;Q63493;Q9R1S6	Cd1d1;Cd1d;Cd1	CD1d1 antigen;Antigen-presenting glycoprotein CD1d;CD1 antigen	1.12748	ko	wt
				ko / wt	0.172873	0.00344215	B5DEI0	Pcyox1l	Pcyox1l protein	1.1273	ko	wt
				ko / wt	0.17284	0.00404652	P84087	Cplx2	Complexin-2	1.12728	ko	wt
				ko / wt	0.172642	0.45009	Q5FVH4	Aktip	AKT-interacting protein	1.12712	ko	wt
				ko / wt	0.172589	0.163516	A1L134	Aup1	Ancient ubiquitous protein 1	1.12708	ko	wt
				ko / wt	0.172369	0.20387	B5DER2	Churc1	Churchill domain-containing 1	1.12691	ko	wt
				ko / wt	0.172295	1.1798e-05	P14668	Anxa5	Annexin A5	1.12685	ko	wt
				ko / wt	0.172282	0.732737	D3ZA55	Ecd	Ecdysoneless cell cycle regulator	1.12684	ko	wt
				ko / wt	0.17209	0.81056	F1M0L2	Tmem102	Transmembrane protein 102	1.12669	ko	wt
				ko / wt	0.171864	0.00206966	G3V834;Q3T1I4	Prrc1	Protein PRRC1	1.12651	ko	wt
				ko / wt	0.171722	0.393598	B1WBY6;G3V6M8	Nup37	Nucleoporin 37;Nucleoporin 37 (Predicted), isoform CRA_a	1.1264	ko	wt
				ko / wt	0.171382	0.00284641	B2RZA9	Ube2l3	Ube2l3 protein	1.12614	ko	wt
				ko / wt	0.171049	0.204827	D4ABV0	Smim26	RGD1566320 (Predicted)	1.12588	ko	wt
				ko / wt	0.171013	0.415537	A0A0G2KAI2	Phf2	PHD finger protein 2	1.12585	ko	wt
				ko / wt	0.170598	0.000734929	G3V9K0	Cars	Cysteinyl-tRNA synthetase (Predicted), isoform CRA_b	1.12553	ko	wt
				ko / wt	0.170305	0.54513	F1LU27	Focad	Focadhesin	1.1253	ko	wt
				ko / wt	0.170267	0.104065	D4A3T0	Sos1	SOS Ras/Rac guanine nucleotide exchange factor 1	1.12527	ko	wt
				ko / wt	0.170245	0.742637	D4A157	Rpp14	Ribonuclease P/MRP subunit p14	1.12525	ko	wt
				ko / wt	0.17002	4.97853e-06	D3ZYH3	Nudt10	Nudix hydrolase 11	1.12507	ko	wt
				ko / wt	0.169887	0.143837	M0R4P9	Ube2h	Ubiquitin-conjugating enzyme E2H	1.12497	ko	wt
				ko / wt	0.16986	0.559813	Q3MIE9	Sms	Spermine synthase	1.12495	ko	wt
				ko / wt	0.169785	0.517737	B0BNF6	March5	Membrane-associated ring finger (C3HC4) 5 (Predicted)	1.12489	ko	wt
				ko / wt	0.169472	0.966656	Q6AXY7	Prpf38b	Pre-mRNA-splicing factor 38B	1.12465	ko	wt
				ko / wt	0.169336	0.0123341	Q6P791	Lamtor1	Ragulator complex protein LAMTOR1	1.12454	ko	wt
				ko / wt	0.169194	0.54472	P04166	Cyb5b	Cytochrome b5 type B	1.12443	ko	wt
				ko / wt	0.169146	0.606298	O08658	Nup88	Nuclear pore complex protein Nup88	1.12439	ko	wt
				ko / wt	0.168888	0.066574	P85973	Pnp	Purine nucleoside phosphorylase	1.12419	ko	wt
				ko / wt	0.168705	0.496416	Q9Z1K2	Spa17	Sperm surface protein Sp17	1.12405	ko	wt
				ko / wt	0.168239	0.00411292	A0A140TAB3;P37285;P37285-2;P37285-3	Klc1	Kinesin light chain 1;Kinesin light chain 1;Isoform A of Kinesin light chain 1;Isoform B of Kinesin light chain 1	1.12369	ko	wt
				ko / wt	0.168027	0.0181762	A0A096MKB0	Rab24	RAB24, member RAS oncogene family	1.12352	ko	wt
				ko / wt	0.167842	0.000824611	B4F7F1	Cstf2	Cleavage stimulation factor subunit 2	1.12338	ko	wt
				ko / wt	0.167746	0.0176131	B4F7A5;Q4L2A2	Cd99	CD99 molecule (Xg blood group);CD99 (Fragment)	1.1233	ko	wt
				ko / wt	0.167472	0.0020203	Q6AYR1	Tfg	RCG52996, isoform CRA_a	1.12309	ko	wt
				ko / wt	0.167379	0.315831	A0A140UHX9	Ccz1b	CCZ1 homolog B, vacuolar protein-trafficking and biogenesis-associated	1.12302	ko	wt
				ko / wt	0.167345	0.349981	D3ZH40	Otud7b	OTU deubiquitinase 7B	1.12299	ko	wt
				ko / wt	0.167252	0.262075	A0A0G2JSW0;P18666	Myl12b	Myosin regulatory light chain 12B	1.12292	ko	wt
				ko / wt	0.166979	0.00814246	D3ZK36	Uhrf2	Ubiquitin-like with PHD and ring finger domains 2	1.12271	ko	wt
				ko / wt	0.166895	0.474924	A0A140TAA2;Q4FZZ1	Pxk	PX domain-containing protein kinase-like protein	1.12264	ko	wt
				ko / wt	0.166698	0.134539	A0A096MJ99;D4A560	Vamp4	Vesicle-associated membrane protein 4 (Predicted), isoform CRA_b;Vesicle-associated membrane protein 4 (Predicted), isoform CRA_a	1.12249	ko	wt
				ko / wt	0.166677	0.888838	D3ZPA1	Gcc1	GRIP and coiled-coil domain-containing 1	1.12247	ko	wt
				ko / wt	0.166509	0.356234	F7FM32	RGD1311345	Queuosine salvage protein	1.12234	ko	wt
				ko / wt	0.166478	0.0840989	B5DEY1;D3ZZ20	Afg3l1	Afg3l1 protein (Fragment);AFG3(ATPase family gene 3)-like 1 (S. cerevisiae)	1.12232	ko	wt
				ko / wt	0.166365	0.0182279	Q4V8B9	Smyd3	Histone-lysine N-methyltransferase	1.12223	ko	wt
				ko / wt	0.166261	0.107834	D4ABI6;Q91Y78	Uchl3	Ubiquitin carboxyl-terminal hydrolase;Ubiquitin carboxyl-terminal hydrolase isozyme L3	1.12215	ko	wt
				ko / wt	0.166216	0.247953	P15684	Anpep	Aminopeptidase N	1.12211	ko	wt
				ko / wt	0.166032	1.16127e-09	A0A0H2UHM5;P11598	Pdia3	Protein disulfide-isomerase;Protein disulfide-isomerase A3	1.12197	ko	wt
				ko / wt	0.166002	0.0406848	A0A0G2JXH6;Q6IG03	Krt73	Keratin, type II cytoskeletal 73;Keratin, type II cytoskeletal 73	1.12194	ko	wt
				ko / wt	0.165847	3.22019e-08	C7E1V1;Q63269	Itpr3	Inositol 1,4,5-trisphosphate receptor type 3;Inositol 1,4,5-trisphosphate receptor type 3	1.12182	ko	wt
				ko / wt	0.165278	0.563575	P11506;P11506-14	Atp2b2	Plasma membrane calcium-transporting ATPase 2;Isoform 2 of Plasma membrane calcium-transporting ATPase 2	1.12138	ko	wt
				ko / wt	0.165267	0.799955	P14925;P14925-2;P14925-3;P14925-4;P14925-5	Pam	Peptidyl-glycine alpha-amidating monooxygenase;Isoform PAM-2 of Peptidyl-glycine alpha-amidating monooxygenase;Isoform PAM-3 of Peptidyl-glycine alpha-amidating monooxygenase;Isoform PAM-3A of Peptidyl-glycine alpha-amidating monooxygenase;Isoform PAM-3B of Peptidyl-glycine alpha-amidating monooxygenase	1.12137	ko	wt
				ko / wt	0.165242	0.0633757	Q4KLI1	Zkscan1	Zinc finger protein with KRAB and SCAN domains 1	1.12135	ko	wt
				ko / wt	0.165039	0.027945	G3V7N8;P97840;P97840-2;Q6P7Q6	Lgals9	Galectin;Galectin-9;Isoform Short of Galectin-9;Galectin	1.1212	ko	wt
				ko / wt	0.164783	0.329124	D4ACF2	Trim21	Tripartite motif protein 21 (Predicted), isoform CRA_a	1.121	ko	wt
				ko / wt	0.164752	0.234118	A0A0G2JWY6;P0CH38	Fbxo45	F-box/SPRY domain-containing protein 1;F-box/SPRY domain-containing protein 1 (Fragment)	1.12097	ko	wt
				ko / wt	0.164513	0.0579709	Q4V8F9	Hsdl2	Hydroxysteroid dehydrogenase-like protein 2	1.12079	ko	wt
				ko / wt	0.164493	0.769619	Q01714	Sp1	Transcription factor Sp1	1.12077	ko	wt
				ko / wt	0.164336	0.617657	B2RZD1	Sec61b	Protein transport protein Sec61 subunit beta	1.12065	ko	wt
				ko / wt	0.164253	0.216475	D4ADE5	Setd7	Histone-lysine N-methyltransferase SETD7	1.12059	ko	wt
				ko / wt	0.164233	0.735499	P97710;Q499T3	Sirpa	Tyrosine-protein phosphatase non-receptor type substrate 1;Sirpa protein	1.12057	ko	wt
				ko / wt	0.164155	0.791491	A0A0G2K8N7;A0A1B0GWP1;Q5U2Z8	Elovl1	Elongation of very long chain fatty acids protein (Fragment);Elongation of very long chain fatty acids protein (Fragment);Elongation of very long chain fatty acids protein 1	1.12051	ko	wt
				ko / wt	0.164126	0.01902	Q80X08	Washc2	WASH complex subunit 2	1.12049	ko	wt
				ko / wt	0.164042	2.79345e-05	B0BNL2	Pin1	Peptidyl-prolyl cis-trans isomerase	1.12042	ko	wt
				ko / wt	0.164023	0.489986	D4A110	Cmtm4	CKLF-like MARVEL transmembrane domain-containing 4	1.12041	ko	wt
				ko / wt	0.163971	0.180713	P43278	H1f0	Histone H1.0	1.12037	ko	wt
				ko / wt	0.163692	0.469739	P55213	Casp3	Caspase-3	1.12015	ko	wt
				ko / wt	0.162636	0.125455	O08815	Slk	STE20-like serine/threonine-protein kinase	1.11933	ko	wt
				ko / wt	0.162611	0.264663	A0A0G2JYD8;G3V7U6	Capn5	Calpain-5	1.11931	ko	wt
				ko / wt	0.162455	0.660495	B2RYK2	Dph1	DPH1 homolog (S. cerevisiae)	1.11919	ko	wt
				ko / wt	0.16241	0.28431	B0BN32;M0R5F5	Cdca5	LOC684771 protein;Cell division cycle-associated 5	1.11916	ko	wt
				ko / wt	0.162385	0.851612	G3V667;Q924W2	Itga6	Integrin subunit alpha 6;Integrin alpha 6 subchain (Fragment)	1.11914	ko	wt
				ko / wt	0.16238	0.0913676	D3ZR64	Zfp598	Zinc finger protein 598 (Predicted)	1.11913	ko	wt
				ko / wt	0.162375	0.00200845	Q9WU70;Q9WU70-2;Q9WU70-3	Stxbp5	Syntaxin-binding protein 5;Isoform 2 of Syntaxin-binding protein 5;Isoform 3 of Syntaxin-binding protein 5	1.11913	ko	wt
				ko / wt	0.162323	0.295034	B2RYJ3	Cul4a	Cullin 4A	1.11909	ko	wt
				ko / wt	0.162314	0.0101472	D3ZCZ9	LOC100912599	NADH dehydrogenase [ubiquinone] iron-sulfur protein 6, mitochondrial	1.11908	ko	wt
				ko / wt	0.162295	0.179138	F1MAA3;Q499R1	Ppp2r5d	Serine/threonine-protein phosphatase 2A 56 kDa regulatory subunit;Ppp2r5d protein (Fragment)	1.11907	ko	wt
				ko / wt	0.161778	0.571999	A0A0G2QC02	Skiv2l	Ski2-like RNA helicase	1.11866	ko	wt
				ko / wt	0.16157	0.397046	A0A0G2K9H3;F1LRE5	Osbpl9	Oxysterol-binding protein	1.1185	ko	wt
				ko / wt	0.161528	0.160247	Q6AY90	Fam192a	Family with sequence similarity 192, member A	1.11847	ko	wt
				ko / wt	0.161462	6.67347e-09	A0A0G2K7E5;Q8CFG7	Cacna2d1	Voltage-dependent calcium channel subunit alpha-2/delta-1;Calcium channel alpha-2 delta-1 subunit isoform e	1.11842	ko	wt
				ko / wt	0.161335	0.0311993	P11348	Qdpr	Dihydropteridine reductase	1.11832	ko	wt
				ko / wt	0.161283	0.406957	B5DEQ0	Ssr2	Translocon-associated protein subunit beta	1.11828	ko	wt
				ko / wt	0.161175	0.344954	Q5RKH6	Os9	Protein OS-9	1.1182	ko	wt
				ko / wt	0.16109	0.0373486	D4AEH3	Psmd7	Proteasome (Prosome, macropain) 26S subunit, non-ATPase, 7 (Predicted)	1.11813	ko	wt
				ko / wt	0.160532	0.0726873	F1M8Y4	Deptor	DEP domain-containing MTOR-interacting protein	1.1177	ko	wt
				ko / wt	0.160529	1.05314e-05	B0BN63	Ahsa1	Activator of Hsp90 ATPase activity 1	1.1177	ko	wt
				ko / wt	0.160487	0.0825709	D4AE56	Ptges2	Prostaglandin E synthase 2 (Predicted), isoform CRA_b	1.11766	ko	wt
				ko / wt	0.160437	0.731296	F1LPB8;Q6P6S9	Entpd5	Ectonucleoside triphosphate diphosphohydrolase 5, isoform CRA_b;Ectonucleoside triphosphate diphosphohydrolase 5	1.11763	ko	wt
				ko / wt	0.160224	1.46961e-05	A0A0G2K5K3;D3ZDB9	Nmral1	NmrA-like family domain-containing protein 1	1.11746	ko	wt
				ko / wt	0.159724	0.0188054	F1LNC4;P58200	Vti1b	Vesicle transport through interaction with t-SNAREs homolog 1B	1.11707	ko	wt
				ko / wt	0.159689	0.0119524	A0A096MJV2;D3Z8K0	Pdzd11	PDZ domain-containing 11 (Fragment);PDZ domain containing 11 (Predicted), isoform CRA_a	1.11705	ko	wt
				ko / wt	0.159635	0.497345	Q5M7U6	Actr2	Actin-related protein 2	1.117	ko	wt
				ko / wt	0.159506	0.0515495	F1M9C0;Q80ZF4	Mapkapk2	Mitogen-activated protein kinase-activated protein kinase 2;Mitogen-activated protein kinase-activated protein kinase-2	1.1169	ko	wt
				ko / wt	0.159488	0.256845	B2GUW4	Exd2	Exdl2 protein	1.11689	ko	wt
				ko / wt	0.159328	0.00229321	A0A0G2JXV6;F1LSD5	Taok2	Serine/threonine-protein kinase TAO2	1.11677	ko	wt
				ko / wt	0.159021	0.97251	Q498U6;Q9JLT3	Dffa;ICAD-S	DNA fragmentation factor subunit alpha;Caspase-activated deoxyribonuclease inhibitor short form	1.11653	ko	wt
				ko / wt	0.158888	0.17011	M0R3Z8	Rbm15	RCG28930, isoform CRA_b	1.11643	ko	wt
				ko / wt	0.158691	0.708476	D3ZRG3	Zfp358	RCG58974	1.11627	ko	wt
				ko / wt	0.158559	1.20569e-10	G3V852	Tln1	RCG55135, isoform CRA_b	1.11617	ko	wt
				ko / wt	0.158447	0.49113	G3V8A4;Q9Z2Q4	Mtr	Methionine synthase	1.11608	ko	wt
				ko / wt	0.158288	0.192947	F1SW39	Psip1	PC4 and SFRS1 interacting protein 1	1.11596	ko	wt
				ko / wt	0.158284	0.235984	F1LPQ8;Q9QX72	Secisbp2	SECIS binding protein 2, isoform CRA_a;Selenocysteine insertion sequence-binding protein 2	1.11596	ko	wt
				ko / wt	0.158198	0.0798029	P31399	Atp5h	ATP synthase subunit d, mitochondrial	1.11589	ko	wt
				ko / wt	0.158029	0.15955	D4AC16	Tbc1d1	TBC1 domain family member 1	1.11576	ko	wt
				ko / wt	0.158024	1.15203e-22	F8QYX0;F8QYX1;P10354;Q5PPG5;Q9R1B7	Chga	Chromogranin A;Chromogranin A;Chromogranin-A;Chga protein;Chromogranin A	1.11576	ko	wt
				ko / wt	0.158005	0.638804	P97570;P97570-2	Pla2g6	85/88 kDa calcium-independent phospholipase A2;Isoform Short of 85/88 kDa calcium-independent phospholipase A2	1.11574	ko	wt
				ko / wt	0.158	0.000294079	Q4KLN7	Arfgap3	ADP-ribosylation factor GTPase-activating protein 3	1.11574	ko	wt
				ko / wt	0.157872	0.267978	Q9JHW0	Psmb7	Proteasome subunit beta type-7	1.11564	ko	wt
				ko / wt	0.157747	0.590907	A7UAK3;O35552;O35552-2;O35552-3;O35552-4;O35552-5;O35552-6;O35552-7;O35552-8	Pfkfb3	6-phosphofructo-2-kinase/fructose-2, 6-biphosphatase 3 splice variant;6-phosphofructo-2-kinase/fructose-2,6-bisphosphatase 3;Isoform 2 of 6-phosphofructo-2-kinase/fructose-2,6-bisphosphatase 3;Isoform 3 of 6-phosphofructo-2-kinase/fructose-2,6-bisphosphatase 3;Isoform 4 of 6-phosphofructo-2-kinase/fructose-2,6-bisphosphatase 3;Isoform 5 of 6-phosphofructo-2-kinase/fructose-2,6-bisphosphatase 3;Is…	1.11554	ko	wt
				ko / wt	0.157241	0.313465	A0A0G2JX16	Qrich1	Glutamine-rich 1	1.11515	ko	wt
				ko / wt	0.157202	0.170405	A9CMA6	Tmem163	Transmembrane protein 163	1.11512	ko	wt
				ko / wt	0.156631	0.735408	A0A0H2UHP5;D3ZD32;D3ZR50	Chd5	Chromodomain-helicase-DNA-binding protein 5	1.11468	ko	wt
				ko / wt	0.156583	0.074009	A0A0G2K8K5	Selenoh	Selenoprotein H	1.11464	ko	wt
				ko / wt	0.156573	0.219113	D3ZKH2	Mon2	MON2 homolog, regulator of endosome-to-Golgi-trafficking	1.11464	ko	wt
				ko / wt	0.15649	0.0399481	D3ZCG2;D3ZJJ7;D3ZSN6;D3ZYN2;D4A1V5	Kif21a	Kinesin family member 21A	1.11457	ko	wt
				ko / wt	0.156381	0.35367	D3ZJA3	Spry4	RCG49355	1.11449	ko	wt
				ko / wt	0.15626	0.719565	P0CC10	Lrrc4b	Leucine-rich repeat-containing protein 4B	1.11439	ko	wt
				ko / wt	0.156034	0.813376	D4A2G7	Eaf1	ELL associated factor 1 (Predicted)	1.11422	ko	wt
				ko / wt	0.155909	0.374845	A0A096MJ28	Ints2	Integrator complex subunit 2	1.11412	ko	wt
				ko / wt	0.155601	0.121967	D3ZWU9	Rmnd5a	Required for meiotic nuclear division 5 homolog A	1.11389	ko	wt
				ko / wt	0.15549	0.035653	F2Z3T7	LOC103694869	Isochorismatase domain-containing protein 1	1.1138	ko	wt
				ko / wt	0.155293	0.0691993	B2RYQ2	Ptpa	Serine/threonine-protein phosphatase 2A activator	1.11365	ko	wt
				ko / wt	0.155265	0.181162	Q4FZS9	Polr3d	Polymerase (RNA) III (DNA directed) polypeptide D, 44kDa	1.11363	ko	wt
				ko / wt	0.155205	0.00122072	A0A0G2JZI2	Eprs	Glutamyl-prolyl-tRNA synthetase	1.11358	ko	wt
				ko / wt	0.155191	0.426108	A0A0G2K7C2;D3ZX13	Kif20b	Kinesin family member 20B	1.11357	ko	wt
				ko / wt	0.155165	0.191868	D3ZT51	Exosc3	Exosome component 3	1.11355	ko	wt
				ko / wt	0.15512	0.346946	Q4QQV0	Tubb6	Tubulin beta chain	1.11351	ko	wt
				ko / wt	0.154515	0.440743	A0A140TAJ3;Q32PX7	Fubp1	Far upstream element-binding protein 1	1.11305	ko	wt
				ko / wt	0.154087	0.116626	Q5M9G1	Hexim1	Protein HEXIM1	1.11272	ko	wt
				ko / wt	0.15408	0.0997256	A0A0G2K4V4;D3Z9P1	Kdsr	3-ketodihydrosphingosine reductase	1.11271	ko	wt
				ko / wt	0.153874	0.405343	A0A0G2KB15;Q5U3Y0	Klhdc10	Kelch domain-containing protein 10	1.11255	ko	wt
				ko / wt	0.153819	0.423047	P16446	Pitpna	Phosphatidylinositol transfer protein alpha isoform	1.11251	ko	wt
				ko / wt	0.153689	0.968306	D4A3P0	Ybx2	Y box-binding protein 2	1.11241	ko	wt
				ko / wt	0.153646	0.708943	P97574	Stc1	Stanniocalcin-1	1.11238	ko	wt
				ko / wt	0.153641	0.667048	B2RYM2	Wipi1	WD repeat domain, phosphoinositide-interacting 1	1.11237	ko	wt
				ko / wt	0.153546	0.0209996	B0BN20	Tspan6	Tetraspanin	1.1123	ko	wt
				ko / wt	0.153335	0.0257871	Q5I0L3	Yars2	Tyrosine--tRNA ligase, mitochondrial	1.11214	ko	wt
				ko / wt	0.153118	0.450441	P68182	Prkacb	cAMP-dependent protein kinase catalytic subunit beta	1.11197	ko	wt
				ko / wt	0.152827	0.0120201	D4AAV4;F1M6X7;Q99N37;Q99N37-4	Arhgap17	Rho GTPase-activating protein 17;Rho GTPase-activating protein 17;Rho GTPase-activating protein 17;Isoform 4 of Rho GTPase-activating protein 17	1.11175	ko	wt
				ko / wt	0.152678	0.119025	Q02589	Adprh	[Protein ADP-ribosylarginine] hydrolase	1.11163	ko	wt
				ko / wt	0.152532	0.196869	P26819	Grk3	Beta-adrenergic receptor kinase 2	1.11152	ko	wt
				ko / wt	0.152415	0.170755	B2RZ29;D3ZNX9	Mapk1ip1l	Mapk1ip1l protein;Mitogen-activated protein kinase 1-interacting protein 1-like	1.11143	ko	wt
				ko / wt	0.152353	9.79078e-06	P48679	Lmna	Prelamin-A/C	1.11138	ko	wt
				ko / wt	0.152327	0.488409	D3ZU57	Riox1	Ribosomal oxygenase 1	1.11136	ko	wt
				ko / wt	0.152253	5.75095e-07	D3ZGE6	Cttn	Cortactin, isoform CRA_c	1.1113	ko	wt
				ko / wt	0.152076	0.0362376	A0A0G2JX72;F1M9N4	Mbnl1	Muscleblind-like-splicing regulator 1	1.11117	ko	wt
				ko / wt	0.151874	0.925864	D4AE03	Engase	Endo-beta-N-acetylglucosaminidase	1.11101	ko	wt
				ko / wt	0.15182	0.55246	F1M4A7	Gse1	Gse1 coiled-coil protein	1.11097	ko	wt
				ko / wt	0.151659	0.320311	A1EC95	Heatr6	HEAT repeat-containing protein 6	1.11085	ko	wt
				ko / wt	0.151541	0.21041	D3ZR79;D3ZXD8	Tmem245	Transmembrane protein 245	1.11076	ko	wt
				ko / wt	0.151359	0.000290096	Q6AZ33	Blvra	Biliverdin reductase A	1.11061	ko	wt
				ko / wt	0.151284	0.00779354	A0A0G2K9C5;A1L1I3;Q3MUI2	Numbl	Numb-like protein;Numb-like protein;Numb-like	1.11056	ko	wt
				ko / wt	0.151178	0.0741152	A0A0H2UI07;B1WBN9;P12928;P12928-2	Pklr	Pyruvate kinase;Pyruvate kinase;Pyruvate kinase PKLR;Isoform L-type of Pyruvate kinase PKLR	1.11048	ko	wt
				ko / wt	0.150367	0.668962	P10687	Plcb1	1-phosphatidylinositol 4,5-bisphosphate phosphodiesterase beta-1	1.10985	ko	wt
				ko / wt	0.150143	0.76366	B1WBU0	Utp23	Similar to RIKEN cDNA D530033C11 (Predicted), isoform CRA_b	1.10968	ko	wt
				ko / wt	0.15011	0.139892	Q6AYD9	Nudt19	Nucleoside diphosphate-linked moiety X motif 19	1.10965	ko	wt
				ko / wt	0.14975	0.752664	B3STT9	Kdm1a	Neuroprotective protein 3	1.10938	ko	wt
				ko / wt	0.149572	0.721711	D3ZVM5	Hspa12b	Heat shock protein family A (Hsp70) member 12B	1.10924	ko	wt
				ko / wt	0.149526	0.0103749	P08081-2;Q5PPP1	Clta	Isoform Non-brain of Clathrin light chain A;Clathrin light chain	1.1092	ko	wt
				ko / wt	0.14945	0.721716	D4A3T2;Q5M7V0	Gatad1	GATA zinc finger domain-containing 1;Gatad1 protein (Fragment)	1.10915	ko	wt
				ko / wt	0.149397	0.592301	A0A140TAA5;Q5U2Y0	Wdr45	WD repeat domain phosphoinositide-interacting protein 4	1.10911	ko	wt
				ko / wt	0.149363	0.0547544	A0A1W2Q5Z6	Tax1bp3	Tax1 (Human T-cell leukemia virus type I) binding protein 3, isoform CRA_a	1.10908	ko	wt
				ko / wt	0.149346	0.120998	D3ZY47	RGD1559896	Similar to RIKEN cDNA 2310022B05 (Predicted)	1.10907	ko	wt
				ko / wt	0.149198	6.61158e-10	O35987	Nsfl1c	NSFL1 cofactor p47	1.10895	ko	wt
				ko / wt	0.149001	0.119491	P06761	Hspa5	Endoplasmic reticulum chaperone BiP	1.1088	ko	wt
				ko / wt	0.148908	0.174455	Q5U205	Stard3nl	STARD3 N-terminal like, isoform CRA_a	1.10873	ko	wt
				ko / wt	0.148904	0.786582	A0A0G2K8N9	Nek9	NIMA-related kinase 9	1.10873	ko	wt
				ko / wt	0.148899	0.220604	G3V7J0;Q02253	Aldh6a1	Aldehyde dehydrogenase family 6, subfamily A1, isoform CRA_b;Methylmalonate-semialdehyde dehydrogenase [acylating], mitochondrial	1.10872	ko	wt
				ko / wt	0.148756	0.397639	A2VCV8;Q2I1Z0	Mlx	MAX-like protein X, isoform CRA_a;MAX-like protein X, isoform CRA_b	1.10861	ko	wt
				ko / wt	0.148753	0.856519	B2RYU6	Trappc2l	Trafficking protein particle complex subunit 2-like protein	1.10861	ko	wt
				ko / wt	0.148734	0.774712	B2GUX3	Mcm5	DNA helicase	1.1086	ko	wt
				ko / wt	0.148452	0.00551933	D3ZW55	Itpa	Inosine triphosphate pyrophosphatase	1.10838	ko	wt
				ko / wt	0.148292	0.195381	Q68FY4	Gc	Group specific component, isoform CRA_b	1.10826	ko	wt
				ko / wt	0.148125	0.426625	A0A0G2JSL2;Q69BT7	Trappc4	RCG58353, isoform CRA_e;Trafficking protein particle complex subunit 4	1.10813	ko	wt
				ko / wt	0.147759	0.00390865	A0A0G2K093;O35162	Hspa13	Heat shock 70 kDa protein 13	1.10785	ko	wt
				ko / wt	0.147347	0.281443	Q63635	Stx6	Syntaxin-6	1.10753	ko	wt
				ko / wt	0.147202	0.0061455	Q5XIP0	Dnajb4	DnaJ (Hsp40) homolog, subfamily B, member 4, isoform CRA_a	1.10742	ko	wt
				ko / wt	0.146783	0.286402	D3ZKQ3	Glmn	FKBP-associated protein, isoform CRA_a	1.1071	ko	wt
				ko / wt	0.146708	0.00226323	P41498;Z4YNF4	Acp1	Low molecular weight phosphotyrosine protein phosphatase	1.10704	ko	wt
				ko / wt	0.146632	0.137134	A0A0G2JUF1;A0A0G2JVG4;A0A0G2K6H4;Q9WVK3	Pecr	Peroxisomal trans-2-enoyl-CoA reductase	1.10698	ko	wt
				ko / wt	0.1465	0.318179	Q6P6Q6	Mterf3	Transcription termination factor 3, mitochondrial	1.10688	ko	wt
				ko / wt	0.14644	0.582902	A0A096MJI4	Gigyf2	Uncharacterized protein (Fragment)	1.10683	ko	wt
				ko / wt	0.146331	0.128251	A0A140TAE6;Q9Z311	Mecr	Enoyl-[acyl-carrier-protein] reductase, mitochondrial;Enoyl-[acyl-carrier-protein] reductase, mitochondrial	1.10675	ko	wt
				ko / wt	0.146326	0.220826	Q5M9F1	Rbm34	RNA-binding protein 34	1.10675	ko	wt
				ko / wt	0.14628	0.414764	Q6JE36	Ndrg1	Protein NDRG1	1.10671	ko	wt
				ko / wt	0.146149	0.203146	A0A0G2K2K5;D3ZHA9	Med16	Mediator of RNA polymerase II transcription subunit 16	1.10661	ko	wt
				ko / wt	0.146079	0.0951187	O35876;Q6P684	Smn1	Survival motor neuron protein;Survival motor neuron 1	1.10656	ko	wt
				ko / wt	0.146045	0.0604723	A0A0G2K014;Q5XI38	Lcp1	Lymphocyte cytosolic protein 1	1.10653	ko	wt
				ko / wt	0.145983	0.217767	G3V949	Clip2	CAP-Gly domain-containing linker protein 2	1.10648	ko	wt
				ko / wt	0.14598	0.000226449	A0A0G2K6I4	Enah	ENAH, actin regulator	1.10648	ko	wt
				ko / wt	0.145945	0.0367455	Q91ZW6;Q91ZW6-2	Tmlhe	Trimethyllysine dioxygenase, mitochondrial;Isoform 2 of Trimethyllysine dioxygenase, mitochondrial	1.10646	ko	wt
				ko / wt	0.145863	0.99778	Q561R2	Adat3	Probable inactive tRNA-specific adenosine deaminase-like protein 3	1.10639	ko	wt
				ko / wt	0.145727	0.212626	F1M9W9	Trappc8	Similar to TRS85 homolog (Predicted)	1.10629	ko	wt
				ko / wt	0.145614	0.0101181	B4F7F3	Arvcf	ARVCF, delta catenin family member	1.1062	ko	wt
				ko / wt	0.145513	0.543475	B1H264	Tbc1d17	TBC1 domain family, member 17 (Predicted)	1.10612	ko	wt
				ko / wt	0.145338	0.0928945	P70618	Mapk14	Mitogen-activated protein kinase 14	1.10599	ko	wt
				ko / wt	0.145308	0.00193978	P31044	Pebp1	Phosphatidylethanolamine-binding protein 1	1.10597	ko	wt
				ko / wt	0.145174	0.429758	P52287;Q45QL4	Gnb3	Guanine nucleotide-binding protein G(I)/G(S)/G(T) subunit beta-3;Guanine nucleotide binding protein beta 3 (Fragment)	1.10586	ko	wt
				ko / wt	0.145166	0.21762	Q7TNZ9	Cmtm6	CKLF-like MARVEL transmembrane domain-containing 6	1.10586	ko	wt
				ko / wt	0.145124	0.47343	G3V7L0;P24483;Q2XTA9	Fdx1	Adrenodoxin, mitochondrial;Adrenodoxin, mitochondrial;Ferredoxin 1 (Fragment)	1.10583	ko	wt
				ko / wt	0.145035	0.000229967	G3V997	Dcx	Neuronal migration protein doublecortin	1.10576	ko	wt
				ko / wt	0.144918	0.08481	B0BN19	Rab22a	RAB22A, member RAS oncogene family (Predicted), isoform CRA_b	1.10567	ko	wt
				ko / wt	0.144551	0.439389	F1M5Q6	Fbxo21	F-box protein 21	1.10539	ko	wt
				ko / wt	0.144415	0.434678	D3ZSX6	Paxip1	PAX-interacting protein 1	1.10528	ko	wt
				ko / wt	0.144329	0.210112	M0R6Q4;Q2YDU5	Fgd1	FYVE, RhoGEF and PH domain containing 1;FYVE, RhoGEF and PH domain containing 1	1.10522	ko	wt
				ko / wt	0.144312	0.220185	M0RDC9	Exosc1	Exosome component 1	1.1052	ko	wt
				ko / wt	0.144288	0.0240116	Q6MG20	Gtf2h4	General transcription factor IIH subunit 4	1.10518	ko	wt
				ko / wt	0.144274	0.0579601	B0BN46	Grhpr	Glyoxylate and hydroxypyruvate reductase	1.10517	ko	wt
				ko / wt	0.144109	0.377178	A0A0G2KAX2	RGD1305455	Similar to hypothetical protein FLJ10925	1.10505	ko	wt
				ko / wt	0.143979	0.577685	Q5XII9	Mtfr1l	Mitochondrial fission regulator 1-like	1.10495	ko	wt
				ko / wt	0.143868	0.347622	D3ZKR9	Tut7	Zinc finger CCHC-type-containing 6	1.10486	ko	wt
				ko / wt	0.143861	0.244283	Q4KM72	Nsmce3	Ndnl2 protein (Fragment)	1.10486	ko	wt
				ko / wt	0.143846	0.772859	A1L1K8	Habp4	Intracellular hyaluronan-binding protein 4	1.10485	ko	wt
				ko / wt	0.143809	0.00139518	P31016	Dlg4	Disks large homolog 4	1.10482	ko	wt
				ko / wt	0.143746	0.297179	A0A0H2UHH3;Q5RKI8	Abcb8	ATP-binding cassette sub-family B member 8, mitochondrial;ATP-binding cassette sub-family B member 8, mitochondrial	1.10477	ko	wt
				ko / wt	0.143677	0.706553	O35165	Gosr2	Golgi SNAP receptor complex member 2	1.10472	ko	wt
				ko / wt	0.143488	0.71271	D3ZLR9	Kcnk16	Potassium two pore domain channel subfamily K member 16	1.10457	ko	wt
				ko / wt	0.143209	0.18139	P51146	Rab4b	Ras-related protein Rab-4B	1.10436	ko	wt
				ko / wt	0.143111	0.268579	D3Z900;O88994	Marc2	Mitochondrial amidoxime reducing component 2	1.10428	ko	wt
				ko / wt	0.14305	0.0121343	D3ZFJ3	Sh3bp1	SH3 domain-binding protein 1	1.10424	ko	wt
				ko / wt	0.143019	0.0698978	A0A0G2JSL8	Adk	Adenosine kinase, isoform CRA_b	1.10421	ko	wt
				ko / wt	0.142966	6.67891e-06	G3V6G5	Tbl1x	Transducin (Beta)-like 1 X-linked (Predicted)	1.10417	ko	wt
				ko / wt	0.14293	0.972925	A0A0G2JTY3;Q6IRK4;Q9Z296	Slc37a4;Slc37a4;	Solute carrier family 37 member 4;Solute carrier family 37 (Glucose-6-phosphate transporter), member 4;Putative glycogen storage disease type 1b protein	1.10415	ko	wt
				ko / wt	0.142842	0.455454	P01322	Ins1	Insulin-1	1.10408	ko	wt
				ko / wt	0.142706	0.117133	A0A0G2K9Q1;Q66H74	Golph3l	Golgi phosphoprotein 3-like	1.10397	ko	wt
				ko / wt	0.142684	0.0388184	A0A0G2K9Q9	Krt17	Keratin, type I cytoskeletal 17	1.10396	ko	wt
				ko / wt	0.142552	0.168924	G3V660	Nsun5	NOL1/NOP2/Sun domain family, member 5 (Predicted)	1.10386	ko	wt
				ko / wt	0.142537	0.386206	F1M8K7;Q5M7T0	Alg3	Dol-P-Man:Man(5)GlcNAc(2)-PP-Dol alpha-1,3-mannosyltransferase;Dol-P-Man:Man(5)GlcNAc(2)-PP-Dol alpha-1,3-mannosyltransferase	1.10384	ko	wt
				ko / wt	0.142462	0.67343	Q68FR8	Tuba3a	Tubulin alpha-3 chain	1.10379	ko	wt
				ko / wt	0.142435	0.325398	Q6AYN4	Phyhipl	Phytanoyl-CoA hydroxylase-interacting protein-like	1.10377	ko	wt
				ko / wt	0.142052	0.651752	P80067	Ctsc	Dipeptidyl peptidase 1	1.10347	ko	wt
				ko / wt	0.14196	1.27599e-05	E9PTB2	Supt5h	Transcription elongation factor SPT5	1.1034	ko	wt
				ko / wt	0.141887	0.0073238	B5DER3;Q711G3	Iah1	Hypertrophic agonist responsive protein B64, isoform CRA_b;Isoamyl acetate-hydrolyzing esterase 1 homolog	1.10335	ko	wt
				ko / wt	0.141868	0.19214	Q6AYS3	Ctsa	Carboxypeptidase	1.10333	ko	wt
				ko / wt	0.141744	0.32519	G3V9Y3	Ttc25	Tetratricopeptide repeat domain 25	1.10324	ko	wt
				ko / wt	0.14113	0.10356	D3ZR17	Snrnp27	Similar to putative nucleic acid binding protein RY-1; EST AI449063 (Predicted)	1.10277	ko	wt
				ko / wt	0.141018	0.779053	Q5BK51	Fbxo27	RGD1563982 protein	1.10268	ko	wt
				ko / wt	0.140983	0.590302	Q6AYG3	Prune1	Exopolyphosphatase PRUNE1	1.10266	ko	wt
				ko / wt	0.140876	0.353077	D3ZDN6	Zfp787	Similar to TTF-I interacting peptide 20; TIP20; Transcription Termination Factor I Interacting Peptide 20 (Predicted)	1.10257	ko	wt
				ko / wt	0.140816	0.163628	G3V8R0	RGD1311703	Similar to sid2057p, isoform CRA_a	1.10253	ko	wt
				ko / wt	0.140766	0.951837	G3V779	Lad1	Ladinin-1	1.10249	ko	wt
				ko / wt	0.140695	0.000230715	A0A0G2JTN4	Pfas	Phosphoribosylformylglycinamidine synthase	1.10244	ko	wt
				ko / wt	0.14049	0.0665217	Q561S0	Ndufa10	NADH dehydrogenase [ubiquinone] 1 alpha subcomplex subunit 10, mitochondrial	1.10228	ko	wt
				ko / wt	0.140411	0.39171	G3V712	Krt7	Keratin complex 2, basic, gene 7, isoform CRA_a	1.10222	ko	wt
				ko / wt	0.140381	0.0831147	A0A146J2K6	Nebl	Lasp-2	1.1022	ko	wt
				ko / wt	0.140155	0.160895	D4A465	Lamtor2	Late endosomal/lysosomal adaptor, MAPK and MTOR activator 2	1.10202	ko	wt
				ko / wt	0.139947	0.469966	Q498M9	LOC303448	Similar to glyceraldehyde-3-phosphate dehydrogenase	1.10187	ko	wt
				ko / wt	0.139674	0.0886733	F1LRL4	Tbc1d9b	Similar to TBC1 domain family, member 8; BUB2-like protein 1; vascular Rab-GAP/TBC-containing (Predicted), isoform CRA_a	1.10166	ko	wt
				ko / wt	0.139466	0.0072214	A0A0G2K1S0;B0BNL0;Q80ZG5	Slu7	Pre-mRNA-splicing factor SLU7;Similar to step II splicing factor SLU7; DNA segment, Chr 11, ERATO Doi 730, expressed; DNA segment, Chr 3, Brigham & Womens Genetics 0878 expressed, isoform CRA_a;Pre-mRNA-splicing factor SLU7	1.1015	ko	wt
				ko / wt	0.139254	0.644147	Q76K24	Ankrd46	Ankyrin repeat domain-containing protein 46	1.10134	ko	wt
				ko / wt	0.139206	0.0770576	Q6AY46	Trmt61a	tRNA (adenine(58)-N(1))-methyltransferase catalytic subunit TRMT61A	1.1013	ko	wt
				ko / wt	0.138789	5.07751e-05	B2RYW9	Fahd2	Fumarylacetoacetate hydrolase domain-containing protein 2	1.10098	ko	wt
				ko / wt	0.138172	0.0217737	B1H275	Bud23	BUD23, rRNA methyltransferase and ribosome maturation factor	1.10051	ko	wt
				ko / wt	0.137919	0.000141229	Q5U2Q3	NaN	Ester hydrolase C11orf54 homolog	1.10032	ko	wt
				ko / wt	0.137806	0.000171286	O35828	Coro7	Coronin-7	1.10023	ko	wt
				ko / wt	0.137607	0.885875	Q6MGA9	Brd2	Bromodomain-containing protein 2	1.10008	ko	wt
				ko / wt	0.137249	0.614254	D4A1R0	Dhx37	DEAH-box helicase 37	1.09981	ko	wt
				ko / wt	0.137201	0.166127	Q6PCU8	Ndufv3	NADH dehydrogenase [ubiquinone] flavoprotein 3, mitochondrial	1.09977	ko	wt
				ko / wt	0.137177	9.86983e-06	G3V845	Plcg1	Phosphoinositide phospholipase C	1.09975	ko	wt
				ko / wt	0.13717	0.792653	D3ZR95	Cystm1	Cysteine-rich and transmembrane domain-containing protein 1	1.09975	ko	wt
				ko / wt	0.137127	0.238407	G3V805	Tprkb	EKC/KEOPS complex subunit Tprkb	1.09971	ko	wt
				ko / wt	0.136637	0.00471331	D4A1Y5	Mthfd2	Methylenetetrahydrofolate dehydrogenase (NADP+-dependent) 2, methenyltetrahydrofolate cyclohydrolase	1.09934	ko	wt
				ko / wt	0.136627	0.212952	Q4V8A0	Nsmce2	E3 SUMO-protein ligase NSE2	1.09933	ko	wt
				ko / wt	0.136563	0.0166339	B1WC32	Uba2	RCG53609	1.09928	ko	wt
				ko / wt	0.136534	0.950423	A0A0G2K9Q0;D3ZA89	Tbck	TBC1 domain-containing kinase;Similar to RIKEN cDNA A630047E20 (Predicted)	1.09926	ko	wt
				ko / wt	0.136279	6.79492e-08	A0A0G2JU66;F1LQX9;Q9ES54	Nploc4	Nuclear protein localization protein 4 homolog	1.09907	ko	wt
				ko / wt	0.13601	0.599466	B2GV37	Zfp593	Zinc finger protein 593 (Predicted), isoform CRA_a	1.09886	ko	wt
				ko / wt	0.135872	0.000200872	Q5RKG9	Eif4b	Eukaryotic translation initiation factor 4B	1.09876	ko	wt
				ko / wt	0.135754	0.0025168	B0BN99	Hmgb3	Hmgb3 protein	1.09867	ko	wt
				ko / wt	0.135728	0.155887	P19836	Pcyt1a	Choline-phosphate cytidylyltransferase A	1.09865	ko	wt
				ko / wt	0.135517	0.0281261	Q1RP74	LOC103690005	RCG53953, isoform CRA_a	1.09849	ko	wt
				ko / wt	0.135298	0.371642	Q5M9H7	Dnaja2	DnaJ (Hsp40) homolog, subfamily A, member 2, isoform CRA_b	1.09832	ko	wt
				ko / wt	0.134976	0.326637	D3ZAQ6	Nol7	Nucleolar protein 7	1.09807	ko	wt
				ko / wt	0.134921	0.455965	Q8VHC1	Cst6	Cystatin	1.09803	ko	wt
				ko / wt	0.134781	0.187448	D3ZYL4	Mrpl50	Mitochondrial ribosomal protein L50 (Predicted)	1.09793	ko	wt
				ko / wt	0.134729	0.824026	G3V8C6;Q6QGW5	Sra1	Steroid receptor RNA activator 1, isoform CRA_a;Steroid receptor RNA activator 1	1.09789	ko	wt
				ko / wt	0.134507	0.511342	G3V766;Q9JIL9	Nbn	Nibrin	1.09772	ko	wt
				ko / wt	0.134418	0.713391	A0A0G2K931;E9PSV5	Psat1	Phosphoserine aminotransferase	1.09765	ko	wt
				ko / wt	0.134322	0.0239942	Q2LAP6	Tes	Testin	1.09758	ko	wt
				ko / wt	0.133937	0.00370095	Q6PEC1	Tbca	Tubulin-specific chaperone A	1.09728	ko	wt
				ko / wt	0.133659	0.284475	A0A0G2JWP1	Cstf2	Cleavage stimulation factor subunit 2	1.09707	ko	wt
				ko / wt	0.133331	0.498738	Q6AZ83	G6pc3	Glucose-6-phosphatase 3	1.09682	ko	wt
				ko / wt	0.133125	0.256559	Q78EG7	Ptp4a1	Protein tyrosine phosphatase type IVA 1	1.09667	ko	wt
				ko / wt	0.132663	9.61398e-06	A0A0G2JZ83;U6A022	Agap3;AGAP3	ArfGAP with GTPase domain, ankyrin repeat and PH domain 3;ArfGAP with GTPase domain, ankyrin repeat and PH domain 3	1.09632	ko	wt
				ko / wt	0.132531	0.00484962	D4A478	Ntpcr	Nucleoside-triphosphatase, cancer-related	1.09621	ko	wt
				ko / wt	0.132471	0.954436	Q5EB77	Rab18	Ras-related protein Rab-18	1.09617	ko	wt
				ko / wt	0.132282	0.600488	G3V647;O35331	Pdxk	Pyridoxal kinase	1.09603	ko	wt
				ko / wt	0.132153	0.301638	A0A0G2K189	Scrn3	Secernin 3, isoform CRA_a	1.09593	ko	wt
				ko / wt	0.132091	0.199582	A0A0G2K2A7;D4ADJ7	Med11	Mediator of RNA polymerase II transcription subunit 11	1.09588	ko	wt
				ko / wt	0.132055	0.731618	A0A0G2JV84	Gpt2	Glutamic--pyruvic transaminase 2	1.09585	ko	wt
				ko / wt	0.132027	1.72384e-05	Q6PDW4	Psmb1	Proteasome subunit beta type	1.09583	ko	wt
				ko / wt	0.131965	0.000848965	D3ZF45	Larp4b	La ribonucleoprotein domain family, member 4B	1.09579	ko	wt
				ko / wt	0.131917	0.613978	G3V7B6;P0C089	Ptpmt1	Phosphatidylglycerophosphatase and protein-tyrosine phosphatase 1	1.09575	ko	wt
				ko / wt	0.131916	0.154888	D4A7Q5	Ddx28	DEAD (Asp-Glu-Ala-Asp) box polypeptide 28 (Predicted)	1.09575	ko	wt
				ko / wt	0.131863	0.0431635	Q4QQW8	Plbd2	Putative phospholipase B-like 2	1.09571	ko	wt
				ko / wt	0.13176	0.000490256	Q03344	Atpif1	ATPase inhibitor, mitochondrial	1.09563	ko	wt
				ko / wt	0.131735	0.7911	F7F855;Q569A4	Ralyl	RALY RNA-binding protein-like;Hypothetical LOC294883	1.09561	ko	wt
				ko / wt	0.131531	0.0669493	G3V751	Mrgbp	MRG/MORF4L-binding protein	1.09546	ko	wt
				ko / wt	0.131448	0.101672	D3ZWP6	Plxna2	Plexin A2	1.09539	ko	wt
				ko / wt	0.130529	0.492893	Q4KLI0	Smarcb1	SWI/SNF related, matrix associated, actin dependent regulator of chromatin, subfamily b, member 1, isoform CRA_b	1.0947	ko	wt
				ko / wt	0.130349	0.430292	Q6TUD4	Yipf3	Protein YIPF3	1.09456	ko	wt
				ko / wt	0.130154	0.942454	B2RYD7	Stt3b	RCG25591, isoform CRA_a	1.09441	ko	wt
				ko / wt	0.129793	0.00997813	A0A096P6L8;F1LST1;P04937;P04937-2;P04937-3;P04937-4	Fn1	Fibronectin 1, isoform CRA_a;Fibronectin 1, isoform CRA_c;Fibronectin;Isoform 2 of Fibronectin;Isoform 3 of Fibronectin;Isoform 4 of Fibronectin	1.09414	ko	wt
				ko / wt	0.12958	0.201332	Q66HA4;Q66HA4-2	Tax1bp1	Tax1-binding protein 1 homolog;Isoform 2 of Tax1-binding protein 1 homolog	1.09398	ko	wt
				ko / wt	0.129276	0.258694	D3ZPQ4	Zfp800	Zinc finger protein 800	1.09374	ko	wt
				ko / wt	0.129045	0.15399	D3ZWU1	Brd3	Bromodomain containing 3 (Predicted), isoform CRA_b	1.09357	ko	wt
				ko / wt	0.128948	0.00121227	Q641X3	Hexa	Beta-hexosaminidase subunit alpha	1.0935	ko	wt
				ko / wt	0.128517	0.553885	Q5I0I4	Dmac2	Distal membrane-arm assembly complex protein 2	1.09317	ko	wt
				ko / wt	0.128464	0.0188757	P17955	Nup62	Nuclear pore glycoprotein p62	1.09313	ko	wt
				ko / wt	0.12826	0.223185	A0A0G2K9K2;D4A927	Tacc1	Transforming, acidic coiled-coil-containing protein 1;Transforming, acidic coiled-coil-containing protein 1	1.09297	ko	wt
				ko / wt	0.12807	7.49473e-06	G3V9V9;Q62908	Csrp2	Cysteine and glycine-rich protein 2, isoform CRA_b;Cysteine and glycine-rich protein 2	1.09283	ko	wt
				ko / wt	0.128047	0.359707	A0A0G2JVC6;A0A0G2K0G0;D3ZWZ8;D4A303;F1M659	Cbfa2t3;Runx1t1;Runx1t1;Cbfa2t3;Cbfa2t2	CBFA2/RUNX1 translocation partner 3;RUNX1 translocation partner 1;CBFA2T1 identified gene homolog (Human) (Predicted), isoform CRA_b;CBFA2/RUNX1 translocation partner 3;CBFA2/RUNX1 translocation partner 2	1.09281	ko	wt
				ko / wt	0.12759	3.67135e-05	F1M9V7	Npepps	Aminopeptidase	1.09247	ko	wt
				ko / wt	0.127564	0.00764963	D4ABD7	Trip11	Thyroid hormone receptor interactor 11	1.09245	ko	wt
				ko / wt	0.127489	0.0476868	B2RYF8;G3V828	Cnpy3	Cnpy3 protein;Canopy FGF-signaling regulator 3	1.09239	ko	wt
				ko / wt	0.127475	0.0492502	P51646	Arl5a	ADP-ribosylation factor-like protein 5A	1.09238	ko	wt
				ko / wt	0.127319	0.879098	Q5XIC0	Eci2	Enoyl-CoA delta isomerase 2, mitochondrial	1.09226	ko	wt
				ko / wt	0.127213	2.40932e-05	Q68G31	Pbld	Phenazine biosynthesis-like domain-containing protein	1.09218	ko	wt
				ko / wt	0.126847	0.0112486	Q5U2X0	Cdkn2aip	CDKN2A-interacting protein	1.09191	ko	wt
				ko / wt	0.126516	0.385083	Q8CF97	Vcpip1	Deubiquitinating protein VCIP135	1.09165	ko	wt
				ko / wt	0.126497	0.539374	D3ZX42	Rabgap1	G protein-coupled receptor 21 (Predicted), isoform CRA_a	1.09164	ko	wt
				ko / wt	0.126384	2.46903e-06	P08009	Gstm3	Glutathione S-transferase Yb-3	1.09155	ko	wt
				ko / wt	0.12636	0.0113488	B2GUU1;Q1JU70	Ythdf2	YTH domain family 2 (Predicted);ZH3 protein	1.09154	ko	wt
				ko / wt	0.126222	0.166845	P63029	Tpt1	Translationally-controlled tumor protein	1.09143	ko	wt
				ko / wt	0.126137	0.180711	Q99MZ8	Lasp1	LIM and SH3 domain protein 1	1.09137	ko	wt
				ko / wt	0.125898	0.0205797	D3ZEA0	Fndc3a	Fibronectin type III domain containing 3a (Predicted), isoform CRA_a	1.09119	ko	wt
				ko / wt	0.125823	0.381605	B2RZA5	Prorsd1	Prolyl-tRNA synthetase-associated domain-containing 1	1.09113	ko	wt
				ko / wt	0.12557	0.50135	Q9ESG3	Tmem27	Collectrin	1.09094	ko	wt
				ko / wt	0.125298	0.0199451	B5DEY8	Snx6	Sorting nexin	1.09073	ko	wt
				ko / wt	0.125122	0.449816	Q5PQX0	Uxs1	UDP-glucuronic acid decarboxylase 1	1.0906	ko	wt
				ko / wt	0.125018	0.36221	B1WBY8;F7ENH8	Hdac2	Hdac2 protein (Fragment);Histone deacetylase	1.09052	ko	wt
				ko / wt	0.124934	0.619802	D4A6E8	RGD1560065	Similar to RIKEN cDNA 2410004B18	1.09046	ko	wt
				ko / wt	0.124871	0.00580417	D3ZUL8	Zcchc8	Zinc finger CCHC-type-containing 8	1.09041	ko	wt
				ko / wt	0.124835	0.707498	G3V927;P97839	Dlgap4	Discs, large homolog-associated protein 4 (Drosophila);Disks large-associated protein 4	1.09038	ko	wt
				ko / wt	0.124736	0.29806	P97924;P97924-4	Kalrn	Kalirin;Isoform 4 of Kalirin	1.09031	ko	wt
				ko / wt	0.124718	0.0021069	G3V662;P49791	Nup153	Nuclear pore complex protein Nup153	1.09029	ko	wt
				ko / wt	0.124525	0.00574762	Q5XI79	Ndufaf7	Protein arginine methyltransferase NDUFAF7, mitochondrial	1.09015	ko	wt
				ko / wt	0.124523	0.545752	F1LPA4	Pkn2	Serine/threonine-protein kinase N2	1.09015	ko	wt
				ko / wt	0.124447	3.4354e-05	Q62848	Arfgap1	ADP-ribosylation factor GTPase-activating protein 1	1.09009	ko	wt
				ko / wt	0.124395	0.269752	Q5XI64	Abhd6	Monoacylglycerol lipase ABHD6	1.09005	ko	wt
				ko / wt	0.124254	0.246563	Q498R3	Dnajc10	DnaJ homolog subfamily C member 10	1.08994	ko	wt
				ko / wt	0.124164	0.0887477	A0A0G2JXI7	Foxp4	Forkhead box P4	1.08988	ko	wt
				ko / wt	0.124161	0.894386	M0R7G4;M0R7V3	Apoo	MICOS complex subunit	1.08987	ko	wt
				ko / wt	0.123898	0.681985	Q5RJK8	Acbd6	Acyl-CoA-binding domain-containing protein 6	1.08967	ko	wt
				ko / wt	0.123739	0.864632	Q08877;Q08877-10;Q08877-11;Q08877-12;Q08877-13;Q08877-2;Q08877-3;Q08877-4;Q08877-5;Q08877-6;Q08877-7;Q08877-9	Dnm3	Dynamin-3;Isoform 9 of Dynamin-3;Isoform 10 of Dynamin-3;Isoform 11 of Dynamin-3;Isoform 12 of Dynamin-3;Isoform 2 of Dynamin-3;Isoform 3 of Dynamin-3;Isoform 4 of Dynamin-3;Isoform 5 of Dynamin-3;Isoform 6 of Dynamin-3;Isoform 7 of Dynamin-3;Isoform 8 of Dynamin-3	1.08955	ko	wt
				ko / wt	0.123684	0.00605134	Q4KM73	Cmpk1	UMP-CMP kinase	1.08951	ko	wt
				ko / wt	0.123622	0.00798496	D4A5W8	Pgs1	Phosphatidylglycerophosphate synthase 1	1.08947	ko	wt
				ko / wt	0.123582	0.511899	D3ZY31	Pop5	Ribonuclease P/MRP protein subunit POP5	1.08944	ko	wt
				ko / wt	0.123524	0.371872	P23965;Q68G41	Eci1	Enoyl-CoA delta isomerase 1, mitochondrial;Dodecenoyl-Coenzyme A delta isomerase (3,2 trans-enoyl-Coenzyme A isomerase)	1.08939	ko	wt
				ko / wt	0.123349	0.859665	A0A0G2K2I2;A0A0G2K6V0;M0R4A5;P37136;P37136-2;P37136-3;Q505J2	Ache	Carboxylic ester hydrolase;Carboxylic ester hydrolase;Carboxylic ester hydrolase;Acetylcholinesterase;Isoform H of Acetylcholinesterase;Isoform R of Acetylcholinesterase;Carboxylic ester hydrolase	1.08926	ko	wt
				ko / wt	0.123309	1.32306e-06	Q2TA68-3	Opa1	Isoform 3 of Dynamin-like 120 kDa protein, mitochondrial	1.08923	ko	wt
				ko / wt	0.123082	0.888823	D3ZV81	Heatr3	HEAT repeat-containing 3	1.08906	ko	wt
				ko / wt	0.12299	0.519314	A0A0G2K1G0;A0A0G2K2S3;Q7TP73	Bclaf1;Bclaf1;	Mitochondrial fission regulator 2;Mitochondrial fission regulator 2;Aa2-041	1.08899	ko	wt
				ko / wt	0.122918	0.276152	Q3B7D2	Sptlc2	Serine palmitoyltransferase, long chain base subunit 2	1.08894	ko	wt
				ko / wt	0.122824	0.516514	A0A0G2JUU6;Q4QR75	Exosc9	Exosome complex component RRP45	1.08886	ko	wt
				ko / wt	0.122606	0.0440814	D3ZUP8	Lmbrd2	LMBR1 domain-containing 2	1.0887	ko	wt
				ko / wt	0.122523	0.316949	Q63487	RragB	Ras-related GTP-binding protein B	1.08864	ko	wt
				ko / wt	0.12248	0.666694	D4A7E8	Mthfr	Methylenetetrahydrofolate reductase	1.0886	ko	wt
				ko / wt	0.122308	0.124225	Q6YDN8	Gid8	BWK-1	1.08848	ko	wt
				ko / wt	0.122105	0.0505226	D4A7I6	Washc4	WASH complex subunit 4	1.08832	ko	wt
				ko / wt	0.121925	0.551883	Q5XI86	Ptrh2	Peptidyl-tRNA hydrolase 2	1.08819	ko	wt
				ko / wt	0.121706	0.691521	Q99PK0	Xab2	Pre-mRNA-splicing factor SYF1	1.08802	ko	wt
				ko / wt	0.121621	0.234152	A0A0H4SMZ8;A0A0H4SN51;A0A0H4SQ65;A0A0H4SRI2;A0A0H4SRI7;A0A0H4T4D0;D3ZWB2;D4ABK9;Q9EQG6;Q9EQG6-2	Kidins220	Kinase D-interacting substrate 220 isoform 2;Kinase D-interacting substrate 220 isoform 6;Kinase D-interacting substrate 220 isoform 4;Kinase D-interacting substrate 220 isoform 1;Kinase D-interacting substrate 220 isoform 7;Kinase D-interacting substrate 220 isoform 3;Kinase D-interacting substrate of 220 kDa;Kinase D-interacting substrate of 220 kDa;Kinase D-interacting substrate of 220 kDa;Iso…	1.08796	ko	wt
				ko / wt	0.121484	0.808404	A0A0G2K2J0	Shcbp1	SHC-binding and spindle-associated 1	1.08785	ko	wt
				ko / wt	0.12146	0.316381	Q1HL14	Cers1	Ceramide synthase 1	1.08784	ko	wt
				ko / wt	0.121404	0.615466	P61765	Stxbp1	Syntaxin-binding protein 1	1.08779	ko	wt
				ko / wt	0.121332	0.820997	D4A3I4	Btf3l4	Transcription factor BTF3	1.08774	ko	wt
				ko / wt	0.121193	0.0881456	F1LRZ9	Rundc3a	RUN domain-containing 3A	1.08763	ko	wt
				ko / wt	0.121078	0.30421	A0A0G2JSZ5;Q63081	Pdia6	Protein disulfide-isomerase A6	1.08755	ko	wt
				ko / wt	0.121069	3.15747e-09	Q63270	Aco1	Cytoplasmic aconitate hydratase	1.08754	ko	wt
				ko / wt	0.120772	0.00886147	Q6IMA8	Arl10	ADP-ribosylation factor-like 10, isoform CRA_a	1.08732	ko	wt
				ko / wt	0.120553	0.459016	Q32PZ7	Srp72	Srp72 protein (Fragment)	1.08715	ko	wt
				ko / wt	0.120543	0.645617	D3ZVW3	Zc3h4	Zinc finger CCCH-type-containing 4	1.08714	ko	wt
				ko / wt	0.12043	0.0512565	P63331	Ppp2ca	Serine/threonine-protein phosphatase 2A catalytic subunit alpha isoform	1.08706	ko	wt
				ko / wt	0.120041	0.710724	P50137	Tkt	Transketolase	1.08677	ko	wt
				ko / wt	0.119957	6.44228e-05	B1H2A6	Fxr2	FMR1 autosomal homolog 2	1.0867	ko	wt
				ko / wt	0.119783	0.244782	P0C0A9	Svip	Small VCP/p97-interacting protein	1.08657	ko	wt
				ko / wt	0.119707	0.127491	Q5BK85	Tmed1	Transmembrane emp24 domain-containing protein 1	1.08651	ko	wt
				ko / wt	0.119605	0.87462	B0BNG7;Q3B8R8	Nudt16l1	Nudix hydrolase 16-like 1;Nudt16l1 protein (Fragment)	1.08644	ko	wt
				ko / wt	0.119602	0.0520726	F1M5V2	Glipr2	GLI pathogenesis-related 2	1.08643	ko	wt
				ko / wt	0.119484	0.0521436	A0A140TAD1;Q6AY63	Nudt5	ADP-sugar pyrophosphatase	1.08635	ko	wt
				ko / wt	0.119327	9.71686e-08	B2RYL8	Ddx41	DEAD (Asp-Glu-Ala-Asp) box polypeptide 41	1.08623	ko	wt
				ko / wt	0.119209	0.556599	Q5FVK6	Cc2d1b	Coiled-coil and C2 domain-containing protein 1B	1.08614	ko	wt
				ko / wt	0.119162	0.270746	G3V8U9	Psmb4	Proteasome subunit beta	1.0861	ko	wt
				ko / wt	0.119004	0.139504	D4A9J4	Nsd2	Nuclear receptor-binding SET domain protein 2	1.08598	ko	wt
				ko / wt	0.118773	0.00438321	B0BN97;Q498E0	Txndc12	Txndc12 protein (Fragment);Thioredoxin domain-containing protein 12	1.08581	ko	wt
				ko / wt	0.118598	0.231906	D3ZQJ3	Gigyf1	GRB10-interacting GYF protein 1	1.08568	ko	wt
				ko / wt	0.118494	0.00446914	D3ZCS3	Pcbp4	Poly(rC)-binding protein 4	1.0856	ko	wt
				ko / wt	0.11848	0.052402	B2GV35	B3gat3	Galactosylgalactosylxylosylprotein 3-beta-glucuronosyltransferase	1.08559	ko	wt
				ko / wt	0.118134	0.17239	D4A264	Zadh2	Zinc-binding alcohol dehydrogenase, domain-containing 2	1.08533	ko	wt
				ko / wt	0.118081	0.120703	F1M4A4	Kif1a	Kinesin family member 1A	1.08529	ko	wt
				ko / wt	0.117994	0.0105101	Q4KM95	Lrrc42	Leucine-rich repeat-containing protein 42	1.08522	ko	wt
				ko / wt	0.11762	0.214269	Q5XIE8	Itm2b	Integral membrane protein 2B	1.08494	ko	wt
				ko / wt	0.117607	1.47705e-08	Q923K9	A1cf	APOBEC1 complementation factor	1.08493	ko	wt
				ko / wt	0.117579	0.196182	Q400C7;Q400C7-2	Amz2	Archaemetzincin-2;Isoform 2 of Archaemetzincin-2	1.08491	ko	wt
				ko / wt	0.117375	0.518802	D3ZUI1	Apip	Methylthioribulose-1-phosphate dehydratase	1.08476	ko	wt
				ko / wt	0.117282	0.327392	A0A0G2K291;G3V9R3	Sult1d1	Sulfotransferase;Sulfotransferase 1 family member D1	1.08469	ko	wt
				ko / wt	0.117211	0.862476	Q9JLZ1	Glrx3	Glutaredoxin-3	1.08464	ko	wt
				ko / wt	0.11705	0.259177	B0BMU4;M0R589;Q3B8P0	Parl	Presenilin associated, rhomboid-like;Presenilins-associated rhomboid-like protein, mitochondrial;Presenilins-associated rhomboid-like protein, mitochondrial	1.08452	ko	wt
				ko / wt	0.116827	0.401246	A8WCF8	Tprg1l	Tumor protein p63-regulated gene 1-like protein	1.08435	ko	wt
				ko / wt	0.116787	0.707844	B2RYA6	Prcc	Papillary renal cell carcinoma (Translocation-associated) (Predicted)	1.08432	ko	wt
				ko / wt	0.116555	0.465611	Q5XID0;Q7TPI8	Yipf5	Protein YIPF5;Ac2-256	1.08414	ko	wt
				ko / wt	0.116502	0.134511	D3ZH12	Nosip	Nitric oxide synthase-interacting protein	1.0841	ko	wt
				ko / wt	0.116501	0.000704184	B4F774	Gdap1l1	Ganglioside-induced differentiation-associated protein 1-like 1 (Predicted)	1.0841	ko	wt
				ko / wt	0.116399	3.71849e-05	P97532	Mpst	3-mercaptopyruvate sulfurtransferase	1.08403	ko	wt
				ko / wt	0.116399	0.0124984	Q9QX67	Dap	Death-associated protein 1	1.08403	ko	wt
				ko / wt	0.116362	0.0336758	E9PSS1;Q5MPA9;Q5MPA9-2;Q5MPA9-3	Dclk2	Serine/threonine-protein kinase DCLK2;Serine/threonine-protein kinase DCLK2;Isoform 2 of Serine/threonine-protein kinase DCLK2;Isoform 3 of Serine/threonine-protein kinase DCLK2	1.084	ko	wt
				ko / wt	0.116169	0.559351	D4A0W7	Fndc3b	Fibronectin type III domain-containing 3B	1.08385	ko	wt
				ko / wt	0.116144	0.020229	D3ZD09	Cox6b1	Cytochrome c oxidase subunit	1.08383	ko	wt
				ko / wt	0.115782	0.568564	A0A0G2JZI0;M0RBF0	Safb	Scaffold attachment factor B1	1.08356	ko	wt
				ko / wt	0.11575	0.0461046	F1LQQ8;P06760	Gusb	Beta-glucuronidase	1.08354	ko	wt
				ko / wt	0.115699	0.0603449	Q6MG70;Q99PW3	Neu1	Neuraminidase 1, isoform CRA_b;Sialidase-1	1.0835	ko	wt
				ko / wt	0.115388	0.00080069	D3ZQH9	Rasa4	RAS p21 protein activator 4	1.08327	ko	wt
				ko / wt	0.115347	0.0382423	P53042;Q64538;Q68G16	Ppp5c;;Ppp5c	Serine/threonine-protein phosphatase 5;Serine/threonine-protein phosphatase (Fragment);Serine/threonine-protein phosphatase	1.08324	ko	wt
				ko / wt	0.115337	0.0315234	B5DEM7	Supt4h1	Transcription elongation factor SPT4	1.08323	ko	wt
				ko / wt	0.115248	0.221228	M0RB91	Qtrt2	Queuine tRNA-ribosyltransferase accessory subunit 2	1.08316	ko	wt
				ko / wt	0.115137	0.170126	O35394	Rabac1	Prenylated Rab acceptor protein 1	1.08308	ko	wt
				ko / wt	0.115074	0.593832	Q498R1;Q498R1-2	Mtrr	Methionine synthase reductase;Isoform 2 of Methionine synthase reductase	1.08303	ko	wt
				ko / wt	0.114954	1.91047e-05	P63086	Mapk1	Mitogen-activated protein kinase 1	1.08294	ko	wt
				ko / wt	0.114676	0.0425634	B0K036	Sdhaf1	Succinate dehydrogenase assembly factor 1, mitochondrial	1.08273	ko	wt
				ko / wt	0.114663	0.147669	Q4KLG9	Zfand2b	AN1-type zinc finger protein 2B	1.08272	ko	wt
				ko / wt	0.114537	0.0562974	B5DFM8	Bcas2	BCAS2, pre-mRNA-processing factor	1.08263	ko	wt
				ko / wt	0.114532	0.0255063	Q4V8Q2;Q6I750	Spint1;HAI-1	Serine peptidase inhibitor, Kunitz type 1;Hepatocyte growth factor activator inhibitor-1	1.08262	ko	wt
				ko / wt	0.114423	0.0612678	Q9JJ19	Slc9a3r1	Na(+)/H(+) exchange regulatory cofactor NHE-RF1	1.08254	ko	wt
				ko / wt	0.114121	0.00489448	A0A0G2K2Y2;D4A7Z8	Wnk3	WNK lysine deficient protein kinase 3;RCG38922	1.08232	ko	wt
				ko / wt	0.11395	0.614857	Q5XIL2	Pi4k2b	Phosphatidylinositol 4-kinase type 2-beta	1.08219	ko	wt
				ko / wt	0.113863	0.00200533	Q63228	Gmfb	Glia maturation factor beta	1.08212	ko	wt
				ko / wt	0.113858	0.0108053	B0BNB9	Htra2	HtrA serine peptidase 2	1.08212	ko	wt
				ko / wt	0.113851	0.153227	M0R9Q1	Rbm14	RCG48334, isoform CRA_e	1.08211	ko	wt
				ko / wt	0.113849	0.347891	D4AEL8	Cep131	5-azacytidine induced gene 1 (Predicted), isoform CRA_a	1.08211	ko	wt
				ko / wt	0.113818	0.77812	D3ZSC2	Pdcd2l	Programmed cell death 2-like	1.08209	ko	wt
				ko / wt	0.113698	0.0232332	Q5U2U7	Rnmt	mRNA cap guanine-N7 methyltransferase	1.082	ko	wt
				ko / wt	0.113642	0.12954	A0A0G2K6E2;F1M6X5;Q9Z0J5;Q9Z0J5-2	Txnrd2	Thioredoxin reductase 2, isoform CRA_a;Thioredoxin reductase 2, mitochondrial;Thioredoxin reductase 2, mitochondrial;Isoform 2 of Thioredoxin reductase 2, mitochondrial	1.08196	ko	wt
				ko / wt	0.113588	0.278717	D3ZSK5	Setd6	N-lysine methyltransferase SETD6	1.08192	ko	wt
				ko / wt	0.113305	0.334217	Q99PD4	Arpc1a	Actin-related protein 2/3 complex subunit 1A	1.0817	ko	wt
				ko / wt	0.113123	0.00288557	Q63737	Pdcl	Phosducin-like protein	1.08157	ko	wt
				ko / wt	0.113099	0.987217	B2RYE9	Yeats4	YEATS domain containing 4 (Predicted), isoform CRA_b	1.08155	ko	wt
				ko / wt	0.11302	0.000811068	A0A0G2JVB6;G3V7P1	Stx12	Syntaxin-12	1.08149	ko	wt
				ko / wt	0.112445	0.51726	Q5U1Z9	Mtx2	Metaxin 2	1.08106	ko	wt
				ko / wt	0.112361	0.268914	A0A0G2K013;Q9QXQ0	Actn4	Alpha-actinin-4	1.081	ko	wt
				ko / wt	0.112309	0.00673412	P11240	Cox5a	Cytochrome c oxidase subunit 5A, mitochondrial	1.08096	ko	wt
				ko / wt	0.112097	0.00515737	B5DEF3;O88496	Ggcx	Gamma-glutamyl carboxylase, isoform CRA_c;Vitamin K-dependent gamma-carboxylase	1.0808	ko	wt
				ko / wt	0.111826	0.750657	D4AED2	Dda1	DET1 and DDB1-associated 1	1.0806	ko	wt
				ko / wt	0.111785	0.0988052	B2RYR9;Q9Z336	Dynlt1	Dynein light chain Tctex-type 1	1.08056	ko	wt
				ko / wt	0.111558	0.49342	A0A0G2K0P1;D3ZWA5	Kifap3	Kinesin-associated protein 3	1.08039	ko	wt
				ko / wt	0.111501	0.0523787	D4A3S0	Trappc6a	Trafficking protein particle complex 6A	1.08035	ko	wt
				ko / wt	0.111446	0.109345	A0A140TAC3;O88339	Epn1	Epsin-1	1.08031	ko	wt
				ko / wt	0.111437	2.07374e-07	P07824	Arg1	Arginase-1	1.0803	ko	wt
				ko / wt	0.111431	3.4287e-05	P08082-2	Cltb	Isoform Non-brain of Clathrin light chain B	1.0803	ko	wt
				ko / wt	0.111311	0.00759963	Q07009	Capn2	Calpain-2 catalytic subunit	1.08021	ko	wt
				ko / wt	0.111263	0.986519	P69735	Rab3gap1	Rab3 GTPase-activating protein catalytic subunit (Fragments)	1.08017	ko	wt
				ko / wt	0.111191	0.553042	Q5U315	Papd4	Poly(A) RNA polymerase GLD2	1.08012	ko	wt
				ko / wt	0.110869	0.107115	O35889	Afdn	Afadin	1.07988	ko	wt
				ko / wt	0.110748	0.692106	B2RYN3	Eef1e1	Eukaryotic translation elongation factor 1 epsilon 1	1.07979	ko	wt
				ko / wt	0.110546	0.360327	Q5U2R9	Scfd2	Sec1 family domain-containing 2	1.07964	ko	wt
				ko / wt	0.110482	0.0301982	G3V9E0;Q5BJR5	Mcrs1	Microspherule protein 1	1.07959	ko	wt
				ko / wt	0.110361	0.639618	Q5XFW4	Mrpl13	Mitochondrial ribosomal protein L13, isoform CRA_a	1.0795	ko	wt
				ko / wt	0.109997	0.278862	Q4G005	Ercc3	General transcription and DNA repair factor IIH helicase subunit XPB	1.07923	ko	wt
				ko / wt	0.109922	0.228425	Q3KR95	Galnt4	Polypeptide N-acetylgalactosaminyltransferase	1.07917	ko	wt
				ko / wt	0.109913	0.000737731	M0RD20;Q64537	Capns1	Calpain small subunit 1-like;Calpain small subunit 1	1.07916	ko	wt
				ko / wt	0.109621	0.0568318	Q5BJY6	Amdhd2	N-acetylglucosamine-6-phosphate deacetylase	1.07894	ko	wt
				ko / wt	0.109557	0.950889	F7F3Z1	Lman2l	Lectin, mannose-binding 2-like (Predicted), isoform CRA_c	1.0789	ko	wt
				ko / wt	0.109443	0.0856276	P06302	Ptma	Prothymosin alpha	1.07881	ko	wt
				ko / wt	0.109387	0.160395	Q5I0H3	Sumo1	Small ubiquitin-related modifier 1	1.07877	ko	wt
				ko / wt	0.109334	0.60024	Q5BJU0	Rras2	RAS-related 2	1.07873	ko	wt
				ko / wt	0.109333	0.0343038	Q66HB8	Mbd1	Methyl-CpG-binding domain protein 1	1.07873	ko	wt
				ko / wt	0.109042	0.0558629	A2RUW1	Tollip	Toll-interacting protein	1.07851	ko	wt
				ko / wt	0.10902	0.857467	A0A0G2K747;G3V7K6;P28042	Ssbp1	Single-stranded DNA binding protein 1, isoform CRA_b;Single-stranded DNA-binding protein, mitochondrial;Single-stranded DNA-binding protein, mitochondrial	1.0785	ko	wt
				ko / wt	0.10901	0.227183	Q8CHN6	Sgpl1	Sphingosine-1-phosphate lyase 1	1.07849	ko	wt
				ko / wt	0.108271	0.108461	D4A7G9	RGD1564804	Similar to chromosome 1 open reading frame 50 (Predicted), isoform CRA_a	1.07794	ko	wt
				ko / wt	0.108261	0.58543	B3DMA5	Cnot7	CCR4-NOT transcription complex, subunit 7	1.07793	ko	wt
				ko / wt	0.107854	0.109727	A0A0G2JXT8;D4A8D5	Flnb	Filamin B	1.07762	ko	wt
				ko / wt	0.107754	0.0772968	A0A0G2K648;Q4V7A0	Wdr61	WD repeat-containing protein 61	1.07755	ko	wt
				ko / wt	0.10722	0.465646	A0A0G2JT46;A0A0G2K9R1	Zfp82;	Zinc finger protein 82;Uncharacterized protein	1.07715	ko	wt
				ko / wt	0.107194	0.0473801	F1LWZ8	Lemd3	LEM domain-containing 3	1.07713	ko	wt
				ko / wt	0.107149	0.634017	D3ZC01	Rbbp5	RB-binding protein 5, histone lysine methyltransferase complex subunit	1.0771	ko	wt
				ko / wt	0.107138	0.493034	A0A0G2JZE8	Toe1	Target of EGR1, exonuclease	1.07709	ko	wt
				ko / wt	0.107086	0.729583	Q5M818	Mrpl16	39S ribosomal protein L16, mitochondrial	1.07705	ko	wt
				ko / wt	0.107077	0.796954	A0A0G2JY73	Eif4g3	Eukaryotic translation initiation factor 4 gamma, 3	1.07704	ko	wt
				ko / wt	0.107063	0.0832699	D3ZC82	Nufip2	NUFIP2, FMR1-interacting protein 2	1.07703	ko	wt
				ko / wt	0.107057	0.341754	A0A0G2JXN8	Osbpl8	Oxysterol-binding protein	1.07703	ko	wt
				ko / wt	0.106864	0.341767	Q6P4Z9	Cops8	COP9 signalosome complex subunit 8	1.07688	ko	wt
				ko / wt	0.106764	0.119485	D4ADF5	Pdcd5	Programmed cell death 5	1.07681	ko	wt
				ko / wt	0.106623	0.470613	Q8VID1	Dhrs4	Dehydrogenase/reductase SDR family member 4	1.0767	ko	wt
				ko / wt	0.106406	0.0248602	Q499S6	Ctsf	Cathepsin F, isoform CRA_a	1.07654	ko	wt
				ko / wt	0.106203	0.877667	Q642E3;Q9JLH7	Cdk5rap3	CDK5 regulatory subunit associated protein 3, isoform CRA_b;CDK5 regulatory subunit-associated protein 3	1.07639	ko	wt
				ko / wt	0.106161	0.0343938	P04764;Q5BJ93	Eno1	Alpha-enolase;Enolase 1, (Alpha)	1.07636	ko	wt
				ko / wt	0.106098	0.647793	B5DFL9	Sestd1	SEC14 and spectrin domain-containing 1	1.07631	ko	wt
				ko / wt	0.106058	0.655099	A0A0G2JWQ4;Q5U220	Tmem254	Transmembrane protein 254	1.07628	ko	wt
				ko / wt	0.105983	0.280574	D5MTG9	Ubr1	UBR1 protein	1.07623	ko	wt
				ko / wt	0.105952	0.147264	G3V7J2	Prkra	Interferon-inducible double-stranded RNA-dependent protein kinase activator A	1.0762	ko	wt
				ko / wt	0.105709	0.891831	A0A0G2K712;F1M9Q1	Tbc1d5	TBC1 domain family, member 5;TBC1 domain family, member 5	1.07602	ko	wt
				ko / wt	0.105688	0.128799	A0A097BVJ5;P13233	Cnp	2',3'-cyclic-nucleotide 3'-phosphodiesterase;2',3'-cyclic-nucleotide 3'-phosphodiesterase	1.07601	ko	wt
				ko / wt	0.105637	0.0196516	A7BFV9;E9PSY8	;Eps15	Epidermal growth factor receptor pathway substrate 15	1.07597	ko	wt
				ko / wt	0.105589	0.0219467	Q6IUR5	Nenf	Neudesin	1.07593	ko	wt
				ko / wt	0.105575	0.00958868	Q5U2Z3	Nap1l4	Nucleosome assembly protein 1-like 4	1.07592	ko	wt
				ko / wt	0.105373	0.0185423	D3ZF86	Arfgef3	ARFGEF family member 3	1.07577	ko	wt
				ko / wt	0.105345	0.104051	A0A0G2K4G3;Q71UE8	Nedd8	NEDD8	1.07575	ko	wt
				ko / wt	0.105317	0.883667	G3V878;Q9WTR7	Sec11c	Signal peptidase complex catalytic subunit SEC11;Signal peptidase complex catalytic subunit SEC11C	1.07573	ko	wt
				ko / wt	0.105251	0.105244	F1LPS8	Pura	Transcriptional activator protein Pur-alpha	1.07568	ko	wt
				ko / wt	0.105121	0.819703	Q0D2L6	Rragc	Ras-related GTP-binding C	1.07558	ko	wt
				ko / wt	0.104951	0.893176	A0A0G2K4X5;Q80Z36	Zhx3	Zinc fingers and homeoboxes protein 3	1.07546	ko	wt
				ko / wt	0.104923	0.295446	A0A0G2K051;F1LUA1	Eea1	Early endosome antigen 1	1.07544	ko	wt
				ko / wt	0.104905	0.594453	D3ZDX7	Mrpl48	Mitochondrial ribosomal protein L48 (Predicted), isoform CRA_c	1.07542	ko	wt
				ko / wt	0.104722	0.900992	A1L014;B2GUU0	Cactin	Cactin;Cactin, spliceosome C complex subunit	1.07529	ko	wt
				ko / wt	0.104704	0.831089	Q5M963	Cmas	Cytidine monophosphate N-acetylneuraminic acid synthetase	1.07527	ko	wt
				ko / wt	0.104692	0.184825	D4A416	Clptm1l	CLPTM1-like	1.07526	ko	wt
				ko / wt	0.104645	0.643724	Q6P502	Cct3	T-complex protein 1 subunit gamma	1.07523	ko	wt
				ko / wt	0.104633	0.436561	G3V8C3;P31000	Vim	Vimentin, isoform CRA_b;Vimentin	1.07522	ko	wt
				ko / wt	0.104116	0.541985	D3ZLT1	Ndufb7	NADH dehydrogenase (Ubiquinone) 1 beta subcomplex, 7 (Predicted)	1.07484	ko	wt
				ko / wt	0.104046	0.427881	A0A0G2K6H2;P57113	Gstz1	Maleylacetoacetate isomerase	1.07478	ko	wt
				ko / wt	0.103954	0.0567847	G3V762	Tsta3	Tissue specific transplantation antigen P35B (Predicted), isoform CRA_a	1.07471	ko	wt
				ko / wt	0.103875	0.767976	G3V6R7	Oxsm	3-oxoacyl-[acyl-carrier-protein] synthase, mitochondrial	1.07466	ko	wt
				ko / wt	0.103854	0.563133	Q5XIE1	Them6	Protein THEM6	1.07464	ko	wt
				ko / wt	0.103551	0.00532689	G3V781;Q9JIM0	Mre11a;Mre11	MRE11 homolog A, double strand break repair nuclease;Double-strand break repair protein MRE11	1.07442	ko	wt
				ko / wt	0.10339	0.0360815	Q4KLZ6	Tkfc	Triokinase/FMN cyclase	1.07429	ko	wt
				ko / wt	0.103257	0.301014	B1H237;D3ZJF7	Terf2	Terf2 protein;Telomeric repeat binding factor 2 (Predicted)	1.0742	ko	wt
				ko / wt	0.103181	0.222128	F1LM57;O54888	Polr1b	DNA-directed RNA polymerase subunit beta;DNA-directed RNA polymerase I subunit RPA2	1.07414	ko	wt
				ko / wt	0.102785	0.00504001	A0A0G2K9P4	Sh3glb2	Endophilin-B2	1.07384	ko	wt
				ko / wt	0.102785	0.266982	Q6IFV4	Krt13	Keratin, type I cytoskeletal 13	1.07384	ko	wt
				ko / wt	0.102253	0.032714	Q5U313	Ankrd13a	Ankyrin repeat domain 13a	1.07345	ko	wt
				ko / wt	0.102176	0.681691	P60881	Snap25	Synaptosomal-associated protein 25	1.07339	ko	wt
				ko / wt	0.101994	0.347767	P28073	Psmb6	Proteasome subunit beta type-6	1.07326	ko	wt
				ko / wt	0.101929	0.295535	P01041	Cstb	Cystatin-B	1.07321	ko	wt
				ko / wt	0.101912	0.635366	B0BMU0	Ppie	Peptidyl-prolyl cis-trans isomerase E	1.07319	ko	wt
				ko / wt	0.101904	0.340261	F1LQU9;Q6P6R7	Sgsm3	Small G protein-signaling modulator 3;Small G protein signaling modulator 3	1.07319	ko	wt
				ko / wt	0.101846	0.457772	A0A0G2JWJ0;Q10728;Q10728-2	Ppp1r12a	Protein phosphatase 1 regulatory subunit 12A;Protein phosphatase 1 regulatory subunit 12A;Isoform 2 of Protein phosphatase 1 regulatory subunit 12A	1.07315	ko	wt
				ko / wt	0.101828	0.749905	B0LT89;H9KVF3	Stk24	Serine/threonine-protein kinase 24	1.07313	ko	wt
				ko / wt	0.101705	0.000358081	O35244	Prdx6	Peroxiredoxin-6	1.07304	ko	wt
				ko / wt	0.101584	0.0606348	Q66HT2	Tox4	Epidermal Langerhans cell protein LCP1	1.07295	ko	wt
				ko / wt	0.101583	0.133526	A0A0G2JUT8;Q3B7U4	Ctu2	Cytoplasmic tRNA 2-thiolation protein 2	1.07295	ko	wt
				ko / wt	0.101496	0.459605	A0A0G2K437	Amfr	Autocrine motility factor receptor	1.07289	ko	wt
				ko / wt	0.10141	0.452541	Q66H54	Fam160a2	FTS and Hook-interacting protein	1.07282	ko	wt
				ko / wt	0.101394	0.207173	D3Z853	Aven	Apoptosis and caspase activation inhibitor	1.07281	ko	wt
				ko / wt	0.101159	0.830688	M0RBY8	Brap	BRCA1-associated protein	1.07263	ko	wt
				ko / wt	0.101148	0.0452688	A0A0G2QC22	Paxx	PAXX, non-homologous end joining factor	1.07263	ko	wt
				ko / wt	0.101126	0.113236	A0A0G2JU07;Q7M767	Ube2v2	Ubiquitin-conjugating enzyme E2 variant 2	1.07261	ko	wt
				ko / wt	0.101091	0.132165	F1LMY3;Q62656;Q62656-2;Q62656-3	Ptprz1	Receptor-type tyrosine-protein phosphatase zeta;Receptor-type tyrosine-protein phosphatase zeta;Isoform 2 of Receptor-type tyrosine-protein phosphatase zeta;Isoform 3 of Receptor-type tyrosine-protein phosphatase zeta	1.07258	ko	wt
				ko / wt	0.101052	0.553175	D4A3R6	Zmym2	Zinc finger MYM-type-containing 2	1.07256	ko	wt
				ko / wt	0.100836	0.00333521	D4A1H8	Pwp1	PWP1 homolog, endonuclein	1.07239	ko	wt
				ko / wt	0.100606	0.0693646	D4AE17	Map3k20	Mitogen-activated protein kinase kinase kinase 20	1.07222	ko	wt
				ko / wt	0.100566	0.325001	A0A096MK18	Ppip5k2	Diphosphoinositol pentakisphosphate kinase 2 (Fragment)	1.07219	ko	wt
				ko / wt	0.10054	0.512487	E9PTL1;Q4V7A2	Rad17	RAD17 checkpoint clamp loader component;RAD17 homolog (S. pombe)	1.07217	ko	wt
				ko / wt	0.100022	0.0407465	F1M8D4	Bend7	BEN domain-containing 7	1.07179	ko	wt
				ko / wt	0.100002	0.728773	D4A020	Med14	Mediator complex subunit 14	1.07177	ko	wt
				ko / wt	0.0998745	0.496947	F1LLW8;Q32KJ4	Ids	Iduronate 2-sulfatase;Iduronate-2-sulfatase (Fragment)	1.07168	ko	wt
				ko / wt	0.0998583	0.860356	F1M8R0	Vezf1	Vascular endothelial zinc finger 1	1.07167	ko	wt
				ko / wt	0.0998466	0.904387	B1WBN5;Q4KM92	Pus1	tRNA pseudouridine synthase;tRNA pseudouridine synthase A	1.07166	ko	wt
				ko / wt	0.0998237	0.218381	B4F764;Q4KM65	Nudt21	Cleavage and polyadenylation specific factor 5;Cleavage and polyadenylation specificity factor subunit 5	1.07164	ko	wt
				ko / wt	0.0998076	0.687659	D4A8M7	Ncaph	Condensin complex subunit 2	1.07163	ko	wt
				ko / wt	0.0996847	0.00795258	Q03114	Cdk5	Cyclin-dependent-like kinase 5	1.07154	ko	wt
				ko / wt	0.0995025	0.289127	D3ZGN7	Mical3	Microtubule-associated monooxygenase, calponin and LIM domain-containing 3	1.0714	ko	wt
				ko / wt	0.0992501	0.0539705	D4A7I8	Sumf1	Sulfatase modifying factor 1 (Predicted)	1.07122	ko	wt
				ko / wt	0.0991554	0.0781189	Q5XIU4	Bcap29	B-cell receptor-associated protein 29	1.07115	ko	wt
				ko / wt	0.099038	0.00252582	Q99MY2	Nudt4	Diphosphoinositol polyphosphate phosphohydrolase 2	1.07106	ko	wt
				ko / wt	0.0989813	0.0691422	A9UMV7	Uqcr11	RCG29512	1.07102	ko	wt
				ko / wt	0.0985544	0.223026	A0A0G2K528	Stx16	Syntaxin 16	1.0707	ko	wt
				ko / wt	0.0985423	0.263629	O88550	Casp7	Caspase 7, isoform CRA_c	1.07069	ko	wt
				ko / wt	0.0985141	0.549571	Q5RKJ4	Fnta	Farnesyltransferase, CAAX box, alpha, isoform CRA_b	1.07067	ko	wt
				ko / wt	0.0984942	0.176319	Q5RKH8	Ppil2	Peptidylprolyl isomerase (Cyclophilin)-like 2	1.07066	ko	wt
				ko / wt	0.0984566	0.0110856	Q5XIQ6	Trmt2a	RCG36750, isoform CRA_a	1.07063	ko	wt
				ko / wt	0.0983411	0.915924	A0A0G2K8A6;A0A0G2KB51	Ttf2	Transcription termination factor 2	1.07054	ko	wt
				ko / wt	0.0983104	0.281613	D3ZX63	Wdr54	Similar to D3Mm3e (Predicted), isoform CRA_a	1.07052	ko	wt
				ko / wt	0.0982911	0.708746	O88498	Bcl2l11	Bcl-2-like protein 11	1.0705	ko	wt
				ko / wt	0.0982748	0.895843	D4ACW0	Rbm6	RNA-binding motif protein 6	1.07049	ko	wt
				ko / wt	0.0982602	0.00211486	O35303-5	Dnm1l	Isoform 5 of Dynamin-1-like protein	1.07048	ko	wt
				ko / wt	0.0982453	0.513704	A0A0G2K4J8;D4A2L1;F1LSC8	Rimbp2	RIMS-binding protein 2	1.07047	ko	wt
				ko / wt	0.0981551	0.891053	D4A4T0	Stub1	STIP1 homology and U-Box containing protein 1, isoform CRA_b	1.0704	ko	wt
				ko / wt	0.0981111	0.00111467	Q5XIA5	Coasy	Coenzyme A synthase	1.07037	ko	wt
				ko / wt	0.0980955	0.356294	A0A0G2JYK2;D3ZD48;Q3B7T9	Rab11fip1;Rab11fip2;Rab11fip1	Rab11 family-interacting protein 1;RAB11 family interacting protein 2 (Class I) (Predicted), isoform CRA_a;Rab11 family-interacting protein 1	1.07036	ko	wt
				ko / wt	0.0979122	0.0420325	P10960;Q6P7A4	Psap	Prosaposin	1.07022	ko	wt
				ko / wt	0.0977298	0.0569261	D4AAZ8	Irf2bp1	Interferon regulatory factor 2 binding protein 1 (Predicted)	1.07009	ko	wt
				ko / wt	0.0976179	0.0950322	D3ZQR6	Eml6	Echinoderm microtubule-associated protein-like 6	1.07001	ko	wt
				ko / wt	0.0972697	0.200241	D3ZIP8	NaN	Uncharacterized protein	1.06975	ko	wt
				ko / wt	0.0971288	0.422818	A0A0G2JYN0;Q5U2M6	Dcaf8	DDB1- and CUL4-associated factor 8	1.06964	ko	wt
				ko / wt	0.0971103	0.422728	F6T1W7;Q4V7D0	Pold3	DNA polymerase delta 3, accessory subunit;Polymerase (DNA-directed), delta 3, accessory subunit	1.06963	ko	wt
				ko / wt	0.0970735	0.473854	Q331S7	Dbndd2	Dysbindin domain-containing 2	1.0696	ko	wt
				ko / wt	0.0969978	0.380152	A9UMW1;P14942	Gsta4	Glutathione S-transferase alpha 4;Glutathione S-transferase alpha-4	1.06955	ko	wt
				ko / wt	0.0969832	0.360195	D4AC93	Tmem223	Transmembrane protein 223	1.06953	ko	wt
				ko / wt	0.0968341	0.160916	A0A0H2UHK0;Q6TXG9	Sfr1	Swi5-dependent recombination DNA repair protein 1 homolog	1.06942	ko	wt
				ko / wt	0.0967588	0.177308	F1LRI7	Aak1	AP2-associated protein kinase 1	1.06937	ko	wt
				ko / wt	0.0965612	0.444576	D3ZY40	Pcf11	PCF11 cleavage and polyadenylation factor subunit	1.06922	ko	wt
				ko / wt	0.0964543	0.435958	D3Z951	Arhgap11a	Rho GTPase-activating protein 11A	1.06914	ko	wt
				ko / wt	0.0963174	0.107488	D3ZUX7	Acsf3	Acyl-CoA synthetase family member 3	1.06904	ko	wt
				ko / wt	0.0963081	0.556354	A0A0G2JXG0;A0A0G2JYG3;F1LSH4;Q9JJ25	Mefv	Pyrin	1.06903	ko	wt
				ko / wt	0.096308	0.021923	Q9QZR6	2009-09-01	Septin-9	1.06903	ko	wt
				ko / wt	0.0962667	0.0737225	B0BN72	Mcrip1	Mapk-regulated corepressor-interacting protein 1	1.069	ko	wt
				ko / wt	0.0962599	0.0521866	F1M5G8	Tmem131	Transmembrane protein 131	1.069	ko	wt
				ko / wt	0.0962281	0.125473	Q68FQ7	Rpap3	RNA polymerase II-associated protein 3	1.06897	ko	wt
				ko / wt	0.0962121	0.144474	D4ABR1	Plekhg6	Pleckstrin homology and RhoGEF domain-containing G6	1.06896	ko	wt
				ko / wt	0.0959965	0.00699782	M0R649;M0RBF8;Q62824	Exoc4	Exocyst complex component 4	1.0688	ko	wt
				ko / wt	0.0958075	0.836304	O35260;O35260-2	Nacc1	Nucleus accumbens-associated protein 1;Isoform 2 of Nucleus accumbens-associated protein 1	1.06866	ko	wt
				ko / wt	0.095777	0.416974	G3V9X6;Q9JIL8	Rad50	DNA repair protein RAD50	1.06864	ko	wt
				ko / wt	0.095671	0.103962	A0A0G2JSI1;Q9JLJ3	Aldh9a1	4-trimethylaminobutyraldehyde dehydrogenase	1.06856	ko	wt
				ko / wt	0.0956387	0.343133	Q6P9U8	Eif3h	Eukaryotic translation initiation factor 3 subunit H	1.06854	ko	wt
				ko / wt	0.0956145	0.0143846	D4A7V9	Eif2ak4	eIF-2-alpha kinase GCN2	1.06852	ko	wt
				ko / wt	0.095539	0.116589	D4ADS4	Mgst3	Microsomal glutathione S-transferase 3	1.06846	ko	wt
				ko / wt	0.0955085	0.259951	D4AA38	Hlcs	Holocarboxylase synthetase	1.06844	ko	wt
				ko / wt	0.0954702	0.314992	A0A0G2JW34	Cisd3	CDGSH iron sulfur domain 3	1.06841	ko	wt
				ko / wt	0.0954492	0.81268	D3ZXY2	Pdzd8	PDZ domain containing 8 (Predicted)	1.0684	ko	wt
				ko / wt	0.0954434	0.713018	A0A0G2K645;Q6P689	Wls	Protein wntless homolog	1.06839	ko	wt
				ko / wt	0.0953474	0.136514	M0RC65	Cfl2	Cofilin 2, muscle (Predicted), isoform CRA_b	1.06832	ko	wt
				ko / wt	0.09534	0.370585	A0A0G2JTG7	Hnrnph1	Heterogeneous nuclear ribonucleoprotein H1, isoform CRA_b	1.06832	ko	wt
				ko / wt	0.0952837	0.00357896	D4A4P1;F1LMX1;O08839;O08839-2	Bin1	Myc box-dependent-interacting protein 1;Myc box-dependent-interacting protein 1;Myc box-dependent-interacting protein 1;Isoform AMPH2-2 of Myc box-dependent-interacting protein 1	1.06828	ko	wt
				ko / wt	0.0952529	0.516231	Q9JHL4;Q9JHL4-2;Q9JHL4-3	Dbnl	Drebrin-like protein;Isoform 2 of Drebrin-like protein;Isoform 3 of Drebrin-like protein	1.06825	ko	wt
				ko / wt	0.0951951	0.044683	G3V637;Q62753	Stxbp2	Syntaxin binding protein 2, isoform CRA_b;Syntaxin-binding protein 2	1.06821	ko	wt
				ko / wt	0.0950639	0.0766396	B5DF65	Blvrb	Biliverdin reductase B (Flavin reductase (NADPH))	1.06811	ko	wt
				ko / wt	0.0950263	0.287606	P60841;P60841-2;Q712U5;Q712U5-2	Ensa;Ensa;Arpp19;Arpp19	Alpha-endosulfine;Isoform 2 of Alpha-endosulfine;cAMP-regulated phosphoprotein 19;Isoform ARPP-16 of cAMP-regulated phosphoprotein 19	1.06808	ko	wt
				ko / wt	0.0949093	0.0120364	P11505;P11505-3;P11505-4;P11505-6	Atp2b1	Plasma membrane calcium-transporting ATPase 1;Isoform B of Plasma membrane calcium-transporting ATPase 1;Isoform C of Plasma membrane calcium-transporting ATPase 1;Isoform K of Plasma membrane calcium-transporting ATPase 1	1.068	ko	wt
				ko / wt	0.0948279	0.41775	O35550	Rabep1	Rab GTPase-binding effector protein 1	1.06794	ko	wt
				ko / wt	0.0947184	0.753911	D3ZYT5	Myt1	Myelin transcription factor 1 (Predicted)	1.06786	ko	wt
				ko / wt	0.0945914	0.0119574	Q920A6	Scpep1	Retinoid-inducible serine carboxypeptidase	1.06776	ko	wt
				ko / wt	0.0945843	0.187451	Q09426	Ugt8	2-hydroxyacylsphingosine 1-beta-galactosyltransferase	1.06776	ko	wt
				ko / wt	0.0945114	0.296762	Q5PPJ4	Dohh	Deoxyhypusine hydroxylase	1.0677	ko	wt
				ko / wt	0.0944726	0.274233	Q9R1R4;Q9R1R4-2	Tdrd7	Tudor domain-containing protein 7;Isoform 2 of Tudor domain-containing protein 7	1.06768	ko	wt
				ko / wt	0.094356	0.0846145	A0A0G2K1C0;Q4V7C7	Actr3	Actin-related protein 3	1.06759	ko	wt
				ko / wt	0.0941997	0.218663	Q9Z340;Q9Z340-2	Pard3	Partitioning defective 3 homolog;Isoform 2 of Partitioning defective 3 homolog	1.06747	ko	wt
				ko / wt	0.0939696	0.265875	B2RZ31	Sirt3	NAD-dependent protein deacetylase	1.0673	ko	wt
				ko / wt	0.0937994	0.0138552	P62916	Gtf2b	Transcription initiation factor IIB	1.06718	ko	wt
				ko / wt	0.0935893	0.000677252	A0A059NZR0;Q6AXU6	Jpt1;JPT1	HN1;Jupiter microtubule associated homolog 1	1.06702	ko	wt
				ko / wt	0.0935765	0.242285	D3ZMX6	Sntb2	Syntrophin, beta 2	1.06701	ko	wt
				ko / wt	0.0933331	0.693573	Q68FX7	Thoc5	THO complex subunit 5 homolog	1.06683	ko	wt
				ko / wt	0.0933096	0.0227223	Q5EBC7	Rabep2	Rab GTPase-binding effector protein 2	1.06681	ko	wt
				ko / wt	0.0932082	0.607443	B0K034	Dtd2	D-tyrosyl-tRNA deacylase 2	1.06674	ko	wt
				ko / wt	0.0931321	0.591188	P05370	G6pdx	Glucose-6-phosphate 1-dehydrogenase	1.06668	ko	wt
				ko / wt	0.0930803	0.163807	Q63433	Pkn1	Serine/threonine-protein kinase N1	1.06665	ko	wt
				ko / wt	0.0930209	0.129269	G3V7Z8	Pabpn1	Poly(A) binding protein, nuclear 1, isoform CRA_a	1.0666	ko	wt
				ko / wt	0.0930109	0.279214	Q5BJP3	Ufm1	Ubiquitin-fold modifier 1	1.06659	ko	wt
				ko / wt	0.093006	0.826369	Q63002	M6P/IGF2r	Mannose 6-phosphate/insulin-like growth factor II receptor	1.06659	ko	wt
				ko / wt	0.0930006	0.234431	G3V8H3;Q9WU21	Gstm3l	Glutathione S-transferase	1.06659	ko	wt
				ko / wt	0.0929288	0.00428353	Q4V8H5	Dnpep	Aspartyl aminopeptidase, isoform CRA_c	1.06653	ko	wt
				ko / wt	0.0928589	0.00329648	D3ZUV3	Eif2a	Eukaryotic translation initiation factor 2A	1.06648	ko	wt
				ko / wt	0.0928002	0.242669	Q498M7	Cnot4	CCR4-NOT transcription complex, subunit 4	1.06644	ko	wt
				ko / wt	0.092784	0.866526	Q5XIH8	Cln3	Battenin	1.06643	ko	wt
				ko / wt	0.0927553	0.115034	D3ZAS9	Ddrgk1	DDRGK domain-containing 1	1.0664	ko	wt
				ko / wt	0.0927522	0.159894	P50408	Atp6v1f	V-type proton ATPase subunit F	1.0664	ko	wt
				ko / wt	0.0927121	0.765054	D3ZAX5	Cherp	Calcium homeostasis endoplasmic reticulum protein (Predicted)	1.06637	ko	wt
				ko / wt	0.092571	0.912793	D4ACQ9	Gabpa	GA repeat binding protein, alpha (Predicted)	1.06627	ko	wt
				ko / wt	0.0925081	0.408735	B2RYD0	Ube2g2	Ube2g2 protein	1.06622	ko	wt
				ko / wt	0.0923175	0.638481	Q9R1Z0-2	Vdac3	Isoform 2 of Voltage-dependent anion-selective channel protein 3	1.06608	ko	wt
				ko / wt	0.0923039	0.000528552	B2GUZ7	Tbcc	Tubulin folding cofactor C	1.06607	ko	wt
				ko / wt	0.0922971	0.265426	D3ZTA8	Rbm33	RNA-binding motif protein 33	1.06607	ko	wt
				ko / wt	0.0922781	0.0819625	P61480	Wdr12	Ribosome biogenesis protein WDR12	1.06605	ko	wt
				ko / wt	0.09212	7.54274e-05	Q62780	Ddx46	Probable ATP-dependent RNA helicase DDX46	1.06594	ko	wt
				ko / wt	0.091977	0.0181107	D3ZKE1	Uvrag	Similar to UV radiation resistance associated, isoform CRA_d	1.06583	ko	wt
				ko / wt	0.0918898	0.999062	A0A0G2JTF2;A0A0G2JTS0;Q6P730	Dab2ip	Disabled homolog 2-interacting protein	1.06577	ko	wt
				ko / wt	0.0918683	0.843344	Q9Z2Z8	Dhcr7	7-dehydrocholesterol reductase	1.06575	ko	wt
				ko / wt	0.091796	0.258625	B1WBM2;Q08326	Rabif	RAB interacting factor;Guanine nucleotide exchange factor MSS4	1.0657	ko	wt
				ko / wt	0.0917053	0.816975	P70565;Q6P0K8	;Jup	Plakoglobin;Junction plakoglobin	1.06563	ko	wt
				ko / wt	0.0916843	0.000532223	A0A0G2JTY6;F1LRK4	Grsf1	G-rich RNA sequence-binding factor 1	1.06561	ko	wt
				ko / wt	0.091541	0.368878	A0A0G2K756;Q5XI18	Acbd3	Acyl-Coenzyme A binding domain containing 3	1.06551	ko	wt
				ko / wt	0.0914654	6.18129e-07	P27867	Sord	Sorbitol dehydrogenase	1.06545	ko	wt
				ko / wt	0.0912453	0.505002	Q6QA27;R9PXS7	Trim44	Tripartite motif-containing protein 44	1.06529	ko	wt
				ko / wt	0.0912254	0.00117939	Q6AXR4	Hexb	Beta-hexosaminidase subunit beta	1.06527	ko	wt
				ko / wt	0.0912105	0.260431	Q5PPF5	Zgpat	Zinc finger CCCH-type with G patch domain-containing protein	1.06526	ko	wt
				ko / wt	0.0911554	0.498073	D3ZQN3	Pnma8b	PNMA family member 8B	1.06522	ko	wt
				ko / wt	0.0911419	0.48196	P11232	Txn	Thioredoxin	1.06521	ko	wt
				ko / wt	0.0910257	0.00117667	B0K008	Eif1	Eukaryotic translation initiation factor 1	1.06513	ko	wt
				ko / wt	0.090991	4.92072e-05	A0A0G2K3J4	Sphkap	A-kinase anchor protein SPHKAP	1.0651	ko	wt
				ko / wt	0.0909078	1.47431e-05	D4A944	Snrnp40	Small nuclear ribonucleoprotein U5 subunit 40	1.06504	ko	wt
				ko / wt	0.0906286	0.817185	D3ZYD7	Ccdc88a	Coiled coil domain-containing 88A	1.06483	ko	wt
				ko / wt	0.090601	0.267722	Q4KM35	Psmb10	Proteasome subunit beta type-10	1.06481	ko	wt
				ko / wt	0.0905812	0.101862	B4F759;P83871	Phf5a	PHD finger protein 5A;PHD finger-like domain-containing protein 5A	1.0648	ko	wt
				ko / wt	0.0905454	0.123028	E9PST5	Acin1	Apoptotic chromatin condensation inducer 1	1.06477	ko	wt
				ko / wt	0.0903444	0.553585	A0A0G2JTX9	Derl2	Derlin	1.06462	ko	wt
				ko / wt	0.0900037	0.79817	Q4QQV3	Fam162a	Protein FAM162A	1.06437	ko	wt
				ko / wt	0.0894582	0.97084	E9PSX8;Q6I7S1	Sipa1	Signal-induced proliferation-associated 1;GTPase-activating protein	1.06397	ko	wt
				ko / wt	0.0894056	0.13727	G3V7P3	Mrpl3	39S ribosomal protein L3, mitochondrial	1.06393	ko	wt
				ko / wt	0.089293	0.0724923	A0A0G2K5A4;D3ZLD5	;Golga3	Uncharacterized protein;Golgin A3	1.06385	ko	wt
				ko / wt	0.0891509	0.00979477	B2RYJ7	Actr1b	ARP1 actin-related protein 1 homolog B (Yeast)	1.06374	ko	wt
				ko / wt	0.0891426	0.761793	D3ZUQ2	Naa10	N(alpha)-acetyltransferase 10, NatA catalytic subunit	1.06374	ko	wt
				ko / wt	0.0889392	0.327224	D4AC38	Ago1	Argonaute 1, RISC catalytic component	1.06359	ko	wt
				ko / wt	0.0887783	0.164274	Q5I0L7	Kti12	Protein KTI12 homolog	1.06347	ko	wt
				ko / wt	0.0887527	0.0490327	Q9Z2G3	NaN	ATP-citrate (Pro-S-)-lyase (Fragment)	1.06345	ko	wt
				ko / wt	0.0886321	0.511961	D3ZJZ0	Tmem205	RGD1563250 (Predicted), isoform CRA_a	1.06336	ko	wt
				ko / wt	0.0882259	0.43643	B0BNA7	Eif3i	Eukaryotic translation initiation factor 3 subunit I	1.06306	ko	wt
				ko / wt	0.0881594	0.27944	B0VXR4;E9PSK7	Mapk8ip3	JIP3 protein;Mitogen-activated protein kinase 8-interacting protein 3	1.06301	ko	wt
				ko / wt	0.0880077	0.012581	Q7M079	NaN	Calcium-binding protein 4 (Fragment)	1.0629	ko	wt
				ko / wt	0.0878783	0.647318	A0JN30	Cnpy2	Canopy 2 homolog (Zebrafish)	1.06281	ko	wt
				ko / wt	0.087861	0.494885	A0A0G2K9Q8;Q642A8	Ubr7	Ubiquitin protein ligase E3 component n-recognin 7 (putative);Similar to chromosome 14 open reading frame 130	1.06279	ko	wt
				ko / wt	0.0878586	0.0326623	A0A1B0GWR1;B2RZA2;M0R8C5	Eri3;;Eri3	ERI1 exoribonuclease family member 3;Uncharacterized protein (Fragment);ERI1 exoribonuclease family member 3	1.06279	ko	wt
				ko / wt	0.087495	0.0674763	G3V796;P08503	Acadm	Acetyl-Coenzyme A dehydrogenase, medium chain;Medium-chain specific acyl-CoA dehydrogenase, mitochondrial	1.06252	ko	wt
				ko / wt	0.0874052	0.995692	A0A0G2JWW8;D3ZG00	Med30	Mediator complex subunit 30	1.06246	ko	wt
				ko / wt	0.0873014	0.0270842	G3V705;Q6PCT5	Pqbp1	Polyglutamine binding protein 1, isoform CRA_a;Polyglutamine-binding protein 1	1.06238	ko	wt
				ko / wt	0.087201	0.113488	F1LTD0	Gpr89b	G protein-coupled receptor 89B	1.06231	ko	wt
				ko / wt	0.0870898	0.37614	B5DEN4;P04642	Ldha	L-lactate dehydrogenase;L-lactate dehydrogenase A chain	1.06223	ko	wt
				ko / wt	0.0870668	0.205891	B1WBS6	Glb1l	Galactosidase, beta 1-like	1.06221	ko	wt
				ko / wt	0.0870408	0.561634	Q68FS3	Fbxo7	F-box only protein 7	1.06219	ko	wt
				ko / wt	0.0870404	0.139723	Q5U355	Itfg1	Itfg1 protein	1.06219	ko	wt
				ko / wt	0.0869349	0.115418	P21575-5;P21575-6;P21575-7;P21575-8	Dnm1	Isoform 5 of Dynamin-1;Isoform 6 of Dynamin-1;Isoform 7 of Dynamin-1;Isoform 8 of Dynamin-1	1.06211	ko	wt
				ko / wt	0.0869023	0.00827233	P50554	Abat	4-aminobutyrate aminotransferase, mitochondrial	1.06209	ko	wt
				ko / wt	0.0867589	0.114087	D3ZU55	Foxk1	Forkhead box K1	1.06198	ko	wt
				ko / wt	0.0867303	0.182992	P07936	Gap43	Neuromodulin	1.06196	ko	wt
				ko / wt	0.0866701	0.227361	D3ZN39	Usp8	Ubiquitin specific protease 8 (Predicted)	1.06192	ko	wt
				ko / wt	0.0865177	0.558311	B3SVE6;Q3MIE7	;Commd9	Neuroprotective protein 9 (Fragment);COMM domain containing 9, isoform CRA_a	1.0618	ko	wt
				ko / wt	0.0865045	0.289801	A0A096MKG5;Q1HCL7	Nadk2	NAD kinase 2, mitochondrial;NAD kinase 2, mitochondrial	1.06179	ko	wt
				ko / wt	0.0864715	0.0839431	D3ZZ04;G0Z7P9	Mettl9;	Methyltransferase-like 9;Methyltransferase-like protein 9 (Fragment)	1.06177	ko	wt
				ko / wt	0.0864339	0.40238	A0A0G2K850;A0A140UHY3;B1WC50	LOC100912481;Ewsr1;Ewsr1	RNA-binding protein EWS-like;RNA-binding protein EWS-like;Ewsr1 protein	1.06174	ko	wt
				ko / wt	0.0862936	0.0011795	Q80W98	Sgtb	Small glutamine-rich tetratricopeptide repeat-containing protein beta	1.06164	ko	wt
				ko / wt	0.0861456	0.191766	B1WC85	Wdr92	RCG23253, isoform CRA_a	1.06153	ko	wt
				ko / wt	0.0860742	0.579636	Q64259	Vhl	von Hippel-Lindau disease tumor suppressor	1.06148	ko	wt
				ko / wt	0.0860041	0.652152	A0A0G2JWM4	Foxj3	Forkhead box J3	1.06143	ko	wt
				ko / wt	0.0859447	5.00353e-05	D3ZJR1	Eps15l1	Epidermal growth factor receptor pathway substrate 15-like 1	1.06138	ko	wt
				ko / wt	0.0857619	0.478685	D3ZCP9	Gtf2e2	Transcription initiation factor IIE subunit beta	1.06125	ko	wt
				ko / wt	0.0857426	0.652993	Q64057	Aldh7a1	Alpha-aminoadipic semialdehyde dehydrogenase	1.06123	ko	wt
				ko / wt	0.0857276	0.0426304	M0R5Y8	NaN	Uncharacterized protein	1.06122	ko	wt
				ko / wt	0.0856179	0.610225	G3V8Q8	Sec23ip	RCG40648, isoform CRA_b	1.06114	ko	wt
				ko / wt	0.0853299	0.0083312	Q9ESH1	Psmd4	26S proteasome subunit S5a	1.06093	ko	wt
				ko / wt	0.0852393	0.618651	M0R660	NaN	Glyceraldehyde-3-phosphate dehydrogenase	1.06086	ko	wt
				ko / wt	0.0850946	0.261549	I7EFB0;I7FKL4;P02688;P02688-2;P02688-3;P02688-4;P02688-5	Mbp	Myelin basic protein transcript variant N (Fragment);Myelin basic protein transcript variant 1;Myelin basic protein;Isoform 2 of Myelin basic protein;Isoform 3 of Myelin basic protein;Isoform 4 of Myelin basic protein;Isoform 5 of Myelin basic protein	1.06076	ko	wt
				ko / wt	0.0850816	0.623377	Q3MQ06	Atg5	Autophagy protein 5	1.06075	ko	wt
				ko / wt	0.0850717	0.994305	B5DFG8	Pygo2	Pygopus 2	1.06074	ko	wt
				ko / wt	0.0850369	0.891617	D3ZRI6	Kin	Kin17 DNA and RNA-binding protein	1.06071	ko	wt
				ko / wt	0.0849947	0.265587	B0BNB0	Golt1b	Golgi transport 1B	1.06068	ko	wt
				ko / wt	0.0849772	0.881605	A0A0G2K327;Q8K4M9	Osbpl1a	Oxysterol-binding protein;Oxysterol-binding protein-related protein 1	1.06067	ko	wt
				ko / wt	0.0849668	0.690257	F1M7X4;Q62956;Q62956-2	Erbb4	Receptor protein-tyrosine kinase;Receptor tyrosine-protein kinase erbB-4;Isoform JM-A CYT2 of Receptor tyrosine-protein kinase erbB-4	1.06066	ko	wt
				ko / wt	0.0849119	0.981822	A0A0G2K5Q0;F1LS42;P68403-2	Prkcb	Protein kinase C;Protein kinase C;Isoform Beta-II of Protein kinase C beta type	1.06062	ko	wt
				ko / wt	0.0847931	0.141329	Q5PQK2	Fus	FUS RNA-binding protein	1.06054	ko	wt
				ko / wt	0.0847454	0.191702	Q498U3	Slc25a40	Solute carrier family 25 member 40	1.0605	ko	wt
				ko / wt	0.0847021	0.00171	Q5GFD9	Impact	Protein IMPACT	1.06047	ko	wt
				ko / wt	0.0846805	0.775167	Q6NX65	Pdcd10	Programmed cell death protein 10	1.06045	ko	wt
				ko / wt	0.0844059	0.572873	Q6TEK3	Vkorc1l1	Vitamin K epoxide reductase complex subunit 1-like protein 1	1.06025	ko	wt
				ko / wt	0.0843469	0.00434551	Q78P75	Dynll2	Dynein light chain 2, cytoplasmic	1.06021	ko	wt
				ko / wt	0.0843185	0.823859	Q6EV70	Pofut1	GDP-fucose protein O-fucosyltransferase 1	1.06019	ko	wt
				ko / wt	0.0842289	0.361867	D4ADZ6	Helz	Helicase with zinc finger	1.06012	ko	wt
				ko / wt	0.0840049	0.109282	P04961	Pcna	Proliferating cell nuclear antigen	1.05996	ko	wt
				ko / wt	0.0837902	0.0516161	Q64560	Tpp2	Tripeptidyl-peptidase 2	1.0598	ko	wt
				ko / wt	0.0837322	0.00369807	P56574	Idh2	Isocitrate dehydrogenase [NADP], mitochondrial	1.05976	ko	wt
				ko / wt	0.083559	0.319901	D4AAN0	Urb2	URB2 ribosome biogenesis 2 homolog (S. cerevisiae)	1.05963	ko	wt
				ko / wt	0.0835176	0.0399961	Q56R18	Kpna3	Importin subunit alpha	1.0596	ko	wt
				ko / wt	0.0835028	0.706187	Q63151;Q63151-2	Acsl3	Long-chain-fatty-acid--CoA ligase 3;Isoform Short of Long-chain-fatty-acid--CoA ligase 3	1.05959	ko	wt
				ko / wt	0.0834426	0.674958	A0A0A0MXZ3;B2GV75;P84850	D2hgdh	D-2-hydroxyglutarate dehydrogenase, mitochondrial;D2hgdh protein;D-2-hydroxyglutarate dehydrogenase, mitochondrial	1.05954	ko	wt
				ko / wt	0.0833818	0.119235	D3ZZ37	Malsu1	Mitochondrial assembly of ribosomal large subunit 1	1.0595	ko	wt
				ko / wt	0.0833712	0.0247357	Q5XIA2	Szrd1	SUZ domain-containing protein 1	1.05949	ko	wt
				ko / wt	0.0833077	0.093928	Q76EQ0	Srr	Serine racemase	1.05944	ko	wt
				ko / wt	0.0832593	0.00570529	D4A7F2	Mycbp	Myc-binding protein	1.05941	ko	wt
				ko / wt	0.0832395	0.803316	F1LYX9	Dsg2	Desmoglein 2	1.05939	ko	wt
				ko / wt	0.0831734	0.33871	G3V7G9	Eif3l	Eukaryotic translation initiation factor 3, subunit 6 interacting protein	1.05935	ko	wt
				ko / wt	0.0829646	0.00195834	M0R5Q3;M0RD63	Ranbp3	RAN-binding protein 3	1.05919	ko	wt
				ko / wt	0.0829385	0.1875	Q5BK64	Rpp40	Ribonuclease P protein subunit p40	1.05917	ko	wt
				ko / wt	0.0828844	0.00139736	D4A8V0	Celf5	CUGBP, Elav-like family member 5	1.05913	ko	wt
				ko / wt	0.0828409	0.741479	Q9JKC9;Q9JKC9-4	Synrg	Synergin gamma;Isoform 4 of Synergin gamma	1.0591	ko	wt
				ko / wt	0.0828334	0.505174	Q6AY59	Mocs2	Molybdopterin synthase catalytic subunit	1.0591	ko	wt
				ko / wt	0.0827742	0.111703	Q62651	Ech1	Delta(3,5)-Delta(2,4)-dienoyl-CoA isomerase, mitochondrial	1.05905	ko	wt
				ko / wt	0.0825422	0.664362	F1LXA0	Ndufa12	NADH dehydrogenase [ubiquinone] 1 alpha subcomplex subunit 12	1.05888	ko	wt
				ko / wt	0.0824774	0.000317967	Q6TUG0	Dnajb11	DnaJ homolog subfamily B member 11	1.05883	ko	wt
				ko / wt	0.0824655	0.309217	D3ZXL5	Ncbp3	Nuclear cap-binding subunit 3	1.05883	ko	wt
				ko / wt	0.082412	0.196793	Q62931	Gosr1	Golgi SNAP receptor complex member 1	1.05879	ko	wt
				ko / wt	0.0823597	0.394926	Q6AXY8	Dhrs1	Dehydrogenase/reductase (SDR family) member 1, isoform CRA_b	1.05875	ko	wt
				ko / wt	0.0822856	0.389101	Q6DGF2	Clint1	Clathrin interactor 1	1.05869	ko	wt
				ko / wt	0.0821965	0.600715	A0A0G2K0P2;O70436	Smad2	Mothers against decapentaplegic homolog;Mothers against decapentaplegic homolog 2	1.05863	ko	wt
				ko / wt	0.0820555	0.350417	Q6AY25	Tmed3	Transmembrane emp24 domain-containing protein 3	1.05853	ko	wt
				ko / wt	0.0819727	0.0241763	D3ZEV0	Ybx1-ps3	RCG63497	1.05846	ko	wt
				ko / wt	0.081819	0.162528	D4A1Y0	Scyl2	SCY1-like pseudokinase 2	1.05835	ko	wt
				ko / wt	0.0817669	0.00339939	A0A0G2K8H0;Q5M9G3	Caprin1	Caprin-1	1.05831	ko	wt
				ko / wt	0.0816014	0.66728	B5DF24	Uck1	Uridine-cytidine kinase	1.05819	ko	wt
				ko / wt	0.0815168	0.845657	A0A0G2JVJ4;Q6P6G2	RGD735065;	Similar to GI:13385412-like protein splice form I;Bombesin receptor-activated protein C6orf89 homolog	1.05813	ko	wt
				ko / wt	0.0814536	0.305088	A0A0G2JUH4;Q6AXV0	Pnkp	Polynucleotide kinase 3'-phosphatase;Polynucleotide kinase 3'-phosphatase, isoform CRA_a	1.05808	ko	wt
				ko / wt	0.08139	0.318157	A0A0G2K0T5;F1LNV5;Q6P6Q9	Micu1	Calcium uptake protein 1, mitochondrial;Calcium uptake protein 1, mitochondrial;Calcium uptake protein 1, mitochondrial	1.05804	ko	wt
				ko / wt	0.081233	0.49489	B5DFH7	Traf2	Tnf receptor-associated factor 2 (Predicted)	1.05792	ko	wt
				ko / wt	0.0811813	0.883981	A0A0G2K8T0;Q6P7S1	Asah1	Acid ceramidase	1.05788	ko	wt
				ko / wt	0.0811369	0.0750584	Q920Q0	Palm	Paralemmin-1	1.05785	ko	wt
				ko / wt	0.0811027	0.00215799	P22288	Gch1	GTP cyclohydrolase 1	1.05783	ko	wt
				ko / wt	0.0810045	0.00519292	D3ZAA9	Mpp2	MAGUK p55 subfamily member 2	1.05775	ko	wt
				ko / wt	0.0809815	0.205356	Q68G38	Tor1a	Torsin-1A	1.05774	ko	wt
				ko / wt	0.0809574	0.292297	A0A0G2K8Z9;Q70AM4	Kif13b	Kinesin family member 13B;Kinesin 13B	1.05772	ko	wt
				ko / wt	0.080891	0.0382435	Q5XIG4	Ociad1	OCIA domain-containing protein 1	1.05767	ko	wt
				ko / wt	0.0808337	0.360721	M0R7T1	Phactr4	Phosphatase and actin regulator	1.05763	ko	wt
				ko / wt	0.0806642	0.659558	Q66H41	Snx7	RCG28719	1.0575	ko	wt
				ko / wt	0.0806255	0.160004	G3V8P5	RGD1310127	Similar to cDNA sequence BC017158, isoform CRA_b	1.05748	ko	wt
				ko / wt	0.0805218	0.430076	M0R6T1	Tatdn1	TatD DNase domain-containing 1	1.0574	ko	wt
				ko / wt	0.0804444	0.566024	Q5EBA5	Lpin3	Lipin 3	1.05734	ko	wt
				ko / wt	0.0804391	0.167249	Q3KRD5	Tomm34	Mitochondrial import receptor subunit TOM34	1.05734	ko	wt
				ko / wt	0.0803681	0.00376898	Q765A7	Pgap1	GPI inositol-deacylase	1.05729	ko	wt
				ko / wt	0.0803268	0.413481	A0A096MJM1;A0A096MK75;Q32PX6	Rhog	Ras homolog family member G (Fragment);Ras homolog family member G (Fragment);Ras homolog family member G	1.05726	ko	wt
				ko / wt	0.0802988	0.0786896	A0A0G2JY82;A0A0G2K1I6;P56603	Scamp1	Secretory carrier-associated membrane protein;Secretory carrier-associated membrane protein;Secretory carrier-associated membrane protein 1	1.05724	ko	wt
				ko / wt	0.0802701	0.392308	D3ZSC8	Dnajc17	DnaJ homolog subfamily C member 17	1.05722	ko	wt
				ko / wt	0.0802408	0.312364	Q5FVF3	Gga1	Golgi-associated, gamma adaptin ear-containing, ARF-binding protein 1	1.05719	ko	wt
				ko / wt	0.0801457	0.0103764	P07895	Sod2	Superoxide dismutase [Mn], mitochondrial	1.05712	ko	wt
				ko / wt	0.0801333	0.430956	A0A0G2JY22	Dip2b	Disco-interacting protein 2 homolog B	1.05712	ko	wt
				ko / wt	0.0800674	0.364762	P09895	Rpl5	60S ribosomal protein L5	1.05707	ko	wt
				ko / wt	0.0798118	0.0441792	Q56A33	Mapk14	Mitogen-activated protein kinase	1.05688	ko	wt
				ko / wt	0.0797376	0.886714	P43138	Apex1	DNA-(apurinic or apyrimidinic site) lyase	1.05683	ko	wt
				ko / wt	0.0796719	0.53533	A0A0G2K6D6;Q5M7U2	Orc5	Origin recognition complex, subunit 5;Origin recognition complex, subunit 5-like (Yeast)	1.05678	ko	wt
				ko / wt	0.0796001	0.286415	F1LRK9;Q8VI02	Ppp4r1	Serine/threonine-protein phosphatase 4 regulatory subunit 1	1.05673	ko	wt
				ko / wt	0.0795857	0.656066	A1A5P2	Rrs1	Ribosome biogenesis regulatory protein homolog	1.05671	ko	wt
				ko / wt	0.0794727	0.233982	B2GVB7;P13676	Apeh	N-acylaminoacyl-peptide hydrolase;Acylamino-acid-releasing enzyme	1.05663	ko	wt
				ko / wt	0.0794697	0.0111152	P45479	Ppt1	Palmitoyl-protein thioesterase 1	1.05663	ko	wt
				ko / wt	0.0793847	0.420433	E9PTV0	Guk1	Guanylate kinase 1, isoform CRA_a	1.05657	ko	wt
				ko / wt	0.0793785	0.0799694	A0A0G2K214	Zc3h7b	Zinc finger CCCH-type-containing 7B	1.05656	ko	wt
				ko / wt	0.0793764	0.214972	D3ZH30	Rngtt	mRNA-capping enzyme	1.05656	ko	wt
				ko / wt	0.0793624	0.136425	D3ZYI0	Gca	Grancalcin (Predicted)	1.05655	ko	wt
				ko / wt	0.0793433	0.501301	F1M978	Impa1	Inositol-1-monophosphatase	1.05654	ko	wt
				ko / wt	0.079276	0.999708	B2RYS8	Ndufb8	NADH dehydrogenase [ubiquinone] 1 beta subcomplex subunit 8, mitochondrial	1.05649	ko	wt
				ko / wt	0.0792164	0.255647	A0A0G2K9Y3;D3Z9J4	Stard9	StAR-related lipid transfer domain-containing 9	1.05644	ko	wt
				ko / wt	0.079167	0.864739	Q568Z6	Ist1	IST1 homolog	1.05641	ko	wt
				ko / wt	0.0791585	0.802324	D4AD37	Impad1	Inositol monophosphatase 3	1.0564	ko	wt
				ko / wt	0.0790562	0.809121	P21670	Psma4	Proteasome subunit alpha type-4	1.05633	ko	wt
				ko / wt	0.0787059	0.778903	Q4QR84	RGD1305807	Hypothetical LOC298077	1.05607	ko	wt
				ko / wt	0.0785777	0.37819	Q6AY23	Pycr2	Pyrroline-5-carboxylate reductase 2	1.05598	ko	wt
				ko / wt	0.0785601	0.0388898	Q4KLL7	Vps4b	Vacuolar protein sorting 4 homolog B (S. cerevisiae)	1.05596	ko	wt
				ko / wt	0.0782282	0.098095	G3V6U3	Alg2	ALG2, alpha-1,3/1,6-mannosyltransferase	1.05572	ko	wt
				ko / wt	0.0781266	0.0327661	D4A1U4	Cdan1	Codanin 1	1.05565	ko	wt
				ko / wt	0.07808	0.907215	Q9ES71	Gnpat	Dihydroxyacetone phosphate acyltransferase	1.05561	ko	wt
				ko / wt	0.0780479	0.399931	F1LMR7;P46101;P46101-2	Dpp6	Dipeptidyl aminopeptidase-like protein 6;Dipeptidyl aminopeptidase-like protein 6;Isoform DPPX-S of Dipeptidyl aminopeptidase-like protein 6	1.05559	ko	wt
				ko / wt	0.077949	0.62913	Q99ND8	Ppm1b	Ppm1b protein	1.05552	ko	wt
				ko / wt	0.0776229	0.0771252	B2RYF7	Washc1	WASH complex subunit 1	1.05528	ko	wt
				ko / wt	0.0776203	0.832848	A0A0G2JUL7;B3GNI6;B3GNI6-2;B3GNI6-3	2011-09-01	Septin 6 (Predicted), isoform CRA_b;Septin-11;Isoform 2 of Septin-11;Isoform 3 of Septin-11	1.05528	ko	wt
				ko / wt	0.0776186	0.33	Q6AY57	Wipi2	WD repeat domain phosphoinositide-interacting protein 2	1.05527	ko	wt
				ko / wt	0.0775566	0.403441	D3Z9K8	Nsmce4a	NSE4 homolog A, SMC5-SMC6 complex component	1.05523	ko	wt
				ko / wt	0.0774642	0.63862	A0A0G2JV28;Q5FVH7	Mea1	Male-enhanced antigen 1	1.05516	ko	wt
				ko / wt	0.0772542	0.112139	D3ZN76	Sec16a	Protein transport protein sec16	1.05501	ko	wt
				ko / wt	0.0772198	0.00807787	D4A1R8	Cpne1	Copine-1	1.05498	ko	wt
				ko / wt	0.0770778	0.40083	F7F557;Q6AZ44;Q8VHK0	Acot8	Acyl-coenzyme A thioesterase 8;Acyl-CoA thioesterase 8, isoform CRA_a;Acyl-coenzyme A thioesterase 8	1.05488	ko	wt
				ko / wt	0.0770397	0.105929	Q4QQR9	Memo1	Protein MEMO1	1.05485	ko	wt
				ko / wt	0.0769581	0.212899	A0A0G2JSH5	Alb	Serum albumin	1.05479	ko	wt
				ko / wt	0.0767184	0.836007	A0A096MKE9	Lig3	DNA ligase	1.05462	ko	wt
				ko / wt	0.0764207	0.0075992	Q08163	Cap1	Adenylyl cyclase-associated protein 1	1.0544	ko	wt
				ko / wt	0.0761722	0.00255683	D3ZJF9	Gla	Galactosidase, alpha	1.05422	ko	wt
				ko / wt	0.0760944	0.152444	Q5RJN0	Ndufs7	NADH dehydrogenase (Ubiquinone) Fe-S protein 7, isoform CRA_d	1.05416	ko	wt
				ko / wt	0.0760885	0.718275	G3V8M8;Q9QYM2	Parg	Poly (ADP-ribose) glycohydrolase, isoform CRA_b;Poly(ADP-ribose) glycohydrolase	1.05416	ko	wt
				ko / wt	0.0757925	0.295746	D3ZGY2	Otud6b	OTU domain-containing 6B	1.05394	ko	wt
				ko / wt	0.0756622	0.485942	D3ZWB1	Lsm1	LSM1 homolog, U6 small nuclear RNA associated (S. cerevisiae) (Predicted)	1.05384	ko	wt
				ko / wt	0.0755976	0.866604	Q63055	Arfrp1	ADP-ribosylation factor-related protein 1	1.0538	ko	wt
				ko / wt	0.0752662	0.00125107	D4A0T0	Ndufb10	NADH:ubiquinone oxidoreductase subunit B10	1.05356	ko	wt
				ko / wt	0.0752278	0.58191	B2RYJ5	Tmprss13	Tmprss13 protein	1.05353	ko	wt
				ko / wt	0.0750484	0.000244032	D3ZXQ2	Camsap3	Calmodulin-regulated spectrin-associated protein family, member 3	1.0534	ko	wt
				ko / wt	0.0750212	0.927445	B2GV62	Mrpl20	Mitochondrial ribosomal protein L20	1.05338	ko	wt
				ko / wt	0.0748541	0.202708	D4A914	Xrn2	5'-3' exoribonuclease	1.05325	ko	wt
				ko / wt	0.0747609	0.0869863	A0A0G2JVF4;A0JPQ7	RGD1307554;	Similar to CG16812-PA (Predicted), isoform CRA_b;Uncharacterized protein C19orf47 homolog	1.05319	ko	wt
				ko / wt	0.0746381	0.900254	Q5U4F0	Rrp8	Ribosomal RNA-processing protein 8	1.0531	ko	wt
				ko / wt	0.0746353	0.340859	Q5FVL2	Emc8	ER membrane protein complex subunit 8	1.05309	ko	wt
				ko / wt	0.0744629	0.590594	A0A0G2K033;D3ZNQ4	Usp36	Ubiquitin-specific peptidase 36;Ubiquitin specific protease 36 (Predicted)	1.05297	ko	wt
				ko / wt	0.0743631	0.453735	D4A709	Tubgcp6	Tubulin, gamma complex-associated protein 6	1.0529	ko	wt
				ko / wt	0.0742856	0.9398	B2RZB7	Snrpd1	Small nuclear ribonucleoprotein D1 polypeptide	1.05284	ko	wt
				ko / wt	0.0742528	0.258215	Q5RJK5	Cbx3	Chromobox 3	1.05282	ko	wt
				ko / wt	0.0742504	0.0145571	D3Z941	Mars	Methionyl-tRNA synthetase	1.05281	ko	wt
				ko / wt	0.0742021	0.373215	B0K017	Adprhl2	ADP-ribosylhydrolase like 2 (Predicted)	1.05278	ko	wt
				ko / wt	0.0741889	0.00785142	G3V7W1	Pdcd6	Programmed cell death protein 6	1.05277	ko	wt
				ko / wt	0.0740469	0.318393	Q2TA63	Tmem147	Transmembrane protein 147	1.05267	ko	wt
				ko / wt	0.0740218	0.109717	A0A0G2K9F7	Zmynd8	Zinc finger, MYND-type-containing 8	1.05265	ko	wt
				ko / wt	0.0740045	0.587216	P63174	Rpl38	60S ribosomal protein L38	1.05263	ko	wt
				ko / wt	0.0737348	0.539301	A1A5P4	Kifc3	Kinesin-like protein	1.05244	ko	wt
				ko / wt	0.0736748	0.0237747	Q6IRE4	Tsg101	Tumor susceptibility gene 101 protein	1.05239	ko	wt
				ko / wt	0.0735092	0.0225235	F7FHF7;Q6IRL2;Q8R500	LOC100911485;LOC100911485;Mfn2	Mitofusin-2-like;Mitofusin 2, isoform CRA_a;Mitofusin-2	1.05227	ko	wt
				ko / wt	0.0733206	0.00946858	Q5D023;Q62698	Dync1li2	Cytoplasmic dynein 1 light intermediate chain 2	1.05214	ko	wt
				ko / wt	0.0732024	0.244693	F1LSA7;Q01818	Slc18a1	Chromaffin granule amine transporter	1.05205	ko	wt
				ko / wt	0.0731284	0.566555	D4A1H2	Plcxd3	Phosphatidylinositol-specific phospholipase C, X domain-containing 3	1.052	ko	wt
				ko / wt	0.0731112	0.82794	A0A0G2JXM6;G3V8X1;Q6AXT7	Rbm42	RNA-binding protein 42	1.05198	ko	wt
				ko / wt	0.0730254	0.881289	Q5U216	Ddx39a	ATP-dependent RNA helicase DDX39A	1.05192	ko	wt
				ko / wt	0.0729154	0.575162	D3ZCI6;D4A8C5;F1LNK2;Q9QW07;Q9QW07-2;Q9QW07-3	Plcb4	Phosphoinositide phospholipase C;Phosphoinositide phospholipase C;Phosphoinositide phospholipase C;1-phosphatidylinositol 4,5-bisphosphate phosphodiesterase beta-4;Isoform B of 1-phosphatidylinositol 4,5-bisphosphate phosphodiesterase beta-4;Isoform C of 1-phosphatidylinositol 4,5-bisphosphate phosphodiesterase beta-4	1.05184	ko	wt
				ko / wt	0.0728467	0.0795259	D4A9N5	Trim25	Tripartite motif-containing 25	1.05179	ko	wt
				ko / wt	0.0728425	0.365449	F1MA61;Q9WUI9	Ncoa2	Nuclear receptor coactivator;Nuclear receptor coactivator 2	1.05179	ko	wt
				ko / wt	0.0727869	0.00720923	D3ZB48	Hook1	Hook homolog 1 (Drosophila) (Predicted)	1.05175	ko	wt
				ko / wt	0.0727425	0.994181	Q6P9V6	Psma5	Proteasome subunit alpha type	1.05171	ko	wt
				ko / wt	0.0726598	0.514188	A0A0G2K3K2;P60711;P63259	Actb;Actb;Actg1	Actin, cytoplasmic 1;Actin, cytoplasmic 1;Actin, cytoplasmic 2	1.05165	ko	wt
				ko / wt	0.0724152	0.0870112	Q9ESZ0	Xrcc1	DNA repair protein XRCC1	1.05148	ko	wt
				ko / wt	0.0723284	0.753273	B0K014	Dtd1	D-aminoacyl-tRNA deacylase	1.05141	ko	wt
				ko / wt	0.0722265	0.600882	Q68FP5	Snupn	Snurportin-1	1.05134	ko	wt
				ko / wt	0.0722079	0.385317	F1LN14;G3V8S2;Q5M824	Shc1	SHC-transforming protein 1	1.05132	ko	wt
				ko / wt	0.0721493	0.11452	Q78PB6;Q78PB6-2;Q9ES39	Ndel1;Ndel1;Nde1	Nuclear distribution protein nudE-like 1;Isoform 2 of Nuclear distribution protein nudE-like 1;Nuclear distribution protein nudE homolog 1	1.05128	ko	wt
				ko / wt	0.0721255	0.718678	P62275	Rps29	40S ribosomal protein S29	1.05126	ko	wt
				ko / wt	0.0719031	0.0283329	P70580	Pgrmc1	Membrane-associated progesterone receptor component 1	1.0511	ko	wt
				ko / wt	0.0718994	0.0576862	Q6PDW1	Rps12	40S ribosomal protein S12	1.0511	ko	wt
				ko / wt	0.0717534	0.0557587	D3ZLA3	Cpne3	Copine 3 protein	1.05099	ko	wt
				ko / wt	0.071528	0.0227948	A0A096MKG2;A0A0G2QC27	Nol6	Nucleolar protein 6	1.05083	ko	wt
				ko / wt	0.0715135	0.890856	F1LQ48	Hnrnpl	Heterogeneous nuclear ribonucleoprotein L	1.05082	ko	wt
				ko / wt	0.0713763	0.00083067	B5DFB2	Rbbp4	RB-binding protein 4, chromatin-remodeling factor	1.05072	ko	wt
				ko / wt	0.0713462	0.000979567	Q5U2N0	Ctps2	CTP synthase 2	1.0507	ko	wt
				ko / wt	0.0712675	0.391907	G3V8E4;Q3MIF1	Ubfd1	Similar to D7Wsu128e protein;Ubfd1 protein	1.05064	ko	wt
				ko / wt	0.0711463	0.900594	Q9QX69	Lancl1	LanC-like protein 1	1.05055	ko	wt
				ko / wt	0.0711459	0.725738	Q99P75	Rab9a	Ras-related protein Rab-9A	1.05055	ko	wt
				ko / wt	0.0710478	0.777064	A0A0G2KAM3;P49432	Pdhb	Pyruvate dehydrogenase E1 component subunit beta, mitochondrial;Pyruvate dehydrogenase E1 component subunit beta, mitochondrial	1.05048	ko	wt
				ko / wt	0.0710241	0.0385557	Q6P6Q2	Krt5	Keratin, type II cytoskeletal 5	1.05046	ko	wt
				ko / wt	0.070973	0.323438	A0A0G2K351	Unc119b	Similar to Unc-119 protein homolog (Retinal protein 4) (RRG4) (Predicted), isoform CRA_a	1.05042	ko	wt
				ko / wt	0.0707614	0.195923	D3ZV36	RGD1561102	40S ribosomal protein S12	1.05027	ko	wt
				ko / wt	0.070668	0.0603989	Q99MB4	Cbwd1	COBW domain-containing protein 1	1.0502	ko	wt
				ko / wt	0.0699351	0.000350439	A0A0G2QC15;B0BNF8	Htatip2	HIV-1 Tat interactive protein 2;HIV-1 tat interactive protein 2, homolog (Human) (Predicted), isoform CRA_b	1.04967	ko	wt
				ko / wt	0.0698743	0.82228	A0A0G2JZG7;Q6P799	Sars	Serine--tRNA ligase, cytoplasmic;Serine--tRNA ligase, cytoplasmic	1.04963	ko	wt
				ko / wt	0.0698338	0.479981	P69682	Necap1	Adaptin ear-binding coat-associated protein 1	1.0496	ko	wt
				ko / wt	0.0695259	0.0209144	B5DF50	Galnt2	Polypeptide N-acetylgalactosaminyltransferase (Fragment)	1.04937	ko	wt
				ko / wt	0.0694236	0.184013	D3ZIV3	Mad1l1	Mitotic arrest deficient 1-like 1	1.0493	ko	wt
				ko / wt	0.0694033	0.288065	Q6J2U6	Rnf114	E3 ubiquitin-protein ligase RNF114	1.04928	ko	wt
				ko / wt	0.0691042	0.310169	Q68FP9	Cog6	Conserved oligomeric Golgi complex subunit 6	1.04907	ko	wt
				ko / wt	0.0689296	0.00710079	B2RZ79	Iscu	Iron-sulfur cluster assembly enzyme	1.04894	ko	wt
				ko / wt	0.0686446	0.475631	A0A0A0MY39;Q9QYJ4;Q9QYJ4-2;Q9QYJ4-3;Q9QYJ4-4	Abcb9	ATP-binding cassette sub-family B member 9;ATP-binding cassette sub-family B member 9;Isoform 2 of ATP-binding cassette sub-family B member 9;Isoform 3 of ATP-binding cassette sub-family B member 9;Isoform 4 of ATP-binding cassette sub-family B member 9	1.04873	ko	wt
				ko / wt	0.0684683	0.0205159	Q4QQT3	Celf1	CUGBP Elav-like family member 1	1.0486	ko	wt
				ko / wt	0.0684335	0.333195	P12368	Prkar2a	cAMP-dependent protein kinase type II-alpha regulatory subunit	1.04858	ko	wt
				ko / wt	0.0683705	0.870417	Q9QYW0	Aatf	Protein AATF	1.04853	ko	wt
				ko / wt	0.0683677	0.89954	P46152	Gata4	Transcription factor GATA-4	1.04853	ko	wt
				ko / wt	0.0682041	0.779975	B5DF04	Rad51	DNA repair protein RAD51 homolog	1.04841	ko	wt
				ko / wt	0.0680618	0.976492	F1LWN6	Mnd1	Meiotic nuclear division protein 1 homolog	1.04831	ko	wt
				ko / wt	0.0679667	0.531462	B0BMW2;O70351	Hsd17b10	3-hydroxyacyl-CoA dehydrogenase type-2	1.04824	ko	wt
				ko / wt	0.0679517	0.581292	Q5XI96	Rnaseh2b	Ribonuclease H2 subunit B	1.04823	ko	wt
				ko / wt	0.0679203	0.326249	P62138	Ppp1ca	Serine/threonine-protein phosphatase PP1-alpha catalytic subunit	1.0482	ko	wt
				ko / wt	0.0678507	0.0892872	G3V8F7	Gga2	Golgi associated, gamma adaptin ear containing, ARF binding protein 2, isoform CRA_a	1.04815	ko	wt
				ko / wt	0.0677378	0.0656843	F7FJQ3;Q8CHN5	Npc2;re1	NPC intracellular cholesterol transporter 2;Epididymal secretory protein 1	1.04807	ko	wt
				ko / wt	0.0676839	0.00206997	A0A0G2K583	Mtap	S-methyl-5'-thioadenosine phosphorylase	1.04803	ko	wt
				ko / wt	0.0675129	0.640867	Q641Y0	Ddost	Dolichyl-diphosphooligosaccharide--protein glycosyltransferase 48 kDa subunit	1.04791	ko	wt
				ko / wt	0.0674897	0.407755	A0A0G2JSV6;B1H216;P01946	Hba-a2;Hba-a1;Hba1	Globin c2;Globin c3;Hemoglobin subunit alpha-1/2	1.04789	ko	wt
				ko / wt	0.0674293	0.713296	Q64620	Ppp6c	Serine/threonine-protein phosphatase 6 catalytic subunit	1.04785	ko	wt
				ko / wt	0.0673704	0.475973	P61459	Pcbd1	Pterin-4-alpha-carbinolamine dehydratase	1.04781	ko	wt
				ko / wt	0.0673077	0.764942	A0A096MJF7;A0A096MJV9;F1LLZ7;Q64649	Phka1	Phosphorylase b kinase regulatory subunit;Phosphorylase b kinase regulatory subunit;Phosphorylase b kinase regulatory subunit;Phosphorylase b kinase regulatory subunit alpha, skeletal muscle isoform	1.04776	ko	wt
				ko / wt	0.0671865	0.461548	Q5HZF2	Wbp4	WW domain-binding protein 4	1.04767	ko	wt
				ko / wt	0.0671325	0.199868	P61972	Nutf2	Nuclear transport factor 2	1.04763	ko	wt
				ko / wt	0.0670964	0.257302	D3ZDK2	Ube2d1	Ubiquitin-conjugating enzyme E2 D1	1.04761	ko	wt
				ko / wt	0.066949	0.973228	A0A0H2UI02;D4AE59;D4AE59-2	Stk11	Serine/threonine kinase 11 (Predicted), isoform CRA_a;Serine/threonine-protein kinase STK11;Isoform 2 of Serine/threonine-protein kinase STK11	1.0475	ko	wt
				ko / wt	0.0667686	0.938441	A0A096MK24;A0A0G2K5G4	Morc4	MORC family CW-type zinc finger 4	1.04737	ko	wt
				ko / wt	0.0663155	0.786076	A0A0G2K1M7;F1M5Z5	Ano6	Anoctamin	1.04704	ko	wt
				ko / wt	0.0661582	0.00871046	D4ACB8	Cct8	Chaperonin subunit 8 (Theta) (Predicted), isoform CRA_a	1.04693	ko	wt
				ko / wt	0.0658718	0.562959	Q6T5E9	Ugt1a6	UDP-glucuronosyltransferase	1.04672	ko	wt
				ko / wt	0.0658676	0.0430337	B5DF55	Stam	RCG55706	1.04671	ko	wt
				ko / wt	0.0658252	0.145863	P20070;P20070-2	Cyb5r3	NADH-cytochrome b5 reductase 3;Isoform 2 of NADH-cytochrome b5 reductase 3	1.04668	ko	wt
				ko / wt	0.0657389	0.114693	M0RAD5	Clpp	ATP-dependent Clp protease proteolytic subunit	1.04662	ko	wt
				ko / wt	0.0657044	0.975118	Q6MGC8;Q8VIB2	Daxx	Death domain-associated protein 6	1.0466	ko	wt
				ko / wt	0.0656932	0.0523603	B2RYI0	Wdr91	WD repeat-containing protein 91	1.04659	ko	wt
				ko / wt	0.0655983	0.647874	A0A0G2K0W4	Leng8	Leukocyte receptor cluster member 8	1.04652	ko	wt
				ko / wt	0.0653081	0.0108891	Q5RKI0	Wdr1	WD repeat-containing protein 1	1.04631	ko	wt
				ko / wt	0.0652832	0.000524561	A0A0G2K8D1	Mospd2	Motile sperm domain-containing 2	1.04629	ko	wt
				ko / wt	0.0652532	0.35685	D3ZWS2	LOC690000	Similar to CG3740-PA	1.04627	ko	wt
				ko / wt	0.0651677	0.302701	D3ZAI6	Nt5dc3	5'-nucleotidase domain-containing 3	1.04621	ko	wt
				ko / wt	0.0651509	0.638585	D3ZSM9	Brat1	BRCA1-associated ATM activator 1	1.04619	ko	wt
				ko / wt	0.0651351	0.138564	Q5I0E3	NaN	Uncharacterized protein C7orf50 homolog	1.04618	ko	wt
				ko / wt	0.0650453	0.0816019	P81155	Vdac2	Voltage-dependent anion-selective channel protein 2	1.04612	ko	wt
				ko / wt	0.06485	0.655494	P47727	Cbr1	Carbonyl reductase [NADPH] 1	1.04598	ko	wt
				ko / wt	0.0646921	0.629094	Q496Z9	Trmt1l	TRMT1-like protein	1.04586	ko	wt
				ko / wt	0.0645997	0.0128229	B1WC28	H2afy2	Core histone macro-H2A	1.04579	ko	wt
				ko / wt	0.0645616	0.0224749	Q498C9	Zfp207	RCG33491, isoform CRA_b	1.04577	ko	wt
				ko / wt	0.0644898	0.0641978	D4A510	Smarcc2	SWI/SNF-related, matrix-associated, actin-dependent regulator of chromatin, subfamily c, member 2	1.04572	ko	wt
				ko / wt	0.0644515	0.771783	P47196	Akt1	RAC-alpha serine/threonine-protein kinase	1.04569	ko	wt
				ko / wt	0.0642219	0.978612	M0RC99	Rab5a	Ras-related protein Rab-5A	1.04552	ko	wt
				ko / wt	0.064057	0.987874	Q5EB55	Gbe1	Gbe1 protein (Fragment)	1.0454	ko	wt
				ko / wt	0.0639158	0.462415	Q6AXT0	Mrpl37	39S ribosomal protein L37, mitochondrial	1.0453	ko	wt
				ko / wt	0.0636156	0.73216	D3ZXH7	Alyref	Aly/REF export factor	1.04508	ko	wt
				ko / wt	0.0634848	0.621653	D3ZBL3	Ngdn	Neuroguidin	1.04499	ko	wt
				ko / wt	0.0633523	0.562091	Q03346	Pmpcb	Mitochondrial-processing peptidase subunit beta	1.04489	ko	wt
				ko / wt	0.0633313	0.432335	D3ZEG9	Ercc2	ERCC excision repair 2, TFIIH core complex helicase subunit	1.04488	ko	wt
				ko / wt	0.0633278	0.585067	D4A2G9	Ranbp1	RAN-binding protein 1	1.04487	ko	wt
				ko / wt	0.0632255	0.37402	A0A1W2Q680;Q6AYA1	Gar1	H/ACA ribonucleoprotein complex subunit (Fragment);H/ACA ribonucleoprotein complex subunit 1	1.0448	ko	wt
				ko / wt	0.0632123	0.681709	A0A1W2Q629;D4A6L3;M0RDX9	NEWGENE_1309551;Nol8;Nol8	Nucleolar protein 8;Nucleolar protein 8;Nucleolar protein 8 (Predicted)	1.04479	ko	wt
				ko / wt	0.0632027	0.474897	Q5U2N1	Nelfa	Negative elongation factor complex member A	1.04478	ko	wt
				ko / wt	0.0631917	0.162732	Q6AY48	Pcbp3	Poly(rC)-binding protein 3	1.04477	ko	wt
				ko / wt	0.0631805	0.226171	B5DFI5	Trim27	Trim27 protein	1.04477	ko	wt
				ko / wt	0.0631543	0.0164227	Q66H09	Ttc1	Tetratricopeptide repeat domain 1	1.04475	ko	wt
				ko / wt	0.0630749	0.503948	D3ZBW3	Tmem201	Transmembrane protein 201	1.04469	ko	wt
				ko / wt	0.0629473	0.68257	G3V7H2;O35217	Minpp1	Multiple inositol polyphosphate phosphatase 1	1.0446	ko	wt
				ko / wt	0.0629254	0.592167	A0A0G2KB56;P82808	Gfpt1	Glutamine fructose-6-phosphate transaminase 1, isoform CRA_a;Glutamine--fructose-6-phosphate aminotransferase [isomerizing] 1	1.04458	ko	wt
				ko / wt	0.0629055	0.658882	P68136	Acta1	Actin, alpha skeletal muscle	1.04457	ko	wt
				ko / wt	0.0628763	0.342596	Q5FVC4	Dnajb12	DnaJ (Hsp40) homolog, subfamily B, member 12	1.04455	ko	wt
				ko / wt	0.0628401	0.153123	Q4V8K5	Brox	BRO1 domain-containing protein BROX	1.04452	ko	wt
				ko / wt	0.0628042	0.570025	G3V7V9	Lcmt1	Leucine carboxyl methyltransferase 1	1.04449	ko	wt
				ko / wt	0.0626976	0.0291736	P63036	Dnaja1	DnaJ homolog subfamily A member 1	1.04442	ko	wt
				ko / wt	0.0626614	0.740907	F1MAA2;G3V8Z9	Cops7a	COP9 signalosome subunit 7A;COP9 (Constitutive photomorphogenic) homolog, subunit 7a (Arabidopsis thaliana) (Predicted)	1.04439	ko	wt
				ko / wt	0.0626153	0.451429	D3ZZB2	Pex1	Peroxisomal biogenesis factor 1	1.04436	ko	wt
				ko / wt	0.0625456	0.667437	A0A0G2K2G7;D4AC12	Anks1a	Ankyrin repeat and sterile alpha motif domain-containing 1A;Ankyrin repeat and SAM domain containing 1 (Predicted)	1.04431	ko	wt
				ko / wt	0.0624516	0.00842876	Q4FZT0	Stoml2	Stomatin-like protein 2, mitochondrial	1.04424	ko	wt
				ko / wt	0.0624202	0.0151731	Q9WVK7	Hadh	Hydroxyacyl-coenzyme A dehydrogenase, mitochondrial	1.04422	ko	wt
				ko / wt	0.0621789	0.0840173	Q3B8N8	Pes1	Pescadillo homolog	1.04404	ko	wt
				ko / wt	0.0621669	0.118324	A0A096MJP4;Q4KM37	Cep41	Centrosomal protein of 41 kDa	1.04403	ko	wt
				ko / wt	0.0620694	0.00158541	P54319	Plaa	Phospholipase A-2-activating protein	1.04396	ko	wt
				ko / wt	0.0619162	0.0207656	Q5XIP1	Pelo	Protein pelota homolog	1.04385	ko	wt
				ko / wt	0.061843	0.316905	D3ZKG1	Mut	Methylmalonyl CoA mutase	1.0438	ko	wt
				ko / wt	0.0614778	0.359173	M0R729	Zcchc13	RCG38105	1.04353	ko	wt
				ko / wt	0.0614428	0.153747	D3Z9K2	Mrpl54	Mitochondrial ribosomal protein L54 (Predicted)	1.04351	ko	wt
				ko / wt	0.0613962	0.232133	B1WBW4	Armc10	Armadillo repeat-containing protein 10	1.04348	ko	wt
				ko / wt	0.0612987	0.658568	D3ZM09	Sars2	Seryl-tRNA synthetase 2 (Predicted)	1.0434	ko	wt
				ko / wt	0.0612982	0.678117	Q5FVQ2	Ppan	Peter pan homolog (Drosophila)	1.0434	ko	wt
				ko / wt	0.0612322	0.247976	B2RYC9	Gba	Glucosylceramidase	1.04336	ko	wt
				ko / wt	0.0611965	0.158176	Q6P9V9	Tuba1b	Tubulin alpha-1B chain	1.04333	ko	wt
				ko / wt	0.0611386	0.250152	D4A0G9	Ercc6l	ERCC excision repair 6-like, spindle assembly checkpoint helicase	1.04329	ko	wt
				ko / wt	0.0609808	0.085682	Q68FS2	Cops4	COP9 signalosome complex subunit 4	1.04317	ko	wt
				ko / wt	0.0609616	9.99158e-06	A0A0G2JSJ8;P17164	Fuca1	Fucosidase, alpha-L-1, tissue, isoform CRA_a;Tissue alpha-L-fucosidase	1.04316	ko	wt
				ko / wt	0.0606012	0.000330968	G3V6A6	RGD1566265	Similar to RIKEN cDNA 2610002M06 (Predicted)	1.0429	ko	wt
				ko / wt	0.0605184	0.386658	D3Z9L0	Agk	Acylglycerol kinase	1.04284	ko	wt
				ko / wt	0.0604389	0.00380647	F1LP76	Elp1	Elongator complex protein 1	1.04278	ko	wt
				ko / wt	0.0603754	0.0631703	A0A0H2UHV6;P63100;P63100-2	Ppp3r1	Calcineurin subunit B type 1;Calcineurin subunit B type 1;Isoform 2 of Calcineurin subunit B type 1	1.04274	ko	wt
				ko / wt	0.0601367	0.205056	A0A068FP44;Q4AE70;Q4AE70-2;Q4AE70-3;Q4AE70-4	CARM1;Carm1;Carm1;Carm1;Carm1	Coactivator-associated arginine methyltransferase 1 variant 5;Histone-arginine methyltransferase CARM1;Isoform 2 of Histone-arginine methyltransferase CARM1;Isoform 3 of Histone-arginine methyltransferase CARM1;Isoform 4 of Histone-arginine methyltransferase CARM1	1.04256	ko	wt
				ko / wt	0.0600793	0.130564	O70437	Smad4	Mothers against decapentaplegic homolog 4	1.04252	ko	wt
				ko / wt	0.0600177	0.633991	Q5XIU9	Pgrmc2	Membrane-associated progesterone receptor component 2	1.04248	ko	wt
				ko / wt	0.059943	0.32968	Q07984	Ssr4	Translocon-associated protein subunit delta	1.04242	ko	wt
				ko / wt	0.0599262	0.0931104	B5DFC4;F1LS98;F1M2P8;P05696	Prkca	Protein kinase C;Protein kinase C;Protein kinase C;Protein kinase C alpha type	1.04241	ko	wt
				ko / wt	0.0598721	0.45373	Q9QYV0;Q9QYV0-2	Adam15	Disintegrin and metalloproteinase domain-containing protein 15;Isoform 2 of Disintegrin and metalloproteinase domain-containing protein 15	1.04237	ko	wt
				ko / wt	0.0598559	0.0078879	B0BNM6	Ap3s2	LOC683402 protein	1.04236	ko	wt
				ko / wt	0.0598133	0.472594	D4A830	Ppa2	Pyrophosphatase (inorganic) 2	1.04233	ko	wt
				ko / wt	0.0597682	0.0959256	Q6IRI3;Q9QY17;Q9QY17-2;Q9QY17-3;Q9QY17-4	Pacsin2	Protein kinase C and casein kinase substrate in neurons 2, isoform CRA_a;Protein kinase C and casein kinase substrate in neurons 2 protein;Isoform 2 of Protein kinase C and casein kinase substrate in neurons 2 protein;Isoform 3 of Protein kinase C and casein kinase substrate in neurons 2 protein;Isoform 4 of Protein kinase C and casein kinase substrate in neurons 2 protein	1.0423	ko	wt
				ko / wt	0.0596522	0.103319	D3ZYQ9	Rnf20	Ring finger protein 20	1.04221	ko	wt
				ko / wt	0.0593843	0.326753	F1LTR1	Wdr26	WD repeat-containing protein 26	1.04202	ko	wt
				ko / wt	0.0592989	4.42946e-07	Q02874	H2afy	Core histone macro-H2A.1	1.04196	ko	wt
				ko / wt	0.0592715	0.635428	D3ZU52	Cops7b	COP9 (Constitutive photomorphogenic) homolog, subunit 7b (Arabidopsis thaliana) (Predicted), isoform CRA_b	1.04194	ko	wt
				ko / wt	0.0590368	0.597727	G3V8U4;M0RBS9;Q8K4V4;Q8K4V4-2	Snx27	Sorting nexin family member 27, isoform CRA_b;Sorting nexin family member 27, isoform CRA_a;Sorting nexin-27;Isoform 2 of Sorting nexin-27	1.04177	ko	wt
				ko / wt	0.0589642	0.128747	Q5XI01	Larp7	La-related protein 7	1.04172	ko	wt
				ko / wt	0.0588732	0.827856	A0A0G2JSH0;O09014	Slc15a4	Solute carrier family 15 member 4	1.04165	ko	wt
				ko / wt	0.0588692	0.396643	Q68FU3	Etfb	Electron transfer flavoprotein subunit beta	1.04165	ko	wt
				ko / wt	0.058847	0.525141	A0A0G2K5G6;G3V9X8;O35777	Magt1	Magnesium transporter protein 1	1.04163	ko	wt
				ko / wt	0.05876	0.690101	G3V8F5	Tomm40	Mitochondrial import receptor subunit TOM40 homolog	1.04157	ko	wt
				ko / wt	0.0586163	0.961049	F1M9C3	Braf	B-Raf proto-oncogene, serine/threonine kinase	1.04147	ko	wt
				ko / wt	0.0585454	0.343459	M0R6J5	Nom1	Nucleolar MIF4G domain-containing protein 1	1.04142	ko	wt
				ko / wt	0.0585226	0.952046	G3V9A5;Q7TQM5	Kprp	Keratinocyte proline-rich protein	1.0414	ko	wt
				ko / wt	0.0583186	0.759613	A0A0G2K9F2	NaN	Uncharacterized protein	1.04125	ko	wt
				ko / wt	0.0582196	0.255531	M0RAS3	Ccdc137	Coiled-coil domain-containing 137	1.04118	ko	wt
				ko / wt	0.0581274	0.048224	A0A0G2JSZ9	Ccs	Copper chaperone for superoxide dismutase, isoform CRA_b	1.04111	ko	wt
				ko / wt	0.0580259	0.481374	A0A0G2K8I4;F1LPC5;Q498D7	Tmem259	Transmembrane protein 259;Transmembrane protein 259;RGD1311136 protein (Fragment)	1.04104	ko	wt
				ko / wt	0.0579162	0.00871764	A0A0G2K865;D0UFD0;F1MAB9	Tpd52;PrLZ;Tpd52	Tumor protein D52;Prostate leucine zipper variant 2;Tumor protein D52 (Predicted)	1.04096	ko	wt
				ko / wt	0.0578977	0.00531122	Q5BJQ6	Cstf1	Cleavage stimulation factor subunit 1	1.04095	ko	wt
				ko / wt	0.0578666	0.503701	O70595	Abcb6	ATP-binding cassette sub-family B member 6, mitochondrial	1.04093	ko	wt
				ko / wt	0.0576457	0.715308	D4A604	Pigt	Phosphatidylinositol glycan anchor biosynthesis, class T	1.04077	ko	wt
				ko / wt	0.0574656	0.895331	P07943	Akr1b1	Aldose reductase	1.04064	ko	wt
				ko / wt	0.0573864	0.381978	Q3KR97	Baiap2l1	Brain-specific angiogenesis inhibitor 1-associated protein 2-like protein 1	1.04058	ko	wt
				ko / wt	0.0572916	0.0537602	Q6VEU8	Ddx24	DEAD (Asp-Glu-Ala-Asp) box polypeptide 24	1.04051	ko	wt
				ko / wt	0.0572761	0.211896	Q6AY04	Maip1	m-AAA protease-interacting protein 1, mitochondrial	1.0405	ko	wt
				ko / wt	0.0570887	0.648438	P21708-2	Mapk3	Isoform 2 of Mitogen-activated protein kinase 3	1.04036	ko	wt
				ko / wt	0.0570227	0.707352	Q6AYA5	Tmem106b	Transmembrane protein 106B	1.04032	ko	wt
				ko / wt	0.0569469	0.406801	O54880	Rph3al	Rab effector Noc2	1.04026	ko	wt
				ko / wt	0.0569243	0.000309254	A0A0G2K7X3;Q9EPJ0	Nucks1	Nuclear ubiquitous casein and cyclin-dependent kinase substrate 1	1.04025	ko	wt
				ko / wt	0.0568886	0.242415	Q8CFN2	Cdc42	Cell division control protein 42 homolog	1.04022	ko	wt
				ko / wt	0.0568021	0.941908	G3V804	Sfxn3	Sideroflexin	1.04016	ko	wt
				ko / wt	0.0567705	0.93042	B5DEZ6	Gnpda2	Glucosamine-6-phosphate isomerase	1.04013	ko	wt
				ko / wt	0.0567522	0.282479	M0R415;Q5RKG8	;Zfp655	Uncharacterized protein;Zinc finger protein 655, isoform CRA_a	1.04012	ko	wt
				ko / wt	0.0567455	0.87352	Q04970	Nras	GTPase NRas	1.04012	ko	wt
				ko / wt	0.0565521	0.57271	D4A168	Zfpm1	Zinc finger protein, multitype 1	1.03998	ko	wt
				ko / wt	0.0563738	0.329251	A0A0U1RRP3;D3ZBE8	Upf3b	UPF3 regulator of nonsense transcripts homolog B (Yeast) (Predicted);UPF3B, regulator of nonsense mediated mRNA decay	1.03985	ko	wt
				ko / wt	0.0563523	0.267808	Q5M849	Ifi35	Interferon-induced protein 35, isoform CRA_a	1.03983	ko	wt
				ko / wt	0.0562816	0.832113	B2GVB4	2009-09-01	Sept9 protein (Fragment)	1.03978	ko	wt
				ko / wt	0.0562769	0.159306	Q5I034	NaN	Uncharacterized protein C12orf43 homolog	1.03978	ko	wt
				ko / wt	0.0562236	0.334305	Q9QWG5;Q9QWG5-2	Inpp4b	Type II inositol 3,4-bisphosphate 4-phosphatase;Isoform 2 of Type II inositol 3,4-bisphosphate 4-phosphatase	1.03974	ko	wt
				ko / wt	0.0557973	0.509603	F1LW91	Numa1	Nuclear mitotic apparatus protein 1	1.03943	ko	wt
				ko / wt	0.0555961	0.509794	Q5XIB7	Tsen34	tRNA-splicing endonuclease subunit Sen34	1.03929	ko	wt
				ko / wt	0.0555568	0.497468	Q5RKI1	Eif4a2	Eukaryotic initiation factor 4A-II	1.03926	ko	wt
				ko / wt	0.0555383	0.488872	D4A2T7;Q66HG7	Ddx59	DEAD (Asp-Glu-Ala-Asp) box polypeptide 59;Probable ATP-dependent RNA helicase DDX59	1.03925	ko	wt
				ko / wt	0.0555139	0.185032	Q3KRE2	Mettl7a	Methyltransferase like 7A, isoform CRA_b	1.03923	ko	wt
				ko / wt	0.0554038	0.0681961	A0A0G2K5E7;G3V888	Acly	ATP-citrate synthase	1.03915	ko	wt
				ko / wt	0.0553511	0.269732	G3V6H5	Slc25a11	Mitochondrial 2-oxoglutarate/malate carrier protein	1.03911	ko	wt
				ko / wt	0.0552081	0.557351	Q6AY02	Rbm17	RNA-binding motif protein 17	1.03901	ko	wt
				ko / wt	0.0548372	0.236669	A0A0G2JT51;P83006	Pafah2	Platelet-activating factor acetylhydrolase;Platelet-activating factor acetylhydrolase 2, cytoplasmic	1.03874	ko	wt
				ko / wt	0.0548193	0.652752	D3ZWG9	Ptar1	Protein prenyltransferase alpha subunit repeat containing 1, isoform CRA_b	1.03873	ko	wt
				ko / wt	0.0547929	0.505002	B3DM95;P04550	Ptms	Parathymosin	1.03871	ko	wt
				ko / wt	0.0546634	0.447679	P06766	Polb	DNA polymerase beta	1.03862	ko	wt
				ko / wt	0.0545832	0.618141	O70593	Sgta	Small glutamine-rich tetratricopeptide repeat-containing protein alpha	1.03856	ko	wt
				ko / wt	0.0544294	0.803917	D3ZTJ7	Kdm2a	F-box and leucine-rich repeat protein 11 (Predicted)	1.03845	ko	wt
				ko / wt	0.0543485	0.255476	Q5XIJ4	Fam210a	Protein FAM210A	1.03839	ko	wt
				ko / wt	0.054336	0.196933	D3ZZ25	Zfp280c	Zinc finger protein 280C	1.03838	ko	wt
				ko / wt	0.0539995	0.987612	A0A0G2JVE2;D3ZCM4	Dnajc15	DnaJ heat shock protein family (Hsp40) member C15;DnaJ (Hsp40) homolog, subfamily C, member 15 (Predicted), isoform CRA_a	1.03814	ko	wt
				ko / wt	0.0539692	0.00695256	P05065	Aldoa	Fructose-bisphosphate aldolase A	1.03812	ko	wt
				ko / wt	0.0539307	0.347853	A0A0G2K977;A0A140TAB6;Q62839	Golga2	Golgin subfamily A member 2	1.03809	ko	wt
				ko / wt	0.0537912	0.0655929	Q6AYU2	Pcbp2	Pcbp2 protein	1.03799	ko	wt
				ko / wt	0.0536286	0.34773	D4A729	Mmachc	Methylmalonic aciduria (Cobalamin deficiency) cblC type, with homocystinuria (Predicted)	1.03787	ko	wt
				ko / wt	0.0535501	0.214348	A0A0G2K6W6;D3ZIL9	Dis3l2	DIS3-like exonuclease 2	1.03782	ko	wt
				ko / wt	0.0535485	0.661543	D3ZNK1	Mtx3	Metaxin 3	1.03781	ko	wt
				ko / wt	0.0535051	0.163555	P85515	Actr1a	Alpha-centractin	1.03778	ko	wt
				ko / wt	0.0534751	0.380649	A0A0G2JSQ3;Q9R1U7	Slc22a8	Solute carrier family 22 (Organic anion transporter), member 8, isoform CRA_a;Solute carrier family 22 member 8	1.03776	ko	wt
				ko / wt	0.0534619	0.0236588	Q4AEF8	Copg1	Coatomer subunit gamma-1	1.03775	ko	wt
				ko / wt	0.0533543	0.906249	Q5BK47	Osbpl2	Oxysterol-binding protein	1.03767	ko	wt
				ko / wt	0.0533403	0.467994	F1M403	Ube2o	Ubiquitin-conjugating enzyme E2O	1.03766	ko	wt
				ko / wt	0.0533307	0.0272076	P54313	Gnb2	Guanine nucleotide-binding protein G(I)/G(S)/G(T) subunit beta-2	1.03766	ko	wt
				ko / wt	0.0533132	0.260041	Q9QYL8	Lypla2	Acyl-protein thioesterase 2	1.03765	ko	wt
				ko / wt	0.0531287	0.031221	D3ZKD3	Alkbh5	RNA demethylase ALKBH5	1.03751	ko	wt
				ko / wt	0.0530837	6.15806e-07	D4A1Q9	Ttll12	Tubulin tyrosine ligase-like 12	1.03748	ko	wt
				ko / wt	0.0529518	0.902384	F2Z3T0;Q4V8C8	Cdc73	Parafibromin	1.03739	ko	wt
				ko / wt	0.0528523	0.873837	F1LPG2	Dock8	Dedicator of cytokinesis 8	1.03731	ko	wt
				ko / wt	0.0528474	0.27428	A0A0G2K7M1	NaN	Glyceraldehyde-3-phosphate dehydrogenase	1.03731	ko	wt
				ko / wt	0.0527193	0.278952	Q6AYN2	Saraf	Store-operated calcium entry-associated regulatory factor	1.03722	ko	wt
				ko / wt	0.0526927	0.24286	A0A0G2KAB2;Q9Z2A6	Mapk15	Mitogen-activated protein kinase;Mitogen-activated protein kinase 15	1.0372	ko	wt
[truncated: 3,897 more rows]

## Sheet: Supplementary Table 8
Supplementary Table 8: pacSph incorporation (raw)				Lipid	SgplΔIns1E EtOH 1	Sgpl:Cers2ΔIns1E EtOH 1	SgplΔIns1E pacSph 1	Sgpl:Cers2ΔIns1E pacSph 1	SgplΔIns1E EtOH 2	Sgpl:Cers2ΔIns1E EtOH 2	SgplΔIns1E pacSph 2	Sgpl:Cers2ΔIns1E pacSph 2	SgplΔIns1E EtOH 3	Sgpl:Cers2ΔIns1E EtOH 3	SgplΔIns1E pacSph 3	Sgpl:Cers2ΔIns1E pacSph 3	SgplΔIns1E EtOH 4	Sgpl:Cers2ΔIns1E EtOH 4	SgplΔIns1E pacSph 4	Sgpl:Cers2ΔIns1E pacSph 4
Content	Lipidomics raw data of SgplΔIns1E and Sgpl:Cers2ΔIns1E cells treated with 5µM pacSph or solvent control (EtOH)			Cer(d_18_0 / 14_0)	0.164932	0.155166	0.126493	0.0856127	0.0978229	0.240171	0.278963	0.200783	0.130161	0.180358	0.197876	0.159828	0.154628	0.200026	0.190535	0.210367
Column	Description			Cer(d_18_0 / 16_0)	11.1297	11.3954	11.4638	13.383	12.7327	18.3265	9.97373	16.0896	12.6652	9.95231	10.1615	11.8662	12.3762	27.7747	10.8387	22.2455
Lipid	Lipid species			Cer(d_18_0 / 18_0)	6.10157	10.7087	8.66918	10.4929	10.7796	18.1713	8.27796	14.6756	8.71736	5.78875	7.29642	8.5709	11.2195	30.2213	10.2753	26.0919
SgplΔIns1E EtOH 1	Raw lipid abundances [pmol/sample] 3*10^6 cells per sample (seeded two days before experiment) 5 µM pacSph pulse for 1h (or EtOH solvent control (1:5000)) 4 independent experiments			Cer(d_18_0 / 20_0)	0.0774524	0.287849	0.327874	0.245318	0.38244	0.492044	0.492284	0.396283	0.415283	0.0604104	0.403428	0.292263	0.639347	0.713854	0.720178	0.627553
Sgpl:Cers2ΔIns1E EtOH 1				Cer(d_18_0 / 22_0)	0.190475	0.100464	2.1946	0.132862	2.76467	0.137739	2.28079	0.175386	1.92491	0	2.24328	0.0907092	3.04742	0.131194	3.59317	0.169876
SgplΔIns1E pacSph 1				Cer(d_18_0 / 23_0)	0.0170064	0.0276066	0.216671	0.0372726	0.31833	0.0224753	0.258563	0.0499292	0.166854	0.00949615	0.257913	0.0291179	0.19742	0.0649808	0.31799	0.0327585
Sgpl:Cers2ΔIns1E pacSph 1				Cer(d_18_0 / 24_0)	0.0319699	0.0707398	5.57449	0.0943764	7.45343	0.0962348	6.37699	0.133367	1.70001	0	5.41389	0.0918255	2.62441	0.13724	8.54495	0.141631
SgplΔIns1E EtOH 2				Cer(d_18_0 / 24_1)	0.816117	0.0349682	1.67736	0.0521267	2.64429	0.0430997	2.36396	0.0482273	1.43554	0.0261929	0	0.0555889	1.71159	0.0354698	1.75113	0.0231435
Sgpl:Cers2ΔIns1E EtOH 2				Cer(d_18_0 / 26_0)	0	0.0591399	0.406821	0.113504	0.371342	0.044105	0.287704	0.0902581	0.092645	0	0.428532	0.0948363	0.133595	0.18556	0.446589	0.107944
SgplΔIns1E pacSph 2				Cer(d_18_1 / 14_0)	3.65147	4.82267	3.68934	5.06738	4.18643	6.77255	4.87698	6.26412	4.29515	4.80363	3.70179	4.41824	3.47063	4.70796	3.48715	3.88857
Sgpl:Cers2ΔIns1E pacSph 2				Cer(d_18_1 / 16_0)	91.1645	155.667	98.7857	155.745	99.4112	163.872	90.5048	150.074	93.309	116.901	97.2036	135.284	63.7202	133.699	66.8998	101.214
SgplΔIns1E EtOH 3				Cer(d_18_1 / 18_0)	190.331	449.606	189.397	416.744	269.097	550.669	222.903	469.056	209.454	279.184	174.746	305.984	198.728	470.112	168.987	362.038
Sgpl:Cers2ΔIns1E EtOH 3				Cer(d_18_1 / 20_0)	6.41246	15.5302	10.5324	14.8378	13.3376	22.2908	11.2136	19.0523	12.6451	5.91002	11.2496	11.093	10.7725	17.6011	10.1212	12.8491
SgplΔIns1E pacSph 3				Cer(d_18_1 / 22_0)	23.7618	2.05439	76.8803	2.23838	90.3189	3.13097	77.7849	3.08061	86.708	0.693811	86.6875	1.73286	66.9575	2.56628	70.2673	2.0753
Sgpl:Cers2ΔIns1E pacSph 3				Cer(d_18_1 / 23_0)	2.08352	0.383927	20.0478	0.490427	32.8004	0.597595	27.211	0.751566	17.4284	0.137774	24.3498	0.341496	14.7273	0.525942	21.2663	0.426019
SgplΔIns1E EtOH 4				Cer(d_18_1 / 24_0)	7.64625	1.39462	431.832	1.98788	612.99	2.14105	497.687	2.58776	205.108	0.451615	471.512	1.57202	181	1.95781	391.413	1.70791
Sgpl:Cers2ΔIns1E EtOH 4				Cer(d_18_1 / 24_1)	142.972	3.06142	163.881	3.43667	262.848	5.43942	223.737	4.93078	213.711	1.73414	188.974	2.55827	219.623	3.90001	191.249	3.43792
SgplΔIns1E pacSph 4				Cer(d_18_1 / 26_0)	0.406407	0.14323	23.7184	0.226366	36.8091	0.214216	27.8763	0.262464	10.8998	0.0297663	25.8495	0.161896	12.2663	0.330518	26.4876	0.251081
Sgpl:Cers2ΔIns1E pacSph 4				Cer(d_18_2 / 14_0)	0.373832	0.60452	0.474372	0.610127	0.474922	0.785044	0.39242	0.646503	0.291805	0.552311	0.472156	0.573336	0.302636	0.417484	0.318814	0.40091
				Cer(d_18_2 / 16_0)	0	3.78742	2.47865	3.19044	3.08496	5.61815	3.0006	5.06365	0	0	1.91155	3.11744	2.22277	4.75268	2.53987	3.57504
				Cer(d_18_2 / 18_0)	28.4022	69.6659	27.5094	63.8047	32.7709	85.5989	27.8311	68.2207	29.8605	54.3062	30.6828	48.1079	32.0055	54.9395	26.5837	38.5921
				Cer(d_18_2 / 20_0)	3.66966	4.86365	2.68365	4.05781	4.49388	7.02471	3.09112	5.04828	4.1726	3.77875	2.99535	3.03923	3.00131	4.44368	2.57065	3.39096
				Cer(d_18_2 / 22_0)	15.8298	0.954898	17.2467	0.927247	22.6302	1.8811	19.9227	1.70946	24.6398	0.669778	23.3784	0.881139	17.531	1.42033	17.7041	1.08686
				Cer(d_18_2 / 23_0)	3.09615	0.175472	3.41827	0.181459	5.04427	0.344268	4.45953	0.344605	5.32826	0.13859	4.61599	0.17807	4.10518	0.264401	3.66926	0.163743
				Cer(d_18_2 / 24_0)	84.7649	0.986324	99.5224	0.732721	149.665	1.05623	120.586	0.96694	135.919	0.340357	118.499	0.589713	108.134	0.841868	90.884	0.635855
				Cer(d_18_2 / 24_1)	28.6162	1.49372	28.11	1.39465	48.0832	2.27247	40.3259	2.06567	40.2892	1.02882	36.8405	1.26318	39.3432	1.82493	35.2441	1.63235
				Cer(d_18_2 / 26_0)	3.17907	0.038127	4.0819	0.0317888	6.79449	0.0391401	4.5001	0.0521266	6.01698	0.00561326	3.84983	0.020699	5.28019	0.0274805	3.66652	0.0293652
				doxCer(m_18_0 / 16_0)	0.487802	0.697898	0.450942	0.690641	0.452668	1.06273	0.344497	0.750185	0.296688	0.429455	0.296844	0.296241	0.379885	0.971004	0.391966	0.807094
				doxCer(m_18_0 / 18_0)	0.463771	0.979095	0.395407	0.83611	0.362092	1.38086	0.35088	0.9855	0.252778	0.515426	0.245745	0.401275	0.296344	1.12346	0.235635	0.94241
				doxCer(m_18_0 / 20_0)	0.0552852	0.113183	0.0449511	0.112887	0.0518362	0.151866	0.076573	0.120594	0.0596975	0.0876336	0.0670252	0.0721082	0.0384621	0.166417	0.0456136	0.192732
				doxCer(m_18_0 / 22_0)	0.301896	0.164941	0.438747	0.189235	0.524517	0.331359	0.484078	0.34873	0.518992	0.132087	0.508417	0.203468	0.566529	0.288452	0.426636	0.308748
				doxCer(m_18_0 / 24_0)	0.378562	0.207755	1.99117	0.256101	2.26556	0.37316	1.80901	0.45493	1.48844	0.128789	1.83314	0.210609	1.6621	0.369851	1.96668	0.385493
				doxCer(m_18_0 / 24_1)	0.347116	0.0694128	0.326337	0.106544	0.485589	0.160919	0.376538	0.142806	0.358823	0.0724376	0.326708	0.045075	0.54193	0.100107	0.463944	0.144542
				doxCer(m_18_1 / 16_0)	0	0	0	0	0	0	0	0	0	0	0	0.042943	0	0	0	0
				doxCer(m_18_1 / 18_0)	0	0	0	0	0	0	0	0.0473971	0	0	0	0	0	0.0574234	0	0.047191
				doxCer(m_18_1 / 20_0)	0	0	0	0	0	0	0	0	0	0	0	0	0	0	0	0
				doxCer(m_18_1 / 22_0)	0.00658104	0.0262544	0.00448221	0.0511795	0.00697756	0.0400088	0	0.0747484	0	0.0455763	0.00523816	0.0549432	0.0115628	0.0394172	0.00850583	0.0644778
				doxCer(m_18_1 / 24_0)	0.556963	0.0634703	0	0.0599228	0	0.102994	0	0.0883623	0	0.0454175	0	0.0596326	0	0.0520563	0	0.116674
				doxCer(m_18_1 / 24_1)	0	0.00585848	0.545011	0.00705746	0.65242	0.0135231	0.54839	0.0081178	0.010857	0.0308223	0.543551	0.0237746	0	0.0270295	0.459635	0.0239911
				HexCer(d_18_0 / 16_0)	1.97581	6.96763	2.13224	7.55316	2.13579	9.70124	2.4033	10.1057	2.37018	7.16038	2.6108	7.86419	2.10152	11.5124	2.16611	12.556
				HexCer(d_18_0 / 18_0)	0.329092	3.55414	0.892047	4.7198	0.534452	6.36548	0.891518	5.71308	0.886626	1.85896	0.741244	4.38961	1.33289	8.66313	1.71748	8.90819
				HexCer(d_18_0 / 20_0)	0	0	0	0	0	0	0	0	0	0	0	0	0	0.0686788	0	0
				HexCer(d_18_0 / 22_0)	0	0	0.773417	0	0.142449	0	0	0	0	0	0	0	0.141841	0	0.320216	0
				HexCer(d_18_0 / 23_0)	0	0	0	0.643587	0	0	0	0.853332	0	0	0	0	0	0	0	0
				HexCer(d_18_0 / 24_0)	0	0	2.24534	0	3.51761	0	2.47267	0	0.60238	0	3.01179	0	0.123228	0	4.19237	0
				HexCer(d_18_0 / 24_1)	0.0334569	0	0.519553	0	2.14096	0	0.604554	0	0.564714	0	1.7646	0	2.45447	0	2.55922	0
[truncated: 72 more rows]

## Sheet: Supplementary Table 9
Supplementary Table 9: Beta Cell SBPs (Ctrl +UV vs. Ctrl -UV)				ctrl+/ctrl-_01	ctrl+/ctrl-_02	ctrl+/ctrl-_03	ctrl+/ctrl-_04	T-test Significant ctrl+/ctrl-	-Log T-test p-value ctrl+/ctrl-	T-test q-value ctrl+/ctrl-	T-test Difference ctrl+/ctrl-	Protein IDs	Majority protein IDs	Protein names	Gene names	id
[truncated: 2,457 more rows]

[truncated: 4 more sheets: Supplementary Table 10, Supplementary Table 11, Supplementary Table 12, Supplementary Table 13]
