# Supplementary material for: Sphingolipid subtypes differentially control proinsulin processing and systemic glucose homeostasis
Source: Nat Cell Biol. 2022 Dec 21;25(1):20–9. doi: 10.1038/s41556-022-01027-2 (PMC9859757; doi:10.1038/s41556-022-01027-2)
Supplement: Supplementary file 4 — Source numerical data for supplementary figures. [file 41556_2022_1027_MOESM4_ESM.xlsx]

## Sheet: SFigure 1
Supplementary Figure 1a
TPM	CerS2	CerS5	CerS6
	214.37	20.29	42.5
Supplementary Figure 1d
rel. mRNA expression	Control					CerS2ΔBKO
CerS2	1.0311	1.05617	0.944286	0.997796	0.970648	0.308331	0.312204	0.295346	0.319305
CerS4	1.1277	1.13925	0.79361	1.01779	0.921643	1.09366	1.1085	1.19286	1.34334
CerS5	0.978632	0.889719	1.15484	0.901356	1.07546	0.999006	0.808109	0.905004	1.287
CerS6	0.949072	0.792221	1.22765	1.00883	1.02223	0.852968	0.773463	0.737538	1.07883
Supplementary Figure 1e
rel. CerS2 protein level	Control	CerS2ΔBKO
	0.0307314	0.00595205
	0.0149003	0.00322881
	0.0182564	0.00402098
	0.0169185	0.00397722
	0.0238348	0.00656575
	0.0119668	0.00323527
	0.0341976	0.0102841
	0.0160607	0.0124373
Supplementary Figure 1f
rel. CerS2 mRNA expression	Control					CerS2ΔBKO
Brain	1.0372	0.881254	1.07906	1.11106	0.891429	1.07406	0.913476	1.02958	0.876661	0.86117
Liver	0.947967	1.41197	0.808122	1.04404	0.787904	0.956709	0.604679	0.94123	0.838044	1.02791
Fat	2.45027	0.606949	0.561047	0.768546	0.613184	0.974953	0.91989	1.38327	0.694691	0.714083
Muscle	1.12816	0.597765	0.782849	1.23006	1.26117	0.657883	0.282255	0.600959	1.36061	1.48302
Islets	1.0311	1.05617	0.944286	0.997796	0.970648	0.308331	0.312204	0.319305	0.295346
Supplementary Figure 1g
rel. mRNA expression	Control					CerS2ΔBKO
Ins1	1.28774	0.839922	0.70517	1.08183	1.08534	2.00077	0.947811	1.40432	1.36317
Ins2	1.14846	0.805488	1.25546	0.795369	0.995219	1.83415	1.17588	1.15975	1.04142
Pdx1	0.893126	0.756305	1.25256	1.10104	0.996967	1.3914	0.754667	0.883796	0.740217
Nkx6.1	0.763052	0.445461	1.38046	1.11968	1.29135	0.984847	0.443915	0.543943	0.591324
Foxo1	0.961942	0.666648	1.22072	1.11097	1.03972	1.34679	0.738419	0.958538	0.842
Slc2a1	0.951467	0.776383	1.42735	1.08855	0.756247	0.603852	0.546118	0.726417	0.726093
Slc2a2	0.889497	0.551158	1.14845	1.07354	1.33735	0.717287	0.683038	1.08881	1.18787
Supplementary Figure 1h
rel. mRNA expression	Control				CerS2ΔBKO
Pdia3	0.925036	0.976415	1.06473	1.03985	0.959477	1.15975	0.917295
Grp78	1.06119	1.11146	0.928273	0.91335	1.18935	1.18516	1.0875
Grp94	0.922668	1.1179	0.967151	1.00244	1.00144	1.13555	1.05257
Grp170	0.981838	1.08244	0.935066	1.2337	1.21022	1.00627	1.06304
Chop	0.880216	1.11881	0.808636	1.25575	0.869034	0.756647	0.761504
Hsp60	0.922981	0.972241	1.13291	0.983645	0.8137	0.873472	0.993768
Hsp70	0.30961	1.37069	1.82508	1.29112	0.529903	0.649123	1.08399
Erp29	0.961924	1.03518	1.01794	0.986551	1.08923	1.17975	1.12426
Calr	0.850638	1.0993	1.09146	1.30737	1.00548	0.979784	1.07635
Supplementary Figure 1i
Ceramide [pmol/µg]	Control				CerS2ΔBKO
14:0	0.0230465	0.0244678	0.0133129	0.0200545	0.0308367	0.0191288	0.022961	0.0156704
16:0	0.683637	0.943239	0.529558	0.882901	1.29225	0.845928	1.17016	0.752287
18:0	0.123428	0.148262	0.117601	0.141218	0.142836	0.0947593	0.13159	0.0949755
20:0	0.105555	0.113859	0.0988734	0.119099	0.0792631	0.0518772	0.0778966	0.0507329
22:0	0.366742	0.438993	0.371398	0.413412	0.142022	0.0829676	0.110034	0.0688976
24:0	0.722762	0.870146	0.609533	0.712466	0.387995	0.14684	0.198748	0.11113
24:1	0.949818	1.28038	1.09579	1.21621	0.138867	0.104123	0.161216	0.0921152
26:0	0.106545	0.078478	0.0696457	0.0680961	0.389502	0.0325481	0.0431574	0.0160547
Supplementary Figure 1j
Ratio Cer 16:0/24:1	Control	CerS2ΔBKO
	0.719756	9.30568
	0.736687	8.12434
	0.483264	7.25835
	0.725942	8.16681
Supplementary Figure 1k
Sphingomyelin [pmol/µg]	Control				CerS2ΔBKO
14:0	0.436631	0.567911	0.334082	0.485246	0.506952	0.468073	0.718928	0.507084
16:0	42.6585	52.6348	27.0122	46.2544	51.5277	39.2157	55.0726	44.0508
18:0	3.48983	4.33341	2.61081	3.74871	3.01508	2.49797	3.60516	2.40306
20:0	3.16617	3.40478	2.23134	3.08867	1.7016	1.36847	2.2552	1.55487
22:0	6.32795	8.05891	5.63232	7.0775	1.34373	1.10876	1.8829	1.20885
24:0	5.92387	7.80482	5.22579	6.72632	0.983465	0.790059	1.41533	0.841393
24:1	15.3335	18.6314	12.5908	17.4242	1.70748	1.52022	2.52592	1.50525
26:0	0.0515886	0.0697925	0.0536033	0.062683	0.0118259	0.0084514	0.0176313	0.00923297
Supplementary Figure 1l
Ratio Sphingomyelin 16:0/24:1	Control	CerS2ΔBKO
	2.78204	30.1776
	2.82505	25.7961
	2.14539	21.8029
	2.65461	29.2648
Supplementary Figure 1m
Hexosylceramide [pmol/µg]	Control				CerS2ΔBKO
16:0	1.20074	2.93489	0.964573	2.02448	3.19561	4.07564	4.44604	2.92641
18:0	0.124804	0.24853	0.13582	0.186696	0.160371	0.22973	0.316891	0.189191
20:0	0.239336	0.406345	0.254579	0.308992	0.148369	0.20532	0.339512	0.200954
22:0	0.716549	1.42767	0.835476	1.07168	0.163859	0.165275	0.274319	0.152307
24:0	0.873899	1.63656	0.906231	1.1984	0.148565	0.113009	0.185075	0.113384
24:1	0.56797	1.11016	0.786753	0.863086	0.0568068	0.0337694	0.0582229	0.0324627
26:0	0.048318	0.0732829	0.0390629	0.0584629	0.0121305	0.00931589	0.0116683	0.00728725
Supplementary Figure 1n
Ratio Hexosylceramide 16:0/24:1	Control	CerS2ΔBKO
	2.11409	56.254
	2.64367	120.69
	1.22602	76.3625
	2.34563	90.147
Supplementary Figure 1o
Sum sphingolipids [pmol/µg]	Control				CerS2ΔBKO
Cer	3.19902	4.0178	2.99317	3.68067	2.68076	1.40339	1.94519	1.22002
SM	78.9155	97.2218	56.7401	86.3506	61.0985	47.1753	67.8367	52.2927
HexCer	3.8854	8.02609	4.02558	5.8456	3.90504	4.8454	5.65462	3.63613
Total	93.5628	119.159	76.3005	100.974	70.5587	55.5404	79.6728	59.423
Supplementary Figure 1p
Lipid	-log10(pvalue)	log2(FC) CerS2ΔBKO/Ctrl
AcCa(12:0)	0.0129282	-0.0200764
AcCa(18:0)	0.571096	-0.523965
CE(20:4)	0.761077	-0.435992
CE(22:6)	0.272147	-0.192923
Cer(d18:0/14:0)	0.541036	-0.485785
Cer(d18:0/16:0)	0.537488	0.286732
Cer(d18:0/18:0)	0.425459	0.216585
Cer(d18:0/22:0)	0.280026	-0.514009
Cer(d18:0/23:0)	0.242063	-0.471849
Cer(d18:0/24:0)	0.114693	-0.28146
Cer(d18:0/24:1)	2.76499	-1.91017
Cer(d18:0/26:0)	0.101094	-0.25643
Cer(d18:1/16:0)	0.778906	0.418595
Cer(d18:1/18:0)	0.567735	-0.211316
Cer(d18:1/20:0)	2.22865	-0.780637
Cer(d18:1/22:0)	3.84964	-2.02808
Cer(d18:1/23:0)	2.04448	-1.74735
Cer(d18:1/24:0)	2.53765	-1.94046
Cer(d18:1/24:1)	5.33313	-3.22047
Cer(d18:1/26:0)	0.216375	-0.543637
Cer(d18:2/16:0)	0.187397	-0.312864
Cer(d18:2/18:0)	0.669087	-0.898376
Cer(d18:2/20:0)	0.998087	-1.458
Cer(d18:2/22:0)	1.591	-2.06863
Cer(d18:2/24:0)	1.8838	-2.13097
Cholesterol-H2O	0.0359207	-0.0473368
CoenzymeQ10	1.17542	-0.58955
CoenzymeQ9	1.21073	-0.556175
DAG(34:1)(16:0/18:1)	0.830534	-0.523435
DAG(34:2)(16:0/18:2)	0.276814	-0.279831
DAG(36:1)(18:0/18:1)	1.15125	-0.519435
DAG(36:2)(18:1/18:1)	0.544911	-0.512368
DAG(36:3)(18:1/18:2)	0.0612422	-0.0501556
DAG(36:4)(18:2/18:2)	0.131911	-0.168942
DAG(38:5)(18:1/20:4)	0.154363	-0.120934
DAG(40:6)(18:1/22:5)	0.227036	0.399649
doxCer(m18:0/16:0)	1.99326	1.55907
doxCer(m18:0/18:0)	0.91525	0.743984
doxCer(m18:0/20:0)	1.3863	0.841903
doxCer(m18:0/22:0)	0.0126526	-0.0112745
doxCer(m18:0/23:0)	0.804709	-0.552355
doxCer(m18:0/24:0)	0.90982	-0.499692
doxCer(m18:0/24:1)	2.74019	-1.74132
doxCer(m18:1/24:1)	4.7572	-3.41134
doxSB(m18:0)	0.20559	-0.172096
doxSB(m18:1)	0.045192	0.0491529
HexCer(d18:1/16:0)	1.59738	1.15551
HexCer(d18:1/18:0)	0.560365	0.372429
HexCer(d18:1/20:0)	0.770492	-0.470008
HexCer(d18:1/22:0)	3.76817	-2.41522
HexCer(d18:1/23:0)	4.49173	-2.94868
HexCer(d18:1/24:0)	4.5084	-3.02653
HexCer(d18:1/24:1)	5.04773	-4.21237
HexCer(d18:1/26:0)	4.09419	-2.42923
LPC(14:0)	0.885389	-0.403196
LPC(15:1)	0.0527426	-0.0416083
LPC(16:0)	1.2083	-0.612967
LPC(17:0)	0.87743	-0.537008
LPC(18:0)	1.20204	-0.621854
LPC(18:1)	0.747366	-0.451233
LPC(18:2)	0.741984	-0.436111
LPC(18:3)	1.3959	-0.780544
LPC(19:0)	1.01884	-0.611622
LPC(19:1)	0.308805	-0.265328
LPC(20:0)	1.40657	-0.584525
LPC(20:1)	0.541097	-0.341494
LPC(20:3)	2.08105	-1.02429
LPC(20:4)	0.722602	-0.296319
LPC(20:5)	0.122589	-0.193796
LPC(22:0)	0.675902	-0.443549
LPC(22:4)	1.42229	-0.837789
LPC(22:5)	0.063653	-0.10741
LPC(22:6)	0.183438	-0.192831
LPC(24:0)	0.441497	-0.193259
LPC(24:5)	0.624582	-0.582178
LPE(22:6)	0.113127	0.262338
LPG(18:1)	0.129114	0.0610675
LPI(16:0)	0.621859	-0.287089
LPI(18:0)	0.998118	-0.433299
LPI(18:1)	0.202333	-0.0947787
LPI(20:4)	0.7119	-0.325966
PC(26:0)	0.365859	-0.387261
PC(28:0)	0.19085	-0.136064
PC(29:0)	0.894301	-0.313708
PC(30:0)	1.27544	-0.504843
PC(30:1)	0.234283	-0.105039
PC(31:0)	1.32259	-0.674945
PC(31:1)	0.548146	-0.236135
PC(31:2)	0.108778	-0.0581348
PC(32:0)	1.19635	-0.645191
PC(32:1)	0.41631	-0.197291
PC(32:2)	0.236774	-0.0923699
PC(32:3)	1.08189	-0.587091
PC(33:0)	2.10744	-0.922878
PC(33:1)	0.465323	-0.209851
PC(33:2)	0.199098	-0.116103
PC(34:0)	2.67195	-0.895033
PC(34:1)	0.385819	-0.234601
PC(34:2)	0.217367	-0.138793
PC(34:3)	0.533362	-0.221939
PC(34:4)	0.716778	-0.2311
PC(35:1)	1.00466	-0.364372
PC(35:2)	0.184349	-0.0930127
PC(35:3)	0.0116935	-0.00972253
PC(35:5)	0.390892	-0.199369
PC(36:0)	2.70322	-0.88451
PC(36:1)	1.18167	-0.35195
PC(36:2)	1.19218	-0.637698
PC(36:3)	0.0576383	-0.0317616
PC(36:4)	0.90066	-0.479488
PC(36:5)	0.130524	-0.112316
PC(36:6)	0.920169	-0.307536
PC(36:7)	0.35125	-0.169932
PC(37:1)	1.4295	-0.483956
PC(37:2)	0.0165596	0.0120248
PC(37:3)	0.121575	0.080007
PC(37:4)	1.47812	-0.619568
PC(37:5)	0.715608	-0.325884
PC(37:6)	1.15856	-0.469526
PC(38:1)	1.54654	-0.480528
PC(38:2)	0.309538	-0.110742
PC(38:3)	0.900294	-0.302627
PC(38:4)	1.11007	-0.562241
PC(38:5)	0.533157	-0.280359
PC(38:6)	1.77051	-0.647881
PC(38:7)	0.151133	-0.208071
PC(38:8)	0.773448	-0.592878
PC(39:10)	0.0976644	0.181838
PC(39:3)	0.0728005	0.0433948
PC(39:4)	2.14766	-0.874937
PC(39:5)	0.650004	-0.262401
PC(39:6)	2.06765	-0.62323
PC(39:7)	0.55806	-0.452322
PC(39:8)	1.13729	-0.428338
PC(39:9)	0.928862	-1.36633
PC(40:1)	1.07386	-0.354172
PC(40:2)	0.487037	-0.181315
PC(40:3)	0.280001	-0.11463
PC(40:4)	0.00350353	-0.00317402
PC(40:5)	0.247586	-0.245798
PC(40:6)	0.826466	-0.352901
PC(40:7)	1.27771	-0.406808
PC(40:8)	1.53977	-0.551575
PC(41:6)	2.3677	-0.900944
PC(42:1)	0.481414	0.184196
PC(42:10)	1.36555	-0.489257
PC(42:2)	0.24364	-0.0834845
PC(42:4)	1.01793	-0.372165
PC(42:5)	0.855783	-0.333281
PC(42:6)	0.0958139	-0.0640786
PC(42:7)	0.955798	-0.353227
PC(42:9)	1.26128	-0.466718
PC(44:4)	0.468928	-0.190864
PC(44:5)	0.512727	-0.167315
PE(32:1)	0.780461	-0.540503
PE(34:1)	1.25855	-0.584264
PE(34:2)	0.0886626	-0.0545508
PE(36:1)	2.89595	-1.02425
PE(36:2)	0.755611	-0.324996
PE(36:3)	0.077111	-0.0482739
PE(36:4)	0.391167	-0.197374
PE(36:5)	0.492461	-0.32366
PE(37:5)	0.358407	-0.22937
PE(38:3)	2.03076	-0.693793
PE(38:4)	0.480429	-0.28987
PE(38:5)	0.334073	-0.195782
PE(38:6)	0.947997	-0.539226
PE(39:6)	1.16044	-0.599418
PE(40:4)	1.29482	-0.413467
PE(40:5)	0.686785	-0.344833
PE(40:6)	1.87929	-0.907412
PE(40:7)	0.57554	-0.383495
PE(40:8)	1.43283	-0.688683
PE(42:8)	0.94659	-0.424754
PE(42:9)	0.904856	-1.36275
PG(34:1)(16:0/18:1)	1.00307	-0.546233
PG(36:1)(18:0/18:1)	2.15542	-0.860653
PG(38:5)(18:1/20:4)	0.0483785	-0.0379503
PG(44:12)(22:6/22:6)	0.714954	-0.685058
PI(32:1)(16:0/16:1)	0.2129	0.223226
PI(34:1)	0.136488	-0.160892
PI(36:1)(18:0/18:1)	0.272474	0.27856
PI(36:2)	0.400406	0.344821
PI(36:3)	0.304871	0.288202
PI(36:4)	0.0303123	0.0410525
PI(37:4)	0.100776	0.134929
PI(38:3)(18:0/20:3)	0.401945	0.581131
PI(38:4)(18:0/20:4)	0.101805	0.142998
PI(38:5)	0.348718	0.306387
PI(38:6)	0.00641298	-0.00882024
PI(40:6)	0.275904	-0.196085
PS(40:5)(18:0/22:5)	0.378153	0.425441
SB(d18:0)	0.156904	0.211729
SB(d18:1)	0.0693965	-0.0967251
SM(d18:0/14:0)	0.155617	0.0948484
SM(d18:0/16:0)	0.366961	0.326359
SM(d18:0/18:0)	0.776626	-0.402468
SM(d18:0/20:0)	1.94147	-0.969098
SM(d18:0/22:0)	3.07826	-2.60764
SM(d18:0/23:0)	3.1381	-1.80201
SM(d18:0/24:0)	3.33022	-1.66829
SM(d18:0/24:1)	3.57456	-2.72997
SM(d18:0/26:0)	0.847192	-0.870201
SM(d18:1/14:0)	0.618978	0.276413
SM(d18:1/16:0)	0.368752	0.201307
SM(d18:1/18:0)	0.701879	-0.295415
SM(d18:1/20:0)	2.09834	-0.79642
SM(d18:1/22:0)	4.58524	-2.30688
SM(d18:1/23:0)	4.24947	-2.47034
SM(d18:1/24:0)	4.68056	-2.6946
SM(d18:1/24:1)	5.20477	-3.15816
SM(d18:1/26:0)	4.04128	-2.38457
SM(d18:2/16:0)	0.610359	-0.925232
SM(d18:2/18:0)	0.638728	-0.837631
SM(d18:2/20:0)	1.33314	-1.4874
SM(d18:2/22:0)	1.75732	-2.1717
SM(d18:2/23:0)	1.99039	-2.25867
SM(d18:2/24:0)	1.99035	-2.49432
SM(d18:2/24:1)	3.03057	-4.28486
TG(38:0)	0.305031	-0.336244
TG(42:0)	0.732691	-0.829159
TG(43:0)	0.784669	-0.960671
TG(43:1)	1.07938	-1.32018
TG(44:0)	0.743189	-0.885992
TG(44:1)	1.02857	-1.28123
TG(44:2)	1.1785	-1.39616
TG(44:3)	1.14011	-1.37682
TG(45:0)	0.768869	-0.912047
TG(45:1)	0.964206	-1.19086
TG(45:2)	1.11611	-1.33259
TG(46:0)	0.658604	-0.760065
TG(46:1)	0.990403	-1.17451
TG(46:2)	1.01625	-1.26441
TG(46:3)	1.11036	-1.35701
TG(47:0)	0.700155	-0.812352
TG(47:1)	0.948638	-1.13897
TG(47:2)	0.960483	-1.19042
TG(47:3)	1.05445	-1.2899
TG(48:0)	0.551641	-0.602626
TG(48:1)	0.920817	-1.08791
TG(48:2)	0.998813	-1.17178
TG(48:3)	1.00425	-1.22911
TG(49:0)	0.765934	-0.865014
TG(49:1)	0.946499	-1.12353
TG(49:2)	0.664134	-0.694979
TG(49:3)	1.02172	-1.24104
TG(50:0)	0.411758	-0.413615
TG(50:1)	0.834198	-0.789611
TG(50:2)	0.898468	-1.00881
TG(50:3)	0.993036	-1.1119
TG(50:4)	1.02058	-1.15875
TG(51:1)	0.969151	-1.05036
TG(51:2)	0.945894	-1.09411
TG(51:3)	0.972052	-1.12053
TG(52:0)	0.420364	-0.36198
TG(52:1)	0.696012	-0.486407
TG(52:2)	0.721001	-0.600402
TG(52:3)	0.721966	-0.739251
TG(52:4)	0.772232	-0.761145
TG(52:5)	0.992501	-0.837637
TG(53:0)	0.597949	-0.710971
TG(53:1)	0.931275	-0.973085
TG(53:2)	0.934321	-0.908051
TG(53:3)	0.904262	-0.985074
TG(53:4)	0.96183	-0.99709
TG(54:0)	0.449042	-0.545068
TG(54:1)	0.86264	-0.627967
TG(54:2)	0.571238	-0.403888
TG(54:3)	0.656623	-0.575862
TG(54:4)	0.637465	-0.498843
TG(54:5)	0.506987	-0.416956
TG(54:6)	0.672972	-0.823691
TG(55:0)	0.630251	-0.713061
TG(55:1)	0.868929	-1.08329
TG(56:0)	0.594301	-0.67333
TG(56:2)	0.803302	-0.672283
TG(56:3)	0.633316	-0.393854
TG(56:4)	0.71841	-0.391851
TG(56:5)	0.537953	-0.313716
TG(56:6)	0.625469	-0.397274
TG(56:7)	0.795853	-0.537729
TG(58:1)	0.820065	-0.986613
TG(58:2)	0.827964	-0.989218
TG(58:3)	0.741248	-0.694251
TG(58:5)	0.809096	-0.434119
TG(58:6)	0.890001	-0.47036
TG(58:7)	0.835144	-0.553393
Supplementary Figure 1q
Plasma ceramide [nmol/l]	Control															CerS2ΔBKO
16:0	98.8	91.9	84.1	65.2	71.5	74.5	61.1	89.9	87.4	65.8	59.2	95	52.5	68.6	83.1	92.5	89.9	95.3	89.6	83.6	94.7	84.3	99.3	83	79.9	95.7	83.1	79	53.3	98.6
18:0	23.7	19.8	14.6	10.5	11.5	14.9	11.2	12.4	25.3	22	12.2	25.8	11.1	9.6	25	17.2	17.2	14.5	14.1	18.8	18.3	15.8	23.2	16.6	17.4	26.2	17.1	17.3	16.8	17.3
24:0	782.7	541.3	639	651.7	1066	959.1	598	692.1	676.2	861.7	791.2	815.2	731.9	899.3	840.3	641.6	1093.2	1135.1	802.7	536.8	538.5	848.8	929.2	521.4	1027.8	896.8	513.9	653.5	436.6	1086.9
24:1	775.1	671.7	594.1	498.5	460.2	431	466.3	530.1	764.1	516	506.2	691.3	632.2	767.2	629.2	753.6	680.7	693.9	763.5	681	847.9	712	757.7	578.4	827.5	591.1	698.3	674.8	579.5	967.2
Supplementary Figure 1r
Sum plasma ceramide [nmol/l]	Control	CerS2ΔBKO
	1680.27	1504.92
	1324.67	1880.88
	1331.75	1938.85
	1225.96	1669.94
	1609.19	1320.18
	1479.48	1499.4
	1136.55	1660.91
	1324.51	1809.36
	1553.07	1199.34
	1465.52	1952.58
	1368.77	1952.58
	1627.34	1609.73
	1427.75	1312.43
	1744.69	1424.61
	1577.68	1086.19
		2170
Supplementary Figure 1s
Ratio plasma ceramide C16:0/C24:1	Control	CerS2ΔBKO
	0.127496	0.122809
	0.136755	0.132054
	0.141472	0.13734
	0.130878	0.117417
	0.155364	0.122692
	0.172911	0.111643
	0.130976	0.11837
	0.169683	0.131092
	0.114438	0.143492
	0.127526	0.0965311
	0.11705	0.161952
	0.137457	0.118982
	0.0831096	0.117143
	0.0894161	0.0920139
	0.132126	0.101939
Supplementary Figure 1t
Blood glucose [mg/dl]	Control																CerS2ΔBKO
0	155	116	152	119	183	186	173	161	84	112	126	98	113	148	126	156	183	115	108	111	140	147	223	184	174	110	129	134	132	127	141	103
20	89	87	107	140	77	87	89	146	110	109	89	78	84	112	79	160	122	95	81	80	109	75	127	87	111	65	84	183	194	109	100	79
40	76	87	99	145	78	71	68	131	80	118	69	67	63	100	56	167	102	90	78	71	64	69	106	116	84	65	77	186	185	104	72	69
60	92	95	93	123	75	69	68	143	84	113	75	50	63	92	65	179	93	87	65	80	87	69	115	95	85	65	84	139	173	109	63	59
80	77	86	81	138	75	74	82	125	88	135	70	54	74	90	76	178	102	77	74	77	93	69	112	119	85	59	76	148	161	101	80	58
100	75	92	70	115	103	82	66	120	79	114	53	72	88	100	88	192	118	88	76	71	102	89	99	103	77	54	91	150	184	99	81	77
120	90	93	82	110	122	112	97	122	82	117	74	85	75	105	86	193	89	95	83	87	111	89	97	123	87	65	108	128	203	95	103	63
Supplementary Figure 1u
rel. mRNA expression	ob/ob Control						ob/ob CerS2ΔBKO
CerS2	0.930395	0.732056	0.779257	1.24114	1.3259	1.14492	0.0849802	0.087534	0.115216	0.0762821	0.0827698	0.154847	0.150465	0.125918
CerS4	1.00023	0.801719	0.769175	1.0647	1.35769	1.12156	0.985291	0.785453	0.853834	1.10388	0.821342	1.17752	1.41797	1.21015
CerS5	0.919743	0.864767	0.845924	1.17215	1.08831	1.16512	0.821304	0.783739	0.865696	0.849792	0.89953	1.23743	1.23011	1.13201
CerS6	0.8378	0.846067	0.761679	1.24795	1.30637	1.13611	0.881546	0.705466	0.765759	1.0328	0.739061	1.08403	0.945693	1.03418

## Sheet: SFigure 2
Supplementary Figure 2b
rel. mRNA expression	Control			CerS2ΔINS1E
CerS1	1.00197	1.00938	1.01112	0.845661	0.929962	0.685795
CerS2	1.00899	1.0077	1.0134	0.00636394	0.00871411	0.00722684
CerS5	1.00262	1.00293	1.01671	0.880235	1.01175	0.735864
CerS6	1.00201	1.0157	1.02074	0.871863	1.00209	0.664727
Supplementary Figure 2c
Ceramide [pmol/mg]	Control			CerS2ΔINS1E
14:0	0.389057	0.348087	0.35074	0.463652	0.359946	0.348712
16:0	6.66462	6.23095	6.47236	16.6065	13.9174	13.72
18:0	12.924	12.3185	12.0713	35.6487	31.6908	30.4522
20:0	1.18329	1.09545	0.96599	1.21236	1.23719	1.14216
22:0	11.4648	10.632	9.77351	0.18687	0.217247	0.157913
24:0	57.4013	63.909	59.07	0.308144	0.407737	0.310622
24:1	30.0082	28.893	26.9624	0.254797	0.339001	0.285673
26:0	2.84991	3.43347	2.88345	0.095671	0.143841	0.03832
Supplementary Figure 2d
Ceramide C16:0/C24:1	Control	CerS2ΔINS1E
	0.222093	65.1755
	0.215656	41.0543
	0.240052	48.027
Supplementary Figure 2e
Sphingomyelin [pmol/mg]	Control			CerS2ΔINS1E
14:0	5.9606	9.51081	7.40626	6.40778	10.4984	10.8214
16:0	120.279	169.046	145.912	226.012	330.556	351.348
18:0	63.8819	80.5651	73.978	149.72	207.219	208.343
20:0	5.02677	5.78408	4.63514	5.26487	7.1053	7.1811
22:0	72.9574	102.182	79.5103	1.95598	3.48387	3.29124
24:0	236.543	376.56	303.237	1.75834	3.26465	3.23937
24:1	129.186	174.581	139.893	2.96494	5.28368	5.06538
26:0	6.97349	11.3614	8.97241	0.010348	0.025184	0.005379
Supplementary Figure 2f
Sphingomyelin C16:0/C24:1	Control	CerS2ΔINS1E
	0.931053	76.2283
	0.968298	62.5618
	1.04303	69.3626
Supplementary Figure 2g
Hexosylceramide [pmol/mg]	Control			CerS2ΔINS1E
16:0	154.114	129.245	143.227	898.612	736.484	876.51
18:0	310.094	322.72	302.168	1633.4	1523.58	1878.99
20:0	28.7622	16.8494	7.36885	47.4304	35.4551	45.32
22:0	512.145	457.997	401.128	7.03526	8.87286	11.4734
24:0	3282.12	3390.08	3245.27	18.0424	12.6463	19.4505
24:1	506.182	432.283	377.45	3.4092	1.83578	0
26:0	145.457	132.213	126.608	4.05785	1.3449	1.66947
Supplementary Figure 2h
Hexosylceramide C16:0/C24:1	Control	CerS2ΔINS1E
	0.304464	263.584
	0.298982	401.184
	0.379459
Supplementary Figure 2i
Sum Sphingolipids [pmol/mg]	Control			CerS2ΔINS1E
Cer	126.027	131.247	122.177	54.8486	48.4238	46.5172
SM	654.635	954.94	782.728	394.477	568.15	589.953
HexCer	5057.95	5016.09	4720.92	2618.88	2322.96	2838.95
Total	7611.18	7880.67	7200.58	4628.1	4079.17	4800.65
Supplementary Figure 2j
rel. mRNA expression	Control			CerS2ΔINS1E
Ins1	1.00325	1.00012	1.00513	1.15249	1.12871	0.956627
Ins2	1.00173	1.00104	1.00052	1.50968	1.36369	1.51867
Pdx1	1.00079	1.00012	1.00129	0.939533	0.942844	0.961594
Nkx6.1	1.00073	1.00364	1.00005	0.644807	0.679826	0.667014
Foxo1	1.00018	1.0006	1.00021	0.841637	0.888595	0.916964
Supplementary Figure 2k
rel. mRNA expression	Control				CerS2ΔINS1E
Pdia3	1.01362	1.01189	1.00089	1.00105	1.01362	1.15298	1.46485	1.05302
Grp78	1.00248	1.01279	1.04196		1.37851	1.14357	1.19523
Grp94	1.00437	1.01404	1.01636	1.00118	1.79094	1.32914	1.43377	1.04335
Grp170	1.00197	1.002	1.001	1.00048	1.42087	1.182	0.8	1.35988
Chop	1.00167	1.00442	1.00009		1.18935	1.16534	1.18868
Hsp60	1.00816	1	1.001	1.00245	1.24727	1.222	1.315	1.33608
Hsp70	1.014	1.003	1.004	1.00287	1.236	0.923	1.121	1.17693
Erp29	1.02092	1.00185	1.00791	1.00086	1.40239	1.06559	0.847069	0.952007
Calr	1.01606	1.00694	1.00198	1.00021	1.98724	1.18712	1.21432	0.973593
Supplementary Figure 2l
EdU positive cells [% of all counted cells]	Control	CerS2ΔINS1E
	33.6	33.7
	37.2	36.6
	36	33.4
	40.6	38.4
Supplementary Figure 2m
Celltiter-Glo luminescence [a.u.]	Control	CerS2ΔINS1E
	18260000	2.23633e+07
	2.40267e+07	22000000
	2.85467e+07	2.60533e+07
Supplementary Figure 2n
TMRM/MTG Ratio Exp.1	Control	CerS2ΔINS1E		TMRM/MTG Ratio Exp.2	Control	CerS2ΔINS1E		TMRM/MTG Ratio Exp.3	Control	CerS2ΔINS1E
	1.6354	1.6882			1.95632	3.50613			2.15564	0.984309
	1.41286	1.53773			1.15666	1.06529			2.72954	0.865225
	1.524	1.88658			1.52125	1.77837			3.07232	0.889219
	1.46432	1.27924			2.06427	1.66642			1.65563	0.851703
	1.31992	1.29074			1.16283	2.20968			1.57067	1.48155
	1.41982	1.52664			2.45636	2.60805			1.65563	1.54694
	1.57404	1.15716			2.06469	2.43926			1.57067	1.14556
	1.38827	1.24813			1.75151	1.38045			1.22639	2.11258
	1.25809	1.07423			1.14032	0.778081			1.52586	2.24143
	1.18328	0.981705			2.11873	2.21102			1.27656	2.20341
	1.3232	1.50403			2.07528	1.99222			1.84829	2.14024
	1.62953	1.56549			1.15364	1.49512			1.03871	2.19378
	1.84248	1.59851			2.08862	2.17884			1.76299	2.1594
	1.11298	1.04027			2.08173	2.31597			1.6633	2.06952
	1.9138	1.16504			1.28917	1.18185			0.920722	1.21773
	1.72863	0.949619			0.801561	2.73878			3.1231	1.77832
	1.83855	1.01062			2.25753	3.02805			1.4259	1.19324
	1.81876	1.05463			1.25877	2.38535			1.06726	1.57774
	1.5579	1.28569			1.53544	1.65161			0.890261	2.21976
	2.19783	1.4167			2.05247	2.35417			1.33538	2.40669
	1.67918	1.36135			2.34198	3.24083			0.684862	1.92802
	1.32266	0.829946			1.25624	2.32575			1.56522	1.7195
	1.41966	1.37239			1.94715	2.61357			1.85047	1.64269
	1.61497	1.38229			2.21451	1.54467			2.15985	1.16985
	1.59446	1.29312			1.58876	2.87799			1.18534	2.36286
	1.22375	1.32168			1.48183	2.66075			2.44901	2.17362
	2.12059	1.129			2.28147	1.84937			0.58905	1.90801
	1.17202	1.54014			3.29653	1.55855			1.08804	2.14845
	1.42251	1.14365			2.52809	2.79496			1.10723	1.39292
	1.64728	0.729232			3.09423	2.92907			2.1088	1.34677
	1.213	1.0149			3.21853	3.45046			1.82283	0.983875
	1.56812	1.15872			1.88566	2.21967			0.960814	1.04597
	1.58323	1.15273			2.94489	1.57193			0.871136	1.56134
	1.187	1.23309			1.86067	2.77626			1.44299	0.99063
	1.81954	1.16881			1.07432	2.57823			1.20987	1.9513
	1.3287	1.04874			2.01734	1.1413			1.82968	2.23348
	1.04558	0.925421			2.20871	2.24654			2.36466	0.817806
	1.02486	1.44593			2.11213	1.76326			1.98627	2.16886
	1.6415	1.28807			1.63436	1.44622			1.07673	0.864506
	1.06202	1.02319			2.21276	2.65919			1.03253	1.75194
	1.53932	0.905378			1.66412	3.10794			1.65493	1.63248
	1.21715	1.23103			1.80392	1.16422			1.73566	1.66211
	2.30495	1.49958			2.25923	2.71867			1.5572	1.86631
	1.09455	0.869123			2.59696	3.00909			2.0949	2.20677
	1.04894	1.20931			1.58236	3.5826			1.27915	1.86829
	1.00071	0.982313			2.2527	1.95379			2.30675	1.48657
	1.15807	1.22352			2.0713	0.959479			2.12388	2.41765
	1.55297	1.65595			1.80901	2.54263			1.00543	1.34992
	0.875909	1.02114			1.992	2.78024			0.902136	1.49758
	0.826189	0.676614			1.1501	1.12021			1.80329	1.22491

## Sheet: SFigure 3
Supplementary Figure 3a
Viable cells [% PInegative] SgplΔIns1E	ethanol	pacSph		Viable cells [% PInegative] Cers2:SgplΔIns1E	ethanol	pacSph
	98.7	98.3			98.3	98.7
	97.2	97.7			96.7	97.8
	97.6	97.7			97.9	98.7
Supplementary Figure 3c
Relative mRNA expression	INS1E			SgplKO Cers2 Empty			SgplKO Cers2 KO
Sgpl	0.714423	1.25121	1.1187	0.000122	0.000723	0.000679	9.6e-05	0.000585	0.000597
Cers2	0.690206	1.90288	0.761395	0.880268	1.36445	1.14321	2.2e-05	2.5e-05	1.4e-05
CerS5	0.659574	1.68889	0.897707	0.801785	1.28376	0.860555	0.942345	1.21762	0.897653
CerS6	1.0425	0.847169	1.13228	1.13058	0.776835	0.622119	1.00407	0.642246	0.75526
Supplementary Figure 3d
Lipid	-log10(pvalue)	log2(FC) CerS2:Sgpl1ΔIns1E/Sgpl1ΔIns1E
Cer(d18:0/14:0)	0.169664	0.0968021
Cer(d18:0/16:0)	3.89773	2.59786
Cer(d18:0/18:0)	2.95114	2.89077
Cer(d18:0/20:0)	0.0198512	-0.0536755
Cer(d18:0/22:0)	1.30925	-2.03214
Cer(d18:0/23:0)	0.41435	-0.935514
Cer(d18:0/24:0)	2.01094	-2.91765
Cer(d18:0/26:0)	0.546046	-0.962688
Cer(d18:1/14:0)	1.32314	0.280475
Cer(d18:1/16:0)	3.57538	0.770808
Cer(d18:1/18:0)	3.30019	1.05448
Cer(d18:1/20:0)	0.0966086	0.166595
Cer(d18:1/22:0)	3.6666	-4.71725
Cer(d18:1/23:0)	2.71612	-4.0224
Cer(d18:1/24:0)	4.61174	-6.63918
Cer(d18:1/24:1)	6.43552	-6.09988
Cer(d18:1/26:0)	1.93543	-2.90343
Cer(d18:2/14:0)	0.790257	0.268661
Cer(d18:2/16:0)	2.84612	0.605393
Cer(d18:2/18:0)	2.7478	0.826339
Cer(d18:2/24:1)	4.18428	-4.94259
Cer(d18:2/26:0)	1.23164	-2.62299
doxCer(m18:0/16:0)	2.45576	0.948182
doxCer(m18:0/18:0)	1.82063	0.902717
doxCer(m18:0/20:0)	0.0893972	-0.0642804
doxCer(m18:0/22:0)	5.44669	-3.46551
doxCer(m18:0/23:0)	3.95366	-2.26067
doxCer(m18:0/24:0)	6.59588	-5.24654
doxCer(m18:0/24:1)	6.99891	-4.96469
doxCer(m18:1/16:0)	2.11683	2.11239
doxCer(m18:1/22:0)	2.65375	-1.40838
doxCer(m18:1/24:0)	2.7455	-2.60251
doxSB(m18:0)	3.41789	1.03444
HexCer(d18:0/16:0)	2.83113	3.48138
HexCer(d18:0/18:0)	0.636933	-0.75371
HexCer(d18:0/24:0)	3.32701	-3.98862
HexCer(d18:1/16:0)	4.84236	0.966284
HexCer(d18:1/18:0)	3.32952	1.20843
HexCer(d18:1/20:0)	0.393652	-0.240257
HexCer(d18:1/22:0)	3.01141	-4.82848
HexCer(d18:1/24:0)	6.01544	-8.89347
HexCer(d18:1/26:0)	3.66532	-4.91043
HexCer(d18:2/14:0)	0.627899	0.2373
HexCer(d18:2/16:0)	2.29029	0.925472
HexCer(d18:2/18:0)	2.57907	1.42069
SB(d18:0)	4.03532	2.01231
SB(d18:1)	0.999028	0.385116
SM(d18:0/14:0)	1.88455	0.890397
SM(d18:0/16:0)	1.79004	0.851933
SM(d18:0/18:0)	1.81249	1.08
SM(d18:0/20:0)	0.616524	0.805996
SM(d18:0/22:0)	4.20557	-5.40517
SM(d18:0/24:0)	5.71568	-8.71494
SM(d18:0/24:1)	2.23989	-2.7278
SM(d18:1/14:0)	0.624654	0.26359
SM(d18:1/16:0)	1.8528	0.601564
SM(d18:1/18:0)	2.34746	0.753262
SM(d18:1/20:0)	0.878087	0.358407
SM(d18:1/22:0)	6.20791	-5.09209
SM(d18:1/23:0)	6.13155	-6.18405
SM(d18:1/24:0)	6.80861	-7.71869
SM(d18:1/24:1)	6.129	-5.10151
SM(d18:2/14:0)	0.331423	0.183764
SM(d18:2/16:0)	0.607054	0.335599
SM(d18:2/18:0)	2.03344	0.710143
SM(d18:2/20:0)	0.496402	0.308622
SM(d18:2/23:0)	5.63296	-4.51808
SM(d18:2/24:0)	3.60146	-5.26127
Supplementary Figure 3e
See Supplementary Table 10
Supplementary Figure 3g
TPM	CerS2				CerS5				CerS6
control	116.204	143.069	113.775	114.992	27.073	32.779	27.52	21.5362	15.8835	15.2993	10.129	26.4837
Brefeldin A	78.6185	59.6677	70.4636	77.9691	24.5539	23.427	29.5045	26.3829	13.7473	7.98839	10.9856	21.4721
Supplementary Figure 3h
TPM	CerS2				CerS5				CerS6
Control	102.151	130.449	95.068	67.8514	28.7437	25.8547	22.6818	29.5491	43.239	38.4789	30.7009	23.0611
Glucose	111.229	115.945	101.455	66.864	29.3922	26.8801	30.9451	35.2338	51.5359	40.5289	33.8829	24.9775
Supplementary Figure 3i
TPM	CerS2					CerS5					CerS6
Control	127.097	131.976	139.254	135.309	133.404	21.4064	23.4135	24.4265	23.1144	19.6133	35.236	46.3095	40.1398	40.3077	26.0532
Palmitate	121.243	122.078	116.394	140.22	132.744	22.5999	20.7391	22.366	20.9634	17.2941	48.0685	42.1992	44.8558	24.9413	23.7458
Supplementary Figure 3j
TPM	CerS2			CerS5			CerS6
Control	101.064	78.6477	142.756	25.1506	22.1175	18.1416	35.0149	32.2507	19.1576
Glu+Palm	88.3611	73.3038	132.593	23.6499	25.7417	24.5302	25.3117	30.0895	18.8615
