# Supplementary material for: Sphingolipid subtypes differentially control proinsulin processing and systemic glucose homeostasis
Source: Nat Cell Biol. 2022 Dec 21;25(1):20–9. doi: 10.1038/s41556-022-01027-2 (PMC9859757; doi:10.1038/s41556-022-01027-2)
Supplement: Source Data Fig. 1 — Statistical source data. [file 41556_2022_1027_MOESM5_ESM.xlsx]

## Sheet: Figure 1
Figure 1b
Body weight [g]	Control (db/+)								db/db
6 weeks	25.8	24.7	25	23.3	23.1	26.5	24.5	24.3	34.6	35.3	33.7	31.6	36.5	34.1	35.7	33.5
12 weeks	27.7	29.8	27.7	30.1	27.6	29.1	28	25.4	49.7	48.6	46.7	43.3	49.3	40.9	50.2	50.5
Figure 1c
Blood glucose [mg/dl]	Control (db/+)								db/db
6 weeks	162	168	159	170	164	158	184	158	189	446	273	225	171	124	184	202
12 weeks	206	262	157	188	170	169	261	170	600	496	600	600	452	206	600	551
Figure 1d and 1e
See Supplementary Table 1 and 2
Figure 1f
Ratio Ceramide C16:0/C24:1	Control (db/+)				db/db
6 weeks	1.42751	1.41152	1.43053	1.33204	1.64213	1.25261	1.32578	1.14469
12 weeks	1.05597	1.07564	1.13859	1.11957	1.90204	2.22003	2.21312	2.01772
Figure 1g
Ratio SM C16:0/C24:1	Control (db/+)				db/db
6 weeks	2.62196	2.53474	2.50698	2.57762	4.5394	4.0693	3.98178	3.98043
12 weeks	2.2414	2.24646	2.24293	2.37185	5.78025	6.62989	6.7561	6.21047
Figure 1h
Ratio HexCer C16:0/C24:1	Control (db/+)				db/db
6 weeks	2.70319	2.97934	3.0005	2.83013	5.31829	3.32198	3.23033	3.12598
12 weeks	1.86507	1.76147	1.92133	2.04729	5.20424	5.97457	6.35308	5.14172
Figure 1j
d7-Cer16:0 [pmol]	Control (db/+)			db/db
0 h	0	0	0	0	0	0
2 h	0.617145	0.620053	0.618597	0.779046	1.1542	0.954386
4 h	0.815977	1.05153	1.19667	0.667023	1.62477	1.93487
8 h	1.54198	1.45571	1.35882	2.81865	1.91225	2.66191
Figure 1k
d7-Cer24:1 [pmol]	Control (db/+)			db/db
0 h	0	0	0	0	0	0
2 h	0.353472	0.301049	0.270296	0.252083	0.359884	0.333297
4 h	0.503075	0.644941	0.58503	0.581213	0.754197	0.916154
8 h	0.94247	0.798119	0.752058	0.852406	0.592561	1.04414
Figure 1l
Ratio d7-Cer16:0/d7-Cer24:1	Control (db/+)			db/db
0 h	0	0	0	0	0	0
2 h	1.74595	2.05964	2.28859	3.09043	3.20715	2.86347
4 h	1.62198	1.63043	2.04549	1.14764	2.15431	2.11195
8 h	1.6361	1.82392	1.8068	3.3067	3.2271	2.54939
Figure 1m
d7-SM16:0 [pmol]	Control (db/+)			db/db
0 h	0	0	0	0	0	0
2 h	0.705356	0.712096	0.594849	0.862795	0.912701	0.873235
4 h	1.76473	1.93462	1.73364	1.25731	2.53853	3.14349
8 h	3.58816	3.50486	3.84588	5.04752	3.96412	5.63015
Figure 1n
d7-SM24:1 [pmol]	Control (db/+)			db/db
0 h	0	0	0	0	0	0
2 h	0.126567	0.128959	0.0857349	0.0621014	0.0598236	0.0964485
4 h	0.370481	0.410468	0.424858	0	0.332455	0.393974
8 h	0.954459	0.796618	0.848754	0.692936	0.345705	0.805006
Figure 1o
Ratio d7-SM16:0/d7-SM24:1	Control (db/+)			db/db
0 h	0	0	0	0	0	0
2 h	5.57298	5.52189	6.93823	13.8933	15.2565	9.0539
4 h	4.76336	4.7132	4.08052	*	7.63572	7.97892
8 h	3.75937	4.39967	4.53121	7.28425	11.4667	6.99392
*Ratio calculation impossible, as no d7-SM24:1 was detected in this sample
