# Supplementary material for: Sphingolipid subtypes differentially control proinsulin processing and systemic glucose homeostasis
Source: Nat Cell Biol. 2022 Dec 21;25(1):20–9. doi: 10.1038/s41556-022-01027-2 (PMC9859757; doi:10.1038/s41556-022-01027-2)
Supplement: Source Data Fig. 2 — Statistical source data. [file 41556_2022_1027_MOESM6_ESM.xlsx]

## Sheet: Figure 2
Figure 2a
Body weight [g]	Control																	CerS2ΔBKO
week 4	14.5	14.9	14.7	17.2	15.5	15	15.1	16.1	16.8	17.5	17.9	14.7	16.4	19.6	16.4	20.6	19.5	17	19	17.6	15.7	18	16.6	18.8	16.5	16.3	14.8	14.8	18.3	16.3	20.4	18.4	20.8	21.4
week 5	19.3	20	18.8	22.2	21.5	20.2	20.1	21.4	19.7	19.5	21.3	18.5	20.5	22.1	18.7	22.2	21.4	21.7	21.5	20.9	19.6	21.9	21.7	22.4	20.5	20.4	18.3	18.7	21.6	20.7	22.6	20.5	22.9	22.2
week 6	21.6	23.4	20.9	24.2	24.5	23.5	23	24.1	23	21.4	24.4	21.6	23.5	23.6	19.8	23.3	22.3	23.9	24.2	22.9	23.4	24.2	24.4	25.8	23.8	23.3	19.7	21.7	24.1	24	24	22.3	24.6	23.8
week 7	23.8	25.4	22.4	27.6	26.4	25.7	25.6	24.7	25.4	22.5	25.8	23.7	25.7	24.7	22	24.8	24.4	26.6	26.3	26.3	25	26.7	28	28	26	26	20.5	23.8	26.6	25.7	26.2	24.6	25.8	25.6
week 8	24.2	26.8	23.4	27.7	27.4	26.9	26.2	25.7	26.5	23.4	28	24.9	26.9	25.9	23.4	25.6	25.9	27.4	27	26.6	23.4	26.8	28	28.3	27	26.7	21.7	25.2	27.3	27.1	28	25.3	27.1	27
week 9	28.6	27.7	24.9	29.2	28.6	28.3	27.3	26.4	26.2	24.3	26.8	25.9	27.6	27.4	*	26.4	28.1	28.1	28.7	27.4	26.4	28.6	28.8	29.1	28.3	26.8	22.7	26.4	27.3	28.7	28.9	26.3	*	27.3
week 10	27.1	29.8	27	30.3	28.8	28.7	28.6	27.6	26.5	24.4	28.9	27.1	28.2	28.6		27.5	29.3	28.5	29.5	28.4	25.8	29.7	30.1	30.1	28.2	28.6	24.3	27.4	28.8	30	30.1	28.1		28.2
week 11	27	30.1	27.6	30.4	29.3	29.1	29	27.4	28.4	24.9	30.1	27.4	27.9	29.3		27.8	30	29.3	29.8	29.1	25.4	30.7	30.5	30.8	30.3	29.1	24.9	28.4	29.8	31	31.2	27.9		28.7
week 12	28	30.7	27.9	31.6	29.1	29.2	30	29.3	28.6	25.5	30.6	27.9	28.5	29.6		29	30.7	29.1	30.1	29.4	26.5	30.7	31.2	31.4	30.5	30	25.3	29.8	30.6	31.1	31.2	29.3		29.4
week 13	28.2	30.9	29.1	31.2	29.6	29.5	30.4	28.7	28.7	25.8	31.2	28.4	29.2	30.1		28.9	29.7	29.6	30	28.4	26.3	31	31.3	31.6	30.3	30.1	25	30.9	30.3	31.2	31.5	29.8		29.6
week 14	29.7	32.6	30.2	31.1	30.2	30.1	30.9	29.5	29.3	27.5	31	29.3	30.4	29.7		30.3	30.3	29.9	31	29.2	26.9	31.8	32.4	33	32	31.6	26.6	32	30.8	31.9	31.6	30.3		30.2
week 15	30.5	33.8	31.3	31.1	30.1	29.6	31	30.2	29.9	27.3	31.7	29.9	31.4	30.8		30.4	31.3	29.8	31.4	29.8	27.5	32	33	34.5	32.1	32.9	26.8	31.9	31	32.9	32.2	31.2		31.2
week 16	31	32.7	30.7	30.4	30.1	29.9	32.4	30.8	30.2	28.2	31.8	30.5	32.2	32.5		30.6	30.9	30.8	31.2	30.6	28.1	32.4	32.8	34.7	32.3	33.2	27.8	32.2	31.9	33.3	31.4	31.3		30.5
week 17	31.3	33.6	31.3	31.5	30.7	29.7	32	30.3	29.2	28	31.3	30.9	32.1	31.7		30.7	30.9	31	31.8	31.5	28.2	32.4	33	33.3	31.7	31.7	26.9	32.3	31.5	33.6	32.1	32.4		30.8
week 18	32	34.6	33	31.2	31.4	31.3	33.5	31.7	30	29.1	31.3	31.2	32.6	32.3		30.5	31.7	31.2	32.3	31.5	29.9	34.1	33.9	35.3	32.9	32.2	27.7	32.7	31.6	33.3	33.7	31.5		31.5
week 19	31.6	35.4	33.6	31.9	31.9	31.6	33.6	31.8	30	28.1	31.7	31.3	32.2	30.2		31.9	31.4	31.4	31.8	30.4	29.1	32.6	32.7	34.4	33.6	32.4	28	33.2	31.4	33.5	33.2	32.9		31.1
week 20	32.2	35.7	34.3	31.8	31.9	30.9	33.5	31.4	30.1	28.3	32.3	31.6	33	32.9		31.5	32.1	31.9	32.1	30.7	29.9	33.2	34.1	35.7	33.5	33.8	28.5	33.9	32.4	33.3	34.1	34		31.9
*Mice were euthanized for health reasons.
Figure 2b
Blood glucose (mg/dl)	Control																CerS2ΔBKO
0 min	64	65	57	69	63	54	54	47	70	66	64	66	59	91	74	72	57	52	61	70	62	58	63	63	62	70	78	61	106	72
20 min	281	238	178	268	315	336	211	188	209	203	486	187	169	382	176	321	348	232	231	369	187	366	484	477	273	482	432	424	380	166
40 min	220	159	166	185	296	264	187	148	127	162	400	121	135	274	133	239	335	232	175	301	122	351	402	423	217	431	394	343	362	107
60 min	146	126	126	118	277	221	131	111	124	148	305	85	92	200	123	207	267	215	150	189	92	327	310	342	155	349	351	279	318	91
80 min	116	91	113	102	170	174	94	92	92	129	229	79	89	161	113	158	227	167	115	167	90	234	251	264	137	283	233	232	246	82
100 min	115	91	104	95	140	153	95	95	77	104	185	52	70	136	95	145	201	108	102	126	70	196	199	194	113	210	183	187	220	76
120 min	106	80	90	84	126	139	85	81	75	94	132	70	72	124	87	138	162	106	106	111	72	141	138	143	157	149	126	147	184	78
Figure 2c
AUC	Control	CerS2ΔBKO
	160.5	247.917
	129.583	172.167
	126.75	142.75
	140.75	207.083
	215.417	104.667
	207.417	262.25
	131.25	291.083
	116.333	300.5
	116.917	167.417
	137.667	310.75
	283.833	282.5
	98.6667	261.5
	103.417	278.5
	210.083	99.5
	120.083
	195.833
Figure 2d
Insulin [ng/ml]	Control													CerS2ΔBKO
0 min	1.54472	0.639069	1.21919	0.12014	0.412529	0.611132	0.570977	1.08525	0.174457	0.452964	0.431765	0.16381	0.219314	0.589907	0.159914	0.205248	0.522203	0.474767	1.16166	0.397852	0.461115	0.159921	0.131403	0.144054	0.146617	1.03445
20 min	2.15549	2.02211	2.73675	1.31915	0.533804	0.485782	1.00545	1.21937	0.457715	1.49108	0.99324	0.65644	0.73118	0.234158	0.460716	0.0352731	0.360844	0.461305	0.856012	0.179153	0.408173	0.255629	0.602535	0.223973	0.240725	0.443656
120 min	1.56446	0.444972	0.667477	0.477073	0.35697	0.290606	0.470587	0.689612	0.150296	0.584963	0.625631	0.169156	0.247124	0.263035	0.250188	0.0560047	0.204803	0.452321	0.334263	0.168449	0.28457	0.205866	0.791839	0.292939	0.122472	0.45787
Figure 2e
Blood glucose (mg/dl)	Control												CerS2ΔBKO
0 min	65	78	69	75	62	60	62	70	63	64	63	70	87	70	81	81	70	84	66	65	71	65	79	71
20 min	325	261	308	140	280	271	203	195	389	394	173	169	462	207	250	188	116	459	423	414	281	347	318	367
40 min	255	162	206	120	219	208	149	165	215	333	99	117	410	149	214	133	250	404	235	205	207	348	326	262
60 min	175	108	166	83	176	165	114	113	133	237	114	99	362	157	137	111	153	377	338	368	165	232	271	274
80 min	102	123	119	76	148	127	93	120	124	181	91	89	336	94	112	85	153	300	309	278	128	207	224	225
100 min	113	115	103	78	124	115	85	97	89	147	86	74	239	100	110	88	96	239	200	206	98	168	151	213
120 min	100	105	97	92	121	115	99	98	85	113	74	79	236	85	111	101	98	284	156	159	92	132	122	174
Figure 2f
AUC	Control	CerS2ΔBKO
	175.417	328.417
	143.417	130.75
	164.167	153.167
	96.75	116
	173.083	142
	162.25	327.167
	120.75	269.333
	129	263.833
	170.667	160.083
	230.083	233.417
	105.25	231.75
	103.75	243.917
Figure 2g
Insulin [ng/ml]	Control												CerS2ΔBKO
0 min	0.522417	0.529092	0.318735	0.352204	0.512166	1.52091	0.571709	0.490828	0.796111	0.812409	0.27876	0.315304	0.333331	0.43225	0.0153271	0.13543	0.691104	2.16387	0	1.11517	0.342505	0.561367	0.179718	0.299532
20 min	1.58752	1.73817	1.35938	0.674855	0.849418	0.91346	1.38088	1.7727	1.98933	0.823499	0.943195	1.06303	0.599662	0.43684	0.815312	0.543834	0.676951	0.153334	0.149535	0.788513	0.505017	0.540052	0.394438	0.545944
120 min	0.779096	1.90208	1.40749	0.454878	0.596654	0.477106	0.685957	0.867846	1.01378	0.527282	0.674442	0.760484	0.320972	0	0.0978679	0.059421	0.478063	0.265555	0.371032	0.882208	0.724173	0.485106	0.277406	0.540295
Figure 2h
Body weight [g]	Control																																	CerS2ΔBKO
week 4	19.5	17.6	20.4	17.9	17.7	18.2	15.2	16.5	13	12	14.5	18.7	22.1	17.1	15	19	17.7	16.8	16.6	16.4	20.5	20.5	16.5	17.8	16.9	16.9	18.7	21.6	17.9	19.3	20	19.1	18	19.7	19	18	18.3	15.8	17.1	17.9	11.2	15	11.3	18.3	18.4	17.3	13.6	14.8	16.9
week 5	23.5	21.4	23.4	24.2	23.4	22.1	21.1	21	20.1	20.9	18.8	22.3	24.9	23.2	21	23.7	21.2	23	20.7	21.6	23.1	23.3	18.6	20.9	17.7	20.1	20.8	22.6	20.9	20.9	20.9	22.5	20.3	23	23.5	22.6	23.5	20.3	21.3	23.8	17.7	20.1	17.6	24.1	24.3	23.9	18.7	19.5	21.6
week 6	26.4	23.6	27.8	27.2	26.8	24.7	24.2	22.8	23.3	23.8	24.4	23.1	27.6	25.6	24.1	27.9	24.1	24.2	22.5	23.9	23	23	19.7	23.1	19.3	21.4	21.7	25.7	24.5	24.1	24.1	26.3	22.5	25.3	27.7	26.1	26	23	23.5	27.5	20.6	24.2	21.1	26.3	26.6	29.2	22.1	22.7	23.3
week 7	29.4	25.6	29.4	30.1	30.5	27.3	25.6	25.2	24.7	25.1	27.8	25.6	32.1	29.4	27.5	31.2	26.3	26.7	26.3	27.5	25.3	25.5	22.6	26.1	21.7	23.6	23.7	27.5	25.7	25.6	24.9	29.8	23.8	27.8	30.1	28.5	28.6	25.4	24.8	29.2	22	27.6	23.8	32.2	32	34	24.2	25.2	25.8
week 8	32.4	27.9	31.7	33.3	34.4	29.4	26.4	27.2	25	26.1	31.8	27.7	33.1	31.6	29.7	32.2	28.1	28.7	28.8	29	27.5	28.6	24.6	28.8	22.6	24.8	26.4	30.8	29.3	28.9	29.1	33.4	26.8	29.6	33.6	30.8	30.4	27.3	25.8	30.6	23.8	31	26.1	34.1	34.3	36.6	25.1	26.6	24.7
week 9	32.9	27.5	31.1	35.2	34.8	29.6	30	28.9	27.1	27.3	35	30.5	37.3	34.4	30.9	35	30.1	30	29.7	30.4	30	31.1	26.5	28.3	21.1	25.4	27.5	32.8	30.4	29.3	29.8	35	28.5	29.3	35.8	30.6	31.6	30.4	28.2	32.7	25.5	33.4	29.9	37	38.8	40.2	26.7	28.7	27.6
week 10	36.2	29.8	30.3	37.8	38.4	33	33.1	31.7	28.5	29	37.6	32.4	39.6	36.7	33.5	36.2	32.6	31.8	31.8	32.6	32.9	33.6	28	31.2	22.9	27.5	29.9	35.8	34.7	32.2	33.6	39.7	33	32.5	39.1	30.9	36.6	33.3	31.6	36.1	27	35.5	32.1	39.1	41	42.7	29.5	30.1	27.7
week 11	38.6	32.4	31.9	40	41	35.6	31.5	29.1	28.5	29.4	39.1	35	43.2	39.7	33.3	36.6	34.5	33.9	32.8	34.8	35	35.9	29.6	34.2	25.8	29.9	32.6	34.5	37.2	34.6	35.6	42.8	35.7	36	41.2	31.5	39.7	34	28.2	39	27.7	36.8	32.3	43.2	44	45.9	30.7	31.6	29
week 12	42.3	37.8	33.3	43.1	43.6	39.2	31.6	29.8	28.8	30.8	39.2	32.4	39.6	36.7	32.7	37.3	35.5	36.1	36.3	36.3	39.2	39.4	31.8	36.9	28.4	33.5	35.8	36.2	40.5	35.6	37.4	45.5	37.9	40.7	43.7	34.1	44.2	35.5	29	39.9	28.2	35.4	32	39.1	41	42.7	30.3	30.8	30.1
*Mice were euthanized for health reasons
Figure 2i
Blood glucose (mg/dl)	Control																														CerS2ΔBKO
0 min	213	172	111	183	225	160	153	131	96	136	173	64	72	78	79	86	69	146	101	73	116	143	100	92	118	104	104	113	166	141	189	210	119	320.5	99	89	215	95	140	116	103	90	83	56	74	64	135	173	111
20 min	393	348	176	356	415	310	311	234	254	170	297	154	245	167	272	278	230	346	269	248	183	270	248	181	218	326	301	258	432	398	451	533	206	590	233	230	432	229	290	217	275	269	193	121	254	232	407	457	268
40 min	382	269	151	328	314	295	220	188	209	216	176	138	156	163	250	188	185	300	313	171	130	208	151	145	151	210	145	171	457	313	450	497	214	600	189	183	541	237	286	168	302	304	165	93	208	260	443.5	584	215
60 min	355	276	125	280	265	249	172	140	160	208	175	106	146	131	253	139	134	274	288	112	94	126	134	122	130	152	137	134	360	286	449	453	174	600	125	149	525	183	231	125	283	275	118	57	169	244	432	493	191
80 min	356	208	110	270	275	215	133	121	134	195	141	88	140	104	214	136	110	240	242	96	85	155	119	129	121	137	134	135	264	195	412	440	174	600	104	124	466	160	217	119	222	245	98	62	131	202	384	451	146
100 min	301	192	123	210	272	188	133	120	127	181	120	80	126	84	191	141	102	226	185	82	90	139	116	99	113	130	112	118	265	169	394	436	140	599	101	106	457	136	177	97	187	212	75	59	106	178	357	514	129
120 min	280	172	104	195	189	179	119	124	113	171	106	95	82	65	167	110	105	198	186	72	99	146	104	100	105	110	109	110	213	175	357	412	126	564	83	98	403.5	118	149	99	151	211	69	57	103	157	320	376	122
Figure 2j
AUC	Control	CerS2ΔBKO
	338.917	404.833
	244.167	445
	132.083	171.75
	272.167	571.875
	291.333	140.5
	237.75	147.583
	184.167	455.042
	155.083	175.25
	164.75	224.25
	187.25	138.917
	174.75	232.667
	107.583	242.583
	148.333	120.833
	120.083	74.75
	217.167	159.417
	163.333	204.417
	141.333	375.167
	259.667	462.25
	240.083	177.583
	130.25	168.083
	114.917	218.833
	173.75	359.167
	145	145
	128.667	193.5
	140.75	194.167
	177	156.917
	155.917	342.833
	154.583
	327.917
	253.167
Figure 2k
Insulin [ng/ml]	Control											CerS2ΔBKO
0 min	2.59925	1.42654	0.300876	2.06657	2.19689	1.73891	0.806981	0.574968	0.336326	0.500778	1.33446	1.40242	2.94647	0.238797	2.21507	0.464936	0.485905	0.857784	0.275206	0.595946	0.679676
20 min	2.41456	2.13252	1.38177	3.21907	3.07401	2.80034	1.79078	1.50663	0.700897	1.84783	2.364	1.20432	2.23589	0.388882	1.10471	1.13489	0.796881	0.875388	0.412186	0.921141	1.81176
120 min	1.86475	1.43654	0.612603	2.11964	2.97516	1.63689	0.850496	0.435757	0.400668	1.29065	1.08112	1.34093	1.42478	0.459168	1.12296	0.876257	0.401758	1.03282	0.315612	0.886345	1.04466
Figure 2l
Blood glucose (mg/dl)	Control								CerS2ΔBKO
0 min	91	82	113	82	74	159	191	166	150	143	73	77	110	220	186	213
20 min	330	295	366	253	330	539	531	367	350	527	298	277	584	600	532	600
40 min	297	326	324	214	295	490	408	419	596	419	196	279	600	600	600	600
60 min	166	197	184	142	185	451	337	482	596	353	158	228	592	600	600	600
80 min	128	117	119	81	160	343	289	330	527	381	123	196	520	600	600	600
100 min	82	95	81	69	100	258	240	269	485	369	109	155	447	600	600	582
120 min	105	107	111	114	106	235	208	246	561	425	99	142	420	600	574	564
Figure 2m
AUC	Control	CerS2ΔBKO
	183.5	484.917
	187.417	388.833
	197.667	161.667
	142.833	207.417
	193.333	501.333
	379.667	568.333
	334.083	552
	345.5	561.75
Figure 2n
Body weight [g]	ob/ob Control															ob/ob CerS2ΔBKO
week 4	21	20.2	18.6	13.1	17	17.8	15.5	16.2	16.4	11	11.3	12.1	13.9	10.1	18.6	16.3	19.8	18.5	17	17.8	12.3	15	13.4	10.1	16	17.1	14.3	18.5	14.5	19.1
week 5	28.7	28.2	25.7	21.2	23.1	27	21.6	22.6	23.5	16.9	17.6	19.4	20.6	15.6	24.2	23.9	27.8	25.7	23.9	25	21.2	21.2	20.4	17	23.7	23.6	20.2	22.5	20.6	25.6
week 6	31.4	31.7	31.8	28.4	28.7	33.8	28.7	30.2	31.2	25	26.5	27.1	28.4	21.6	29.7	28.1	33.7	32.7	29.6	30.6	28.9	27.7	28.7	25.1	30.6	30.6	25.5	29.7	24	27.8
week 7	37.2	36.3	34.4	33.1	31.9	37	33.9	36.2	35.7	30.5	32	32.8	33.7	28.4	34	33.5	35.9	35.8	33	34	32.4	32.9	34.1	31.3	35.7	35.7	30.6	35.6	27.6	34.6
week 8	42.3	41.6	37.8	37	36.9	41.6	39	41.5	41.6	36.6	37.3	38.6	38.2	34.1	38.5	37.5	40.2	40.1	37.9	39.1	38.3	38.1	39.8	37	40.4	41.5	35	39.2	32.2	38.9
week 9	45.9	45.2	42.5	42.1	41	46.1	42.3	45.5	45.8	41	42.6	42.4	42.4	39.7	43.1	41.4	43.9	44.1	41.5	42.3	42.4	43.4	44.1	42	44.6	44.6	39.2	43.7	36.3	43.5
week 10	49.5	47.5	44.2	44	44	48.8	43.2	47.2	48.8	42.9	45.3	45.2	44.5	43	45.9	44	46.5	46.9	44	44.8	45.2	44.9	46.6	45	46.6	48.1	42.2	47.2	38.7	46.3
week 11	52.1	49.8	46.9	47.2	48.1	51.7	44.7	49.5	50.8	46.9	49.2	48.7	46.5	46.6	48.6	46.5	49.2	49.1	46.8	47.9	46.9	47.8	48.8	48.1	49.5	51.6	45.3	49.8	40.5	50.3
week 12	54.7	51.9	47.5	49.1	51.1	52.8	46.6	52.8	52.9	48.6	52.3	51	48.5	49.7	51.1	48.3	50.4	50.9	48.9	50.1	48.9	50.7	50.9	50.4	52.1	53.2	47.5	52.8	43	52.6
Figure 2o
Blood glucose (mg/dl)	ob/ob Control															ob/ob CerS2ΔBKO
0 min	212	176	157	181	101	137	107	103	87	110	99	107	103	153	116	123	163	177	151	127	148	121	91	83	116	131	112	146	173	118
20 min	371	321	262	316	271	202	267	291	132	132	113	131	298	283	196	410	416	391	293	256	309	310	130	157	325	203	361	476	425	156
40 min	248	282	191	301	214	168	260	214	102	86	95	113	321	298	177	395	409	427	247	234	318	246	116	144	369	221	353	546	432	134
60 min	251	275	165	286	177	139	253	190	86	78	107	91	284	300	155	342	360	434	237	203	284	213	107	108	395	187	368	462	366	132
80 min	250	275	159	270	191	149	224	228	83	78	99	89	250	321	157	343	374	440	230	210	303	262	96	129	307	183	322	421	346	139
100 min	254	243	170	250	170	166	187	186	103	76	81	85	231	278	127	316	418	470	203	190	340	242	100	119	340	231	282	429	348	116
120 min	245	254	170	245	206	145	194	218	87	84	89	92	220	252	127	309	410	519	198	195	261	257	117	151	281	162	245	362	313	111
Figure 2p
AUC	ob/ob Control	ob/ob CerS2ΔBKO
	267.083	337
	268.5	377.25
	185.083	418.333
	272.667	230.75
	196.083	209
	160.833	293.083
	223.583	243.667
	211.583	108.833
	98.8333	129
	91.1667	322.417
	98.1667	195.25
	101.417	310.75
	257.583	431.333
	280.417	360
	155.583	131.917
Figure 2q
Body weight [g]	ob/ob Control																			ob/ob CerS2ΔBKO
week 4	14.1	16.3	13.2	22.7	11.9	13.6	15.2	14.3	15.3	13.9	13.7	*	*	*	*	*	*	*	*	13.8	16.1	16.9	11	14.6	12.3	15.4	14.1	16.2	8.5	14.5	*	*	*	*	*	*	*	*
week 5	19.8	23.6	18.4	30.1	18.5	20.7	23.9	21.3	21.6	20.9	19.5	28.1	26	28	27.8	25.9	25.8	23.7	24.7	20.2	23	24.7	17.9	21.8	19.1	22.6	22.6	23	26.8	21.6	23.7	26.1	23.9	29.5	22.7		21.7	25.1
week 6	27.7	32.7	27	38.4	28.2	32.7	33.8	27.8	28.1	27.2	24.9	33.6	31.5	33.6	33.4	31	31.3	29.8	30.2	28.6	31.6	33	27.5	30.8	29.3	29.7	30.3	29.6	32.7	28.3	28.5	32	28.1	35.5	29.3	31.9	29.2	30.4
week 7	31.6	36.2	29	40.5	33.1	36.4	36.9	30.3	31.2	32.1	29.8	39.3	36.9	38.8	40.3	36.9	37.6	36	35.9	33.6	34	35.2	31.7	33.9	32.3	32.4	32.9	33	35.8	32.7	34.2	38.7	34.1	40.5	34.6	37.7	35.9	37.3
week 8	36	40.6	35	45.5	38.9	41.8	43.1	35	36	36.4	34.1	**	**	**	**	**	**	**	**	38.7	39.4	40.5	37.8	39.6	39.7	36.6	38	36.9	40.8	37.6	**	**	**	**	**	**	**	**
week 9	39.7	44.6	40.2	49.2	43.2	46.4	47	39.9	40.4	40.5	38.3	45.6	42.7	43.9	45.8	44.3	44.8	43.4	42.5	43.5	43.1	43.7	42.3	43.3	43.6	42.8	42.8	41.2	45.5	41.6	37.5	46.3	35.3	46.7	40.5	44.4	44.2	43.2
week 10	42.4	47.1	42.4	51.3	45.4	48.2	48.3	41.7	42	43.7	41.4	49.2	45.9	47.2	49.4	47.5	46.7	47.1	46	46.5	45.5	46.1	44.3	45.3	46.1	45.1	45.1	43.9	46.9	44.8	39.7	50.1	36.7	49.7	44	46.5	47.2	46.6
week 11	44.2	50	45.1	53.2	48	49.8	52.2	44.7	46	44.8	41.7	51.5	48.4	50.3	52.5	51	49.8	50.3	47.5	48.2	47	47.6	46.3	47.7	48.4	47	47.2	45.7	47.3	46.4	41.6	53.7	36.5	52.6	47	49.1	49.7	48.9
week 12	47.1	52.2	48.2	55.8	50.1	52.4	54.5	47.6	47.9	48.4	44.4	55.7	51.7	52.3	57	53.5	52.7	53.9	52.1	50	49.8	50	48.9	49.3	50.7	48.6	49.9	47.9	46.5	49.6	45.5	57.9	***	55.6	49.7	53.5	53.6	52.6
*BW not measured in week 4
**No random-fed measurements due to conflict with GTT week 8 (not shown)
***Mouse was euthanized for health reasons
Figure 2r
Blood glucose (mg/dl)	ob/ob Control																			ob/ob CerS2ΔBKO
0 min	95	156	135	110	107	96	84	103	98	85	90	160	136	115	106	96	93	104	208	103	99	95	93	74	94	86	96	95	88	239	134	118	108	136	113	134
20 min	342	216	272	263	238	185	267	294	368	288	303	280	296	256	258	203	206	145	278	259	283	163	209	287	329	365	373	426	325	600	359	274	273	422	429	316
40 min	354	150	186	263	191	106	182	182	323	185	269	365	260	253	204	243	133	124	261	309	230	122	184	245	335	325	350	372	260	587	319	334	302	409	376	467
60 min	220	115	126	202	169	93	180	176	378	185	215	397	234	191	180	212	122	99	201	286	201	100	165	245	301	298	334	372	233	574	309	328	231	339	234	487
80 min	207	123	127	162	165	83	152	157	354	169	190	359	197	187	159	214	92	76	228	309	178	72	132	210	314	245	289	363	184	500	386	315	185	285	247	495
100 min	202	119	108	139	159	81	128	151	327	166	177	262	166	132	146	241	84	78	188	288	156	90	162	174	304	235	259	343	169	479	240	270	193	271	199	391
120 min	187	175	116	119	140	98	121	131	299	170	155	214	155	144	134	195	78	89	155	240	153	78	142	162	204	230	252	289	163	465	238	317	160	225	173	350
Figure 2s
AUC	ob/ob Control	ob/ob CerS2ΔBKO
	244.333	270.417
	148.083	195.667
	157.417	105.583
	190.583	161.583
	174.25	213.167
	107.5	288.667
	168.583	271
	179.5	296.5
	324.75	344.667
	186.75	211.583
	212.75	515.333
	308.333	299.833
	216.417	289.75
	191.417	219.667
	177.833	317.75
	209.75	271.333
	120.417	399.667
	103.083
	222.917
[truncated: 16 more columns]
