# Supplementary material for: Sphingolipid subtypes differentially control proinsulin processing and systemic glucose homeostasis
Source: Nat Cell Biol. 2022 Dec 21;25(1):20–9. doi: 10.1038/s41556-022-01027-2 (PMC9859757; doi:10.1038/s41556-022-01027-2)
Supplement: Source Data Fig. 3 — Statistical source data. [file 41556_2022_1027_MOESM7_ESM.xlsx]

## Sheet: Figure 3
Figure 3b
Secreted insulin [ng]	Control																	CerS2ΔBKO
2 mM Glu	0.0474705	0.076717	0.059549	0.0551195	0.0723175	0.0586005	0.108188	0.0386651	0.0456015	0.0912844	0.0586049	0.0861773	0.0910308	0.091479	0.112664	0.0951186	0.0954471	0.0393501	0.441454	0.511796	0.0918084	0.0470938	0.0536235	0.0467269	0.0531533	0.081564	0.0996457	0.0606005	0.0759021	0.102912	0.105693	0.135861	0.114982
20 mM Glu	0.202282	0.321002	0.42119	0.387822	0.753559	1.6207	0.90176	1.0345	0.955528	0.252334	0.269755	0.402493	0.50926	0.813034	1.00831	1.08402	0.994604	0.19693	0.328303	0.366378	0.28657	0.496472	0.578898	0.423465	0.545634	0.265012	0.265076	0.230682	0.24482	0.36869	0.208778	0.216498	0.411257
Figure 3c
Insulin content [ng]	Control	CerS2ΔBKO
	268.712	220.575
	200.547	227.815
	312.915	175.286
	236.369	378.927
	327.549	303.761
	653.427	351.995
	505.795	290.041
	352.845	348.251
	473.755	162.961
	222.527	122.645
	253.521	102.415
	167.026	147.072
	221.607	320.043
	769.943	259.898
	503.385	153.971
	430.279	272.201
	446.494
Figure 3d
Insulin secretion [% of total insulin content]	Control																	CerS2ΔBKO
2 mM Glu	0.00017563	0.000369041	0.000191461	0.000241896	0.000198329	8.9105e-05	0.000212621	0.000109803	9.64412e-05	0.000416414	0.000230528	0.000514127	0.000408918	0.00011916	0.000223014	0.000221366	0.000213057	0.000180438	0.00196208	0.00325661	0.000235208	0.000154987	0.00014501	0.000162291	0.000171669	0.000512612	0.00117761	0.000597291	0.000445527	0.000320602	0.000411551	0.000887695	0.000425787
20 mM Glu	0.000749039	0.00158348	0.0013698	0.00162325	0.00201758	0.0027045	0.00180818	0.00300366	0.00201087	0.00113795	0.00106142	0.00242685	0.00225727	0.00108011	0.00199721	0.00253325	0.00220354	0.000902005	0.00143119	0.00209342	0.00077502	0.00163119	0.00154214	0.00146806	0.00154453	0.00167809	0.00312719	0.0022875	0.0016637	0.00115387	0.0008061	0.00136793	0.001532
Figure 3e
Proinsulin content [ng]	Control	CerS2ΔBKO
	3.62125	5.63563
	3.9773	6.37488
	6.67922	5.82744
	4.63	5.92037
	7.15712	7.18443
	15.341	11.0665
	10.8175	8.51728
	11.3459	10.5717
	11.8194	5.02928
	3.77877	2.76415
	4.06039	2.78268
	3.97803	6.37105
	4.8868	8.50699
	14.3717	6.87369
	8.26487	5.3436
	8.94393	10.217
	13.6742
Figure 3f
Ratio insulin/proinsulin	Control	CerS2ΔBKO
	74.2043	39.1394
	50.4229	35.7364
	46.849	30.0794
	51.0516	64.0039
	45.7654	42.2805
	42.5934	31.8073
	46.7571	34.0533
	31.099	32.9417
	40.083	32.4025
	58.8888	44.3699
	62.4376	36.8043
	41.9871	23.0844
	45.348	37.6212
	53.5736	37.8105
	60.9066	28.8142
	48.1085	26.642
	32.6522
Figure 3g
Glucagon content [ng]	Control	CerS2ΔBKO
	2.13211	0.806578
	6.24291	5.02946
	5.40008	12.9062
	2.28341	6.56809
	3.75357	4.28369
	8.39012	3.61199
	2.44283	6.87595
	13.435	6.53228
	4.75519	1.36342
	2.45866	4.51576
	0.51576	5.02714
	2.65256	2.98753
	3.88792	11.3141
	13.6894	8.77359
	6.64221	13.5957
	12.418	11.1008
	6.91762
Figure 3h
Insulin content [ng]	Control	CerS5ΔBKO
	568.751	500.433
	461.97	313.255
	317.761	344.603
	359.141	152.398
	309.108	201.886
	322.382	289.074
	86.896	202.993
	196.989	175.695
	149.239	282.623
	181.051	252.395
Figure 3i
Insulin content [ng]	Control	CerS6ΔBKO
	476.024	411.8
	422.078	562.282
	424.091	462.134
	257.055	243.998
	255.644	319.075
	178.153	387.89
	311.161	252.009
	197.742	284.712
	231.605	232.28
		130.724
		248.391
Figure 3j
Insulin content [ng]	Control	CerS5/6ΔBKO
	189.175	312.781
	290.789	362.273
	263.545	375.995
	200.902	240.622
	202.992	176.798
	196.139	197.036
	268.095	596.759
	497.842	544.987
	539.393	736.923
	357.728	477.707
	486.902	849.69
	844.57	871.314
	728.688	821.853
	680.71	741.089
	825.261
Figure 3k
Granules per beta cell area	Control																													CerS2ΔBKO
All	3.07847e-09	2.1766e-09	2.26912e-09	2.94711e-09	1.68127e-09	2.10659e-09	2.16155e-09	2.59039e-09	2.73152e-09	1.74773e-09	2.7415e-09	2.98469e-09	2.82671e-09	2.27787e-09	2.05578e-09	2.4617e-09	2.02142e-09	2.6088e-09	2.97289e-09	2.67958e-09	2.97535e-09	3.33299e-09	2.41135e-09	3.07258e-09	2.6655e-09	2.90808e-09	2.82639e-09	3.49166e-09	2.31114e-09	1.08168e-09	1.46654e-09	1.35967e-09	2.49472e-09	1.05734e-09	2.07216e-09	1.16555e-09	1.9813e-09	2.15253e-09	2.79388e-09	2.03568e-09	1.64127e-09	2.45453e-09	1.86807e-09	2.48438e-09	1.64692e-09	1.53149e-09	2.9649e-09	1.90716e-09	1.31492e-09
Mature	2.25647e-09	1.45106e-09	1.69673e-09	1.97088e-09	1.17894e-09	1.48542e-09	1.73427e-09	2.13417e-09	2.17395e-09	1.2209e-09	2.2663e-09	2.23113e-09	2.07775e-09	1.56516e-09	1.4317e-09	1.78149e-09	1.30269e-09	1.91556e-09	2.34902e-09	2.03433e-09	2.3827e-09	2.35035e-09	2.06687e-09	2.56637e-09	2.03891e-09	2.22633e-09	2.26908e-09	2.61141e-09	1.61172e-09	7.14852e-10	1.02783e-09	8.92281e-10	2.01954e-09	6.87269e-10	1.4751e-09	5.65379e-10	1.44702e-09	1.46855e-09	2.30899e-09	1.54494e-09	9.2974e-10	1.61264e-09	1.46869e-09	1.93054e-09	1.12472e-09	1.09561e-09	1.93259e-09	1.41749e-09	9.06078e-10
Immature	1.77294e-10	1.97872e-10	1.02213e-10	3.68389e-11	7.17616e-11	2.29564e-10	2.51344e-11	3.093e-11	3.9424e-11	1.58884e-10	1.21844e-11	7.38785e-12	6.03997e-11	1.39746e-10	8.25983e-11	3.23907e-11	3.14443e-10	5.47302e-11	6.36592e-12	2.41969e-10	7.25696e-11	1.32788e-11	0	0	1.39242e-10	5.32616e-11	9.95209e-12	0	1.01366e-10	2.82178e-11	6.26727e-11	8.49792e-11	1.58395e-11	9.25169e-11	8.78035e-11	1.56567e-10	6.67855e-11	1.20703e-10	0	0	3.79486e-11	1.42292e-10	0	6.32963e-11	6.02531e-11	9.42457e-11	4.68142e-10	8.59083e-12	1.10497e-10
Empty	6.44705e-10	5.2766e-10	4.70178e-10	9.39392e-10	4.30569e-10	3.9161e-10	4.0215e-10	4.25287e-10	5.18144e-10	3.67942e-10	4.63008e-10	7.46172e-10	6.88557e-10	5.7296e-10	5.41478e-10	6.47815e-10	4.04284e-10	6.38519e-10	6.17494e-10	4.03282e-10	5.20082e-10	9.69355e-10	3.44478e-10	5.0621e-10	4.87348e-10	6.28487e-10	5.47365e-10	8.8025e-10	5.98058e-10	3.38614e-10	3.76036e-10	3.82406e-10	4.59346e-10	2.77551e-10	5.0926e-10	4.43605e-10	4.67499e-10	5.63279e-10	4.84888e-10	4.90745e-10	6.73587e-10	6.996e-10	3.9938e-10	4.90546e-10	4.6194e-10	3.41641e-10	5.64171e-10	4.81086e-10	2.98343e-10
[truncated: 9 more columns]
