# Supplementary material for: Sphingolipid subtypes differentially control proinsulin processing and systemic glucose homeostasis
Source: Nat Cell Biol. 2022 Dec 21;25(1):20–9. doi: 10.1038/s41556-022-01027-2 (PMC9859757; doi:10.1038/s41556-022-01027-2)
Supplement: Source Data Fig. 4 — Statistical source data. [file 41556_2022_1027_MOESM8_ESM.xlsx]

## Sheet: Figure 4
Figure 4a
rel. CerS2 protein	Control	CerS2ΔINS1E
	0.00953761	0.00011384
	0.0146785	0.00010886
	0.00620705	0.000112369
	0.00527084	0.00016138
	0.00797794	0.00037097
	0.0122569	0.00147509
	0.0209784	0.00073638
	0.011867	0.00037792
Figure 4b
ER area (PDI) per cell area	Control	CerS2ΔINS1E
	0.167976	0.18833
	0.185122	0.215136
	0.231543	0.187138
	0.14996	0.243543
	0.210006	0.217761
	0.149735	0.206895
	0.17603	0.218881
	0.185929	0.220117
	0.216735	0.151168
	0.262298	0.153246
	0.148249	0.178216
	0.19852	0.181945
	0.204649	0.159307
	0.221009	0.161908
	0.207328	0.0865138
	0.229802	0.11809
	0.226868	0.0727907
	0.221636	0.0882021
	0.145362	0.193197
	0.161294	0.236195
	0.10712	0.208732
	0.146325	0.191548
	0.186136	0.258812
	0.231443	0.226255
	0.239657	0.161184
	0.204138	0.214604
	0.16703	0.137656
	0.159422	0.131699
	0.21214
	0.217981
	0.22825
	0.281037
	0.191308
	0.151476
	0.178525
	0.16637
Figure 4c
Insulin content [normalized to protein content]	Control					CerS2ΔINS1E
2 mM Glucose	0.250774	0.273729	0.159095	0.121061	0.326262	0.190847	0.223983	0.137888	0.114327	0.302076
25 mM Glucose	0.197985	0.189734	0.130576	0.090558	0.305347	0.133613	0.154001	0.0944422	0.0837901	0.266904
Figure 4d and 4e
See Supplementary Table 8
Figure 4f and 4g
Normalized Pro-Pcsk1	Control	Cers2ΔBKO		Normalized Pcsk1	Control	Cers2ΔBKO		Ratio Pcsk1/Pro-Pcsk1	Control	Cers2ΔBKO
	0.0829829	0.0758534			0.0797671	0.0564336			0.961248	0.743983
	0.060312	0.0664584			0.102528	0.0315224			1.69996	0.474318
	0.0636083	0.0807392			0.0920406	0.0806058			1.44699	0.998348
	0.0506968	0.0755715			0.097529	0.0608411			1.92377	0.80508
	0.0777679	0.0867094			0.0857489	0.0605175			1.10263	0.697935
	0.0775622	0.0739773			0.0697914	0.086161			0.899812	1.1647
Figure 4h (and Ext Data Figure 4d)
Normalized Pro-Pcsk1	Control (db/+)	db/db		Normalized Pcsk1	Control (db/+)	db/db		Ratio Pcsk1/Pro-Pcsk1	Control (db/+)	db/db
	0.0242012	0.0165591			0.0201919	0.00218196			0.834333	0.131768
	0.0269113	0.012937			0.0172168	0.000896258			0.639759	0.0692787
	0.0292104	0.0112879			0.024137	0.00070807			0.826315	0.0627282
	0.0288305	0.0152836			0.0330916	0.00257523			1.1478	0.168497
	0.031666	0.00857914			0.0282044	0.00182078			0.890684	0.212234
	0.0237322	0.0133539			0.0227579	0.0031412			0.958947	0.235228
Figure 4i (and Ext Data Figure 4e)
Normalized Pro-Pcsk1	Control (BL/6)	ob/ob		Normalized Pcsk1	Control (BL/6)	ob/ob		Ratio Pcsk1/Pro-Pcsk1	Control (BL/6)	ob/ob
	0.0109533	0.0109807			0.0335283	0.00686777			3.06103	0.625443
	0.00975704	0.0125239			0.0346082	0.0132227			3.547	1.05579
	0.0133072	0.0128509			0.0350115	0.0132614			2.63101	1.03194
	0.0148522	0.0120581			0.0362318	0.0138446			2.43949	1.14816
	0.0129446	0.0156657			0.03284	0.0103563			2.53696	0.661083
	0.00976713	0.014917			0.0315512	0.0186442			3.23034	1.24987
