# Supplementary material for: Sphingolipid subtypes differentially control proinsulin processing and systemic glucose homeostasis
Source: Nat Cell Biol. 2022 Dec 21;25(1):20–9. doi: 10.1038/s41556-022-01027-2 (PMC9859757; doi:10.1038/s41556-022-01027-2)
Supplement: Source Data Fig. 5 — Statistical source data. [file 41556_2022_1027_MOESM10_ESM.xlsx]

## Sheet: Figure 5
Figure 5b
See Supplementary Table 9
Figure 5c
See Supplementary Table 11
Figure 5d
Relative intensity (norm. to input)	Sgpl1ΔIns1E -UV	Sgpl1ΔIns1E +UV	CerS2:Sgpl1ΔIns1E +UV
	0.00405766	0.402573	0.241959
	0.00124882	0.359369	0.219974
	0.00504181	0.31838	0.133377
	0.0151062	0.548295	0.222675
Figure 5e
rel. mRNA expression	siCtrl				siTmed1				siTmed2				siTmed1+2
Tmed1	1.193	1.099	0.74	1.03	0.179	0.116	0.096	0.17	1.352	0.906	1.439	1.465	0.182	0.1	0.116	0.155
Tmed2	0.817	1.154	0.993	1.068	0.949	0.987	0.869	1.016	0.08	0.076	0.076	0.092	0.092	0.099	0.145	0.158
Pcsk1	0.907	1.038	1.016	1.046	1.049	0.98	0.954	1.072	0.827	1.21	1.553	1.476	0.818	1.165	0.912	1.092
Figure 5f and 5g
Relative Pcsk1 protein	siCtrl	siTmed1	siTmed2	siTmed1+2
	1	0.684	0.432	0.55
	1	0.837	0.356	0.15
	1	0.924	0.698	0.731
Figure 5f and 5h
Relative Pro-Pcsk1 protein	siCtrl	siTmed1	siTmed2	siTmed1+2
	1	1.04	0.879	1.163
	1	1.305	0.884	0.718
	1	1.462	1.306	1.616
Figure 5f and 5i
Ratio Pcsk1/Pro-Pcsk1	siCtrl	siTmed1	siTmed2	siTmed1+2
	1	0.657	0.491	0.473
	1	0.642	0.402	0.209
	1	0.632	0.534	0.452
Figure 5j
Relative insulin content	siCtrl	siTmed1	siTmed2	siTmed1+2
	1	0.73	1.04	0.72
	1	0.7	0.75	0.7
	1	0.72	0.55	0.87
	1	1.11	0.73	0.63
	1	0.66	0.48	0.43
	1	0.84	1.09	1.03
	1	1.01	0.86	0.89
	1	0.63	0.49	0.46
Figure 5k
Relative proinsulin content	siCtrl	siTmed1	siTmed2	siTmed1+2
	1	0.77	1.19	1.13
	1	1.01	1.01	1.11
	1	0.77	1.01	1.26
	1	1.08	0.89	0.94
	1	0.73	1.01	0.73
	1	0.7	1.14	1.43
	1	1.23	1.76	1.74
	1	0.97	1.08	1.03
Figure 5l
Ratio insulin/proinsulin	siCtrl	siTmed1	siTmed2	siTmed1+2
	1	1.104	0.906	0.64
	1	0.697	0.745	0.641
	1	0.848	0.509	0.635
	1	1.01	0.793	0.689
	1	0.852	0.567	0.562
	1	1.213	1.089	0.67
	1	0.75	0.456	0.501
	1	0.64	0.434	0.423
