# Supplementary material for: Sphingolipid subtypes differentially control proinsulin processing and systemic glucose homeostasis
Source: Nat Cell Biol. 2022 Dec 21;25(1):20–9. doi: 10.1038/s41556-022-01027-2 (PMC9859757; doi:10.1038/s41556-022-01027-2)
Supplement: Source Data Extended Data Fig. 1 — Statistical source data. [file 41556_2022_1027_MOESM12_ESM.xlsx]

## Sheet: Ext. Data Figure 1
Extended Data Figure 1c
Ceramide [pmol]	Control (db/+) week 6				db/db week 6				Control (db/+) week 12				db/db week 12
16:0	9.59665	8.34558	8.68246	10.9693	20.8182	27.7286	18.7343	20.6963	12.6033	13.5136	13.1741	11.7852	27.984	30.5821	30.1478	31.2185
18:0	1.40185	1.09546	1.30146	1.5445	2.31847	3.25145	1.87005	2.55934	2.38895	2.1094	2.17781	2.05425	4.12004	3.98319	3.8104	4.56276
20:0	0.642791	0.583594	0.586054	0.769708	1.18906	1.76887	1.02255	1.38703	1.27745	1.44299	1.33352	1.15244	3.01107	3.0282	2.78453	3.54292
22:0	2.00978	1.76284	1.83129	2.27256	4.31714	6.32312	3.79065	5.26104	4.00338	4.46415	3.87301	3.41058	8.06852	7.72712	8.18871	9.11346
24:0	2.82765	2.54791	2.56099	3.02422	6.79734	10.2749	6.20153	8.1721	4.89382	5.06964	4.55431	4.16739	10.7162	10.5895	10.3355	12.2494
24:1	6.72266	5.9125	6.06942	8.23498	12.6776	22.1367	14.1307	18.0802	11.9352	12.5633	11.5705	10.5266	14.7126	13.7755	13.6223	15.4722
Extended Data Figure 1d
Sphingomyelin [pmol]	Control (db/+) week 6				db/db week 6				Control (db/+) week 12				db/db week 12
16:0	265.436	257.54	260.85	268.098	441.139	485.138	341.183	387.759	389.013	414.061	352.272	377.262	492.577	475.445	528.476	568.678
18:0	31.6792	29.9368	31.3571	33.3755	36.008	40.043	26.2348	29.9478	50.3161	53.6862	48.2584	48.0055	47.342	45.0002	48.3856	52.4587
20:0	14.2936	13.5023	14.1176	14.5293	18.94	20.6674	12.7446	15.735	27.5036	28.5293	24.6149	25.4676	33.1817	28.591	31.7042	35.1939
22:0	36.1868	34.3816	36.4865	38.2603	46.5029	55.1599	34.9114	42.4899	69.3706	75.3417	64.1577	65.7916	70.7313	62.0858	67.8753	78.9911
24:0	27.9174	26.7354	28.0571	29.4096	44.7571	51.3743	32.3602	40.5662	53.5974	58.4517	50.648	50.672	56.4416	49.8246	53.9107	60.5028
24:1	101.236	101.604	104.049	104.01	97.18	119.219	85.6863	97.4162	173.558	184.317	157.059	159.058	85.2173	71.7124	78.222	91.5676
Extended Data Figure 1e
Hexosylceramide [pmol]	Control (db/+) week 6				db/db week 6				Control (db/+) week 12				db/db week 12
16:0	24.6934	21.4865	23.3085	23.5971	32.8673	36.7121	32.3406	35.0774	27.6682	27.5556	25.9829	27.6388	36.4423	38.2954	39.1718	37.2492
18:0	1.95708	1.68004	1.67476	2.12604	1.83484	2.91827	1.96559	2.41976	3.2558	3.42053	2.87731	3.16859	3.23485	2.95091	2.84098	3.36349
20:0	1.49324	1.19366	1.30985	1.49386	1.57974	2.42916	1.61241	2.15765	3.76477	3.94798	3.40527	3.59843	4.63702	4.28531	4.52754	5.38297
22:0	7.68271	6.59275	7.04962	9.38829	7.54915	13.212	10.9835	14.0014	21.9001	25.8762	21.7166	22.8038	23.3832	22.8937	20.4589	23.76
24:0	4.94573	4.14027	4.54015	5.31017	7.53658	10.834	7.05966	9.4821	11.0064	11.9446	10.4498	11.2008	12.559	12.3026	11.367	14.4593
24:1	9.13491	7.21184	7.7682	8.33783	6.18004	11.0513	10.0116	11.2212	14.835	15.6435	13.5234	13.5002	7.00243	6.40974	6.1658	7.2445
