# Supplementary material for: Sphingolipid subtypes differentially control proinsulin processing and systemic glucose homeostasis
Source: Nat Cell Biol. 2022 Dec 21;25(1):20–9. doi: 10.1038/s41556-022-01027-2 (PMC9859757; doi:10.1038/s41556-022-01027-2)
Supplement: Source Data Extended Data Fig. 2 — Statistical source data. [file 41556_2022_1027_MOESM13_ESM.xlsx]

## Sheet: Ext. Data Figure 2
Extended Data Figure 2a
Body weight [g]	Control (BL/6)	ob/ob
	24.9	56.1
	25.5	53.1
	26.9	55.8
	23.7	55.6
	25.8	53.6
	25.6	59.9
	23.1	52.2
	25	51.4
	29.5	54.1
	23.5	54.8
	27.4	51.3
	24.6	50.5
	25.9	56.2
		53.6
Extended Data Figure 2b
Blood glucose [mg/dl]	Control (BL/6)	ob/ob
	135	194
	165	318
	177	405
	173	255
	158	258
	190	195
	144	193
	173	208
	196	230
	119	186
	186	180
	159	434
	166	324
		323
Extended Data Figure 2c
Ceramide [pmol]	Control (BL/6)								ob/ob
16:0	22.7608	22.2571	19.2844	19.9901	27.0175	17.8289	20.8967	16.2823	73.6025	81.2469	75.4756	59.3417	69.6511	70.6297	51.6184	38.723
18:0	3.42372	3.07174	2.96667	3.21472	4.24402	2.3384	2.92471	2.52877	10.2407	10.2998	11.6249	6.63804	10.1175	9.63872	4.9219	4.56862
20:0	1.91804	1.90263	1.63319	1.78144	2.42211	1.39887	1.66036	1.39482	8.09473	8.21396	10.3575	4.75366	7.06709	7.36472	3.743	3.46364
22:0	4.34552	4.57039	3.74708	4.44742	5.90682	3.73857	4.0576	3.33616	14.8255	15.512	20.5809	9.79737	13.0058	13.9768	6.91482	6.87091
24:0	4.72623	4.74193	3.98727	4.61538	6.61879	3.63702	4.39709	3.44663	15.3816	17.2314	21.4612	10.8361	13.8452	15.2781	6.93998	7.92045
24:1	16.0921	14.4283	11.8063	13.7751	19.6838	11.6037	13.1205	11.8337	38.291	51.8824	60.3299	30.5153	35.4566	36.8495	23.273	21.4791
Extended Data Figure 2d
Ratio Cer 16:0/C24:1	Control (BL/6)	ob/ob
	1.41441	1.92219
	1.54261	1.56598
	1.6334	1.25105
	1.45118	1.94465
	1.37258	1.9644
	1.53648	1.91671
	1.59268	2.21795
	1.37592	1.80282
Extended Data Figure 2e
SM [pmol]	Control (BL/6)								ob/ob
16:0	169.091	173.977	173.765	184.554	214.568	153.579	185.11	172.797	306.04	313.423	352.067	219.079	302.116	280.696	176.854	221.689
18:0	17.6538	17.6606	18.0079	18.7916	21.4764	14.9965	17.5844	17.5581	17.3056	16.9543	18.006	13.6585	18.7145	16.0754	11.271	12.5846
20:0	9.7098	10.3293	10.108	11.637	13.2128	8.97399	11.0285	9.7137	16.9112	16.1415	18.5208	10.9021	16.1596	13.8302	8.90947	10.7849
22:0	20.0094	20.5899	19.7833	23.0965	25.1315	17.7123	20.5783	19.6268	25.1672	23.8909	28.9339	14.8585	21.3205	19.8754	12.8832	14.6991
24:0	14.8273	15.6834	14.3528	17.3605	19.1017	12.2473	15.6088	14.3437	18.3889	19.6109	23.6108	11.8322	16.0244	15.1179	9.1256	11.5019
24:1	46.2133	43.5376	41.1102	46.7228	60.5971	41.2823	48.9219	49.7377	48.8536	62.5589	77.9554	36.4748	47.7086	43.0869	31.7095	38.6933
Extended Data Figure 2f
Ratio SM 16:0/C24:1	Control (BL/6)	ob/ob
	3.65892	6.26444
	3.99602	5.01005
	4.22681	4.51626
	3.94997	6.00632
	3.5409	6.33251
	3.72022	6.51464
	3.78378	5.57731
	3.47416	5.72938
Extended Data Figure 2g
HexCer [pmol]	Control (BL/6)								ob/ob
16:0	9.57991	8.96459	9.59179	9.16596	12.0147	7.93677	9.91793	8.90716	31.6332	34.0803	33.38	19.3777	30.7258	27.0954	15.4622	20.8528
18:0	1.46367	1.39866	1.46125	1.57466	1.6976	1.42193	1.21039	1.55903	4.03954	3.62665	3.04073	1.79571	3.4786	3.03821	1.70697	1.85326
20:0	1.56608	1.4267	1.6041	1.76923	1.97626	1.61631	1.61573	1.69174	7.42818	6.17638	7.75535	3.37638	5.44165	5.71734	2.63727	3.77842
22:0	4.56543	4.75545	4.96549	5.25351	5.58206	4.6482	4.79526	4.94902	12.5911	11.6939	12.8372	6.73958	10.2096	9.85237	5.21014	6.72678
24:0	4.04589	4.22938	4.12084	4.52643	5.35054	3.88097	4.16086	4.16209	12.1005	11.7047	12.9644	6.29603	9.4266	9.451	4.3303	6.24254
24:1	4.56882	3.76753	3.72242	3.98763	5.24019	3.90595	4.1845	4.50973	11.8778	13.8977	16.1924	6.65645	9.90958	9.24564	5.45398	7.75311
Extended Data Figure 2h
Ratio HexCer 16:0/C24:1	Control (BL/6)	ob/ob
	2.0968	2.66323
	2.37943	2.45223
	2.57676	2.06146
	2.2986	2.91111
	2.29279	3.10062
	2.03197	2.93061
	2.37016	2.83504
	1.9751	2.6896
Extended Data Figure 2i
Body weight [g]	Control (Akita wt)	Akita
	19.6	16.1
	18.7	16.3
	16.8	18.7
	17.6	16.3
	16.7	16.7
	17.4	17.8
	18.6	17.4
	19.4	17.6
	20.4	17.3
	17.4	17.8
	19.2	16.9
	17.4
Extended Data Figure 2j
Blood glucose [mg/dl]	Control (Akita wt)	Akita
	146	296
	102	256
	160	274
	169	315
	140	400
	146	296
	149	373
	165	320
	196	312
	162	310
	181	464
	156
Extended Data Figure 2k
Ceramide [pmol]	Control (Akita wt)								Akita
16:0	14.1928	16.0293	15.556	11.5713	24.5888	13.0833	14.3156	15.7257	35.8464	19.1578	20.6609	23.2274	23.6366	12.0397
18:0	2.14759	2.59749	2.2826	1.98528	4.21059	2.5741	2.19196	2.33379	6.68875	2.70802	2.88682	3.59637	3.61412	2.11935
20:0	1.1259	1.40744	1.302	0.959529	2.07514	1.29281	1.09676	1.15206	2.77413	1.28047	1.49393	1.74297	1.72033	1.15972
22:0	2.90768	3.39243	3.18955	2.59864	5.36759	3.0204	3.11033	3.17077	5.90887	2.94127	3.10555	3.25648	3.68068	2.21355
24:0	3.3686	3.70035	3.42734	2.89337	5.83109	3.79359	3.23066	3.55204	6.99355	3.65893	3.87677	3.54186	4.30354	2.59294
24:1	8.65706	10.7673	10.5113	7.41807	13.3527	8.72355	8.00813	8.14274	12.9659	5.7924	4.83303	5.14295	7.91645	3.58385
Extended Data Figure 2l
Ratio Cer 16:0/C24:1	Control (Akita wt)	Akita
	1.63945	2.76467
	1.4887	3.3074
	1.47994	4.27494
	1.55988	4.51637
	1.84149	2.98576
	1.49977	3.35944
	1.78763
	1.93125
Extended Data Figure 2m
SM [pmol]	Control (Akita wt)								Akita
16:0	149.074	169.286	167.809	165.496	156.319	113.596	160.974	153.691	139.425	100.68	100.956	81.9995	92.1747	111.225
18:0	15.2455	17.1215	18.0523	18.7714	17.554	12.4314	16.912	15.7866	15.4447	9.25279	10.3498	9.1162	9.60093	13.6007
20:0	8.64313	9.32376	9.55537	9.73934	9.36213	5.9933	8.40527	7.75291	8.04947	4.93766	5.17356	4.55172	5.24539	7.2065
22:0	18.4347	18.9341	20.283	20.952	19.7703	12.362	19.0276	17.539	12.5307	8.06101	8.35373	6.41412	7.98645	9.48222
24:0	14.405	14.2843	15.2976	15.2197	14.0373	9.32875	13.0558	13.5949	10.4676	6.85535	6.5469	5.11329	6.19527	7.12364
24:1	40.4271	44.3037	48.9775	42.8422	33.1918	28.7596	37.7269	33.4168	19.7648	11.9067	9.12279	7.79608	12.3948	13.1108
Extended Data Figure 2n
Ratio SM 16:0/C24:1	Control (Akita wt)	Akita
	3.68747	7.0542
	3.82103	8.45572
	3.42625	11.0663
	3.86293	10.518
	4.70957	7.43654
	3.94985	8.48341
	4.26682
	4.5992
Extended Data Figure 2o
HexCer [pmol]	Control (Akita wt)								Akita
16:0	6.95595	7.47743	8.46234	8.63611	7.0439	4.44142	6.39372	6.93192	10.5791	6.46459	7.12535	5.93603	7.25927	7.93779
18:0	1.02024	1.12067	1.23734	1.26575	1.16703	0.801601	1.22948	1.20311	1.44551	0.753841	0.773047	0.743969	0.803607	1.18662
20:0	1.08498	1.05784	1.23446	1.29879	0.99231	0.796121	0.884465	0.916231	1.45238	0.825532	0.742855	0.646832	0.807683	1.09955
22:0	3.74306	3.86883	4.21496	4.27023	3.5166	2.48866	3.66708	3.9653	4.18306	2.38967	2.83308	2.20471	2.90084	2.97863
24:0	3.45483	3.45561	3.64921	3.6985	3.05842	2.13094	2.87382	3.29278	4.499	2.78412	2.6847	2.16748	2.90909	3.0917
24:1	2.63582	3.23635	3.42866	3.24371	2.2883	1.7954	2.2657	2.21732	2.19492	1.17043	0.726219	0.640282	1.67702	1.20716
Extended Data Figure 2p
Ratio HexCer 16:0/C24:1	Control (Akita wt)	Akita
	2.63901	4.81982
	2.31046	5.52327
	2.46812	9.81157
	2.66242	9.27096
	3.07822	4.32868
	2.47378	6.57558
	2.82197
	3.12625
Extended Data Figure 2q
Percent increase vs. Ctrls [%]	db/db	Akita	ob/ob
Ratio Cer 16:0/24:1	90.28	113.77	22.37
Ratio SM 16:0/24:1	178.78	118.68	51.4
Ratio HexCer 16:0/24:1	198.53	149.18	20.1
Extended Data Figure 2r
Body weight [g]	Control (db/+)	db/db
	24.9	50.4
	28.9	50.3
	29	51.8
	28.8	53.4
	28.3	52.2
	28.7	50.1
	26.2	51.6
	31.4	50.8
	28.2	47.5
		51.4
Extended Data Figure 2s
Blood glucose [mg/dl]	Control (db/+)	db/db
	127	389
	151	459
	131	428
	172	332
	150	401
	182	585
	150	276
	142	396
	146	333
		451
Extended Data Figure 2t
See Supplementary Table 3 and 4
