# Supplementary material for: Sphingolipid subtypes differentially control proinsulin processing and systemic glucose homeostasis
Source: Nat Cell Biol. 2022 Dec 21;25(1):20–9. doi: 10.1038/s41556-022-01027-2 (PMC9859757; doi:10.1038/s41556-022-01027-2)
Supplement: Source Data Extended Data Fig. 3 — Statistical source data. [file 41556_2022_1027_MOESM14_ESM.xlsx]

## Sheet: Ext. Data Figure 3
Extended Data Figure 3a
Pancreas weight [g]	Control	CerS2ΔBKO
	0.29	0.32
	0.38	0.29
	0.25	0.26
	0.31	0.28
	0.29	0.43
	0.28	0.42
	0.31	0.31
	0.29	0.3
	0.29	0.31
	0.25	0.26
	0.32	0.32
	0.29	0.3
	0.23	0.3
	0.318	0.348
	0.338	0.286
	0.315	0.303
Extended Data Figure 3b
Insulin content [ng/µg protein]	Control	CerS2ΔBKO
	10.2829	7.89325
	11.7165	5.51147
	8.78144	5.60483
	13.3903	6.74148
	13.5664	6.02184
	12.2925	4.25708
	6.47693	2.99506
	7.32064	5.48435
	5.28356
Extended Data Figure 3c
Pancreas weight [g]	Control	CerS2ΔBKO
	0.258	0.275
	0.28	0.291
	0.262	0.248
	0.241	0.237
	0.239	0.265
	0.262	0.241
	0.255	0.223
	0.219	0.249
	0.255	0.311
	0.203	0.239
	0.219	0.238
	0.276	0.171
	0.278	0.226
	0.237	0.286
	0.236	0.214
	0.263	0.235
	0.209	0.238
Extended Data Figure 3d
Insulin content [ng/µg protein]	Control	CerS2ΔBKO
	9.87714	8.79029
	12.1541	9.04523
	13.662	3.54454
	9.26603	5.42066
	13.7054	6.11303
	14.7843	9.73417
	5.14766	5.72088
	15.123	7.39491
	12.6757
Extended Data Figure 3e
Insulin/proinsulin ratio	Control	CerS2ΔBKO
	0.682476	0.463677
	0.620118	0.341023
	0.602132	0.24634
	0.771854	0.400754
Extended Data Figure 3f
Relative mRNA expression	Ctrl				Cers5ΔBKO
CerS2	1.011	0.961	1.069	0.962	1.125	1.022	0.987	0.852
CerS5	1.088	0.871	1.075	0.982	0.218	0.214	0.186	0.184
Cers6	1.095	1.063	0.941	0.912	1.319	1.092	1.096	0.937
Pdx1	1.191	1.093	0.904	0.849	1.279	1.188	1.024	0.906
Foxo1	1.202	0.946	0.957	0.919	1.361	1.199	1.188	1.054
Ins1	1.349	0.857	0.897	0.964	0.99	1.087	0.737	0.805
Ins2	1.017	0.93	1.079	0.98	1.046	1.304	0.856	0.782
Extended Data Figure 3g
Relative mRNA expression	Ctrl			Cers6ΔBKO
CerS2	0.945	1.042	1.015	0.816	1.014	1.02	1.075	1.039
CerS5	0.998	1.049	0.955	1.001	1.043	1.103	1.171	1.121
Cers6	1.152	0.918	0.945	0.069	0.069	0.085	0.118	0.132
Pdx1	1.466	0.805	0.847	1.959	1.002	0.986	0.997	0.959
Foxo1	1.713	0.747	0.782	2	0.987	1.008	0.948	0.93
Ins1	0.907	1.009	1.092	0.925	1.067	0.971	1.226	0.939
Ins2	1.208	0.823	1.006	1.733	0.999	1.125	0.969	0.934
Extended Data Figure 3h
Relative mRNA expression	Ctrl					Cers5/6ΔBDKO
CerS2	0.917695	0.829544	1.14844	0.96956	1.17972	1.12432	1.12303	1.09433	1.1199
CerS5	0.896615	1.01967	1.02358	0.910722	1.17335	0.377484	0.253744	0.228449	0.210552
Cers6	0.941299	0.81131	1.0893	0.927136	1.29656	0.201536	0.0884823	0.105738	0.0849566
Pdx1	0.977736	0.976116	0.946065	0.824019	1.34406	0.812319	0.760979	1.33543	0.788313
Foxo1	0.981457	0.89906	0.991805	0.792364	1.44208	0.930978	0.873719	1.76176	0.844782
Ins1	0.85657	1.0837	1.10307	0.926183	1.05446	0.864521	0.969454	1.41681	0.951571
Ins2	0.901763	1.15035	0.947761	0.750568	1.35516	0.694285	0.704165	0.997049	0.664619
Extended Data Figure 3i
Granularity [SSC-A]	Control	CerS2ΔBKO
	1.05759	0.848168
	1.0733	0.696335
	0.816754	0.905759
	0.968586	0.82199
	1.03665	0.879581
	1.04712	0.743455
