# Supplementary material for: Sphingolipid subtypes differentially control proinsulin processing and systemic glucose homeostasis
Source: Nat Cell Biol. 2022 Dec 21;25(1):20–9. doi: 10.1038/s41556-022-01027-2 (PMC9859757; doi:10.1038/s41556-022-01027-2)
Supplement: Source Data Extended Data Fig. 4 — Statistical source data. [file 41556_2022_1027_MOESM15_ESM.xlsx]

## Sheet: Ext. Data Figure 4
Extended Data Figure 4a
Rel. Pcsk1 protein	Control	CerS2ΔINS1E
	0.00509307	0.00175047
	0.00427694	0.00176729
	0.00240372	0.0011561
	0.0114214	0.00461092
	0.00278657	0.00151403
Extended Data Figure 4b
Rel. Pcsk1 protein	Control	CerS2ΔBKO
	0.00439569	0.00366144
	0.00559183	0.00377692
	0.00652323	0.00160872
	0.00515237	0.00530009
	0.00942526	0.00531314
	0.0097933	0.00662957
	0.0115116	0.00795264
	0.0110692	0.00510053
Extended Data Figure 4c
Rel. mRNA expression	Control	CerS2ΔBKO
	1.46593	1.27634
	0.720223	0.766603
	1.20891	1.28679
	0.772918	0.887256
	0.832019	0.751849
Extended Data Figure 4d and 4e
See Source data of Figure 4h and 4i
Extended Data Figure 4f
Rel. mRNA expression	Control (db/+)				db/db
Pcsk1	0.77911	1.8623	0.516731	0.841855	1.50739	1.28936	0.893709	0.8767
CerS2	0.893274	1.42376	0.734631	0.948334	1.11529	1.07917	0.959146	0.813865
CerS5	0.849348	1.34246	0.758952	1.04924	1.11012	0.794505	0.877284	0.776802
CerS6	0.858	1.41414	0.60773	1.12013	1.1541	0.708248	0.767426	0.691671
Extended Data Figure 4g
Rel. mRNA expression	Control (BL/6)				ob/ob
Pcsk1	1.02403	1.13088	0.929044	0.916041	0.762614	1.26106	1.16293	0.960779	0.832963	0.747227
CerS2	1.2026	1.02896	0.772374	0.996065	0.755927	1.07445	1.76013	0.91476	0.806262	0.86177
CerS5	1.06893	1.00314	0.9712	0.956735	0.753943	0.965373	1.02418	0.753511	0.838196	0.84969
CerS6	1.07168	1.14835	0.909715	0.870247	0.945965	1.14663	1.50838	0.908061	1.13175	1.11076
