# Supplementary material for: Sphingolipid subtypes differentially control proinsulin processing and systemic glucose homeostasis
Source: Nat Cell Biol. 2022 Dec 21;25(1):20–9. doi: 10.1038/s41556-022-01027-2 (PMC9859757; doi:10.1038/s41556-022-01027-2)
Supplement: Source Data Extended Data Fig. 5 — Statistical source data. [file 41556_2022_1027_MOESM17_ESM.xlsx]

## Sheet: Ext. Data Figure 5
Extended Data Figure 5a and 5d
Normalized Tmed2 signal	Ad-Ctrl				Ad-hCerS6
No virus	0.0146331	0.0164256	0.014341	0.0227273	0.0134857	0.0149773	0.0186881	0.0167511
MoI 12.5	0.0133919	0.0186204	0.0116323	0.0172786	0.0143125	0.0125828	0.0108331	0.0163255
MoI 25	0.0110173	0.0201317	0.0173422	0.0151139	0.0157456	0.018563	0.0186431	0.0150532
MoI 50	0.010068	0.0154749	0.0145097	0.0164215	0.0128918	0.0197457	0.0212813	0.0180613
Extended Data Figure 5b
Cell counts (relative to non-infected ctrl)	Ad-Ctrl			Ad-CerS6
MoI 12.5	1.27	1.1	1.2	0.96	1.06	0.89
MoI 25	1.19	1.04	0.99	0.73	0.95	1.05
MoI 50	1.2	1.07	1.11	0.7	0.76	0.75
Extended Data Figure 5c and 5e
Normalized Pcsk1 signal	Ad-Ctrl				Ad-hCerS6
No virus	0.00802355	0.0186178	0.0119748	0.00974931	0.00858808	0.0139299	0.0128968	0.00926902
MoI 12.5	0.00813262	0.0187597	0.0109349	0.00980559	0.00917485	0.0134007	0.015345	0.00965031
MoI 25	0.00786193	0.0163397	0.011316	0.00746972	0.00942332	0.0169688	0.0152432	0.0100523
MoI 50	0.00789498	0.0187365	0.0106682	0.00994824	0.00971682	0.0182596	0.0176482	0.0093511
Extended Data Figure 5c and 5f
Normalized Pro-Pcsk1 signal	Ad-Ctrl				Ad-hCerS6
No virus	0.00298754	0.00664836	0.00541935	0.00324389	0.00254047	0.00539284	0.00515175	0.00251963
MoI 12.5	0.00328286	0.0084613	0.00507465	0.0040336	0.00326104	0.0050365	0.00665887	0.00266662
MoI 25	0.00297362	0.00781714	0.00473354	0.00315319	0.00366529	0.00532165	0.00725721	0.00284754
MoI 50	0.00271502	0.00765738	0.00430212	0.00283721	0.00421448	0.00696474	0.00756723	0.00269666
Extended Data Figure 5c and 5g
Ratio Pcsk1/Pro-Pcsk1	Ad-Ctrl				Ad-hCerS6
No virus	2.68567	2.80036	2.20965	3.00543	3.38051	2.58304	2.50339	3.67873
MoI 12.5	2.4773	2.21712	2.1548	2.43098	2.81347	2.66072	2.30444	3.61893
MoI 25	2.64389	2.09024	2.39059	2.36894	2.57096	3.18864	2.10043	3.53019
MoI 50	2.90789	2.44685	2.47976	3.50634	2.30558	2.62172	2.33219	3.46766
