# Supplementary material for: Sphingolipid subtypes differentially control proinsulin processing and systemic glucose homeostasis
Source: Nat Cell Biol. 2022 Dec 21;25(1):20–9. doi: 10.1038/s41556-022-01027-2 (PMC9859757; doi:10.1038/s41556-022-01027-2)
Supplement: Source Data Extended Data Fig. 6 — Statistical source data. [file 41556_2022_1027_MOESM19_ESM.xlsx]

## Sheet: Ext. Data Figure 6
Extended Data Figure 6a and 6b
Mean intensity [a.u.]	pacCer						pacSM						pacSph
Sgpl1ΔIns1E+ vehicle	395.17	410.01	408.8	530.55	669.12	674.32	129.53	200.22	136.79	243.37	279.44	186.81	452.95	545.53	440.24	175.02	348.8	737.15
CerS2:Sgpl1ΔIns1E+ vehicle	222.11	189.25	270.07	475.48	444.62	321.14	91.45	90.92	129.54	234.07	158.74	110.28	441.78	633.45	474.2	1026.89	723.77	654.13
Sgpl1ΔIns1E+ FB1	120.01	138.91	112.22	141.97	164.93	192.89	50.85	74.63	63.8	100.79	71.04	66.72	442.35	357.39	392.59	694.8	935.64	792.3
CerS2:Sgpl1ΔIns1E+ FB1	116.84	104.43	86.17	112.43	189.69	138.9	77.13	70.83	51.48	103.13	95.3	108.72	350	290.26	447	649.19	960.96	1034.46
Extended Data Figure 6a and 6c
Mean intensity [% of all lipids]	pacCer						pacSM						pacSph
Sgpl1ΔIns1E+ vehicle	40.4204	35.4754	41.4676	55.9098	51.5755	42.1904	13.2491	17.3237	13.8756	25.6465	21.5391	11.6882	46.3305	47.201	44.6568	18.4437	26.8854	46.1215
CerS2:Sgpl1ΔIns1E+ vehicle	29.4053	20.7143	30.9072	27.3825	33.5024	29.5832	12.1071	9.95162	14.8247	13.4799	11.9611	10.1589	58.4876	69.3341	54.2681	59.1377	54.5365	60.2579
Sgpl1ΔIns1E+ FB1	19.5708	24.3305	19.7358	15.1425	14.0772	18.3371	8.29243	13.0717	11.2203	10.7502	6.06345	6.34275	72.1368	62.5979	69.0438	74.1073	79.8593	75.3201
CerS2:Sgpl1ΔIns1E+ FB1	21.4791	22.433	14.7387	13.0015	15.2245	10.834	14.1791	15.2152	8.80527	11.926	7.64878	8.47997	64.3418	62.3518	76.456	75.0726	77.1267	80.6861
Extended Data Figure 6d
Ceramide [pmol]	SgplΔIns1E (endo SLs)				CerS2:SgplΔIns1E (endo SLs)				SgplΔIns1E (pacSph SLs)				CerS2:SgplΔIns1E (pacSph SLs)
16:0	98.7857	90.5048	97.2036	66.8998	155.745	150.074	135.284	101.214	181.944	194.349	194.489	155.024	172.153	210.998	163.978	175.496
18:0	189.397	222.903	174.746	168.987	416.744	469.056	305.984	362.038	151.326	147.492	139.778	135.839	135.157	148.569	96.8817	132.379
20:0	10.5324	11.2136	11.2496	10.1212	14.8378	19.0523	11.093	12.8491	14.215	14.2309	15.4347	10.2284	0.571416	0.518554	0.906034	0.768235
22:0	76.8803	77.7849	86.6875	70.2673	2.23838	3.08061	1.73286	2.0753	146.481	142.294	146.002	112.074	0.078948	0.190817	0.118541	0.086307
24:0	431.832	497.687	471.512	391.413	1.98788	2.58776	1.57201	1.70791	248.201	263.306	276.24	233.775	0.558289	0.538176	0.584333	0.294661
24:1	163.881	223.737	188.974	191.249	3.43667	4.93078	2.55827	3.43792	34.3565	44.1341	43.8061	43.6502	0	0	0	0
Extended Data Figure 6e
Ceramide (rel. to Control)	SgplΔIns1E (endo SLs)				CerS2:SgplΔIns1E (endo SLs)				SgplΔIns1E (pacSph SLs)				CerS2:SgplΔIns1E (pacSph SLs)
16:0	1.11814	1.02441	1.10023	0.757227	1.76285	1.69866	1.53125	1.14562	1.00271	1.07108	1.07185	0.854358	0.948757	1.16283	0.903701	0.96718
18:0	1.00205	1.17933	0.924544	0.894074	2.2049	2.48167	1.61889	1.91546	1.05374	1.02704	0.973326	0.945895	0.941145	1.03454	0.674622	0.921805
20:0	0.977106	1.0403	1.04364	0.938956	1.37652	1.76751	1.02912	1.19203	1.05085	1.05202	1.14101	0.75613	0.042242	0.038334	0.066978	0.056792
22:0	0.986847	0.998459	1.11273	0.901961	0.028732	0.039543	0.022243	0.026639	1.07145	1.04082	1.06795	0.819779	0.000577	0.001396	0.000867	0.000631
24:0	0.963673	1.11063	1.05222	0.873473	0.004436	0.005775	0.003508	0.003811	0.971886	1.03104	1.08168	0.915399	0.002186	0.002107	0.002288	0.001154
24:1	0.853723	1.16554	0.984442	0.996296	0.017903	0.025686	0.013327	0.01791	0.828132	1.06381	1.05591	1.05215	0	0	0	0
Extended Data Figure 6f
Sph [pmol]	SgplΔIns1E (endo SLs)				CerS2:SgplΔIns1E (endo SLs)				SgplΔIns1E (pacSph SLs)				CerS2:SgplΔIns1E (pacSph SLs)
Sph	11.9489	15.8451	17.0149	15.1277	28.643	32.0992	33.8997	27.8315	321.429	274.93	249.529	173.266	366.663	379.725	331.231	277.977
Extended Data Figure 6g
Sph (rel. To Control)	SgplΔIns1E (endo SLs)				CerS2:SgplΔIns1E (endo SLs)				SgplΔIns1E (pacSph SLs)				CerS2:SgplΔIns1E (pacSph SLs)
Sph	0.797436	1.05746	1.13553	1.00958	1.91155	2.14221	2.26237	1.8574	1.26155	1.07905	0.979356	0.680039	1.43909	1.49035	1.30002	1.09101
Extended Data Figure 6h
SM [pmol]	SgplΔIns1E (endo SLs)				CerS2:SgplΔIns1E (endo SLs)				SgplΔIns1E (pacSph SLs)				CerS2:SgplΔIns1E (pacSph SLs)
16:0	586.315	651.58	713.399	569.86	911.341	1105.35	1056.58	1044.94	64.697	71.6585	67.5473	62.5106	61.6996	89.0469	62.3092	72.764
18:0	356.225	338.084	354.774	319.375	666.418	712.613	631.362	668.427	44.2906	49.7951	51.004	57.134	41.1675	61.6803	29.7996	63.091
20:0	24.2743	23.9422	27.8758	26.7662	28.7137	36.6851	30.6959	30.425	6.65636	8.1084	9.08873	7.82326	0.222065	0.165568	0.047924	0.481631
22:0	214.493	237.988	286.756	255.119	9.80036	14.4771	11.0043	10.592	20.5201	20.9454	25.5089	22.316	0	0	0	0.06351
24:0	868.936	950.058	1073.7	921.894	7.12957	10.3768	7.18007	8.5818	27.9892	28.9602	31.6666	32.2503	0	0	0	0
24:1	345.523	484.421	435.979	506.948	15.1517	20.2999	15.4572	17.5297	10.7297	14.2663	16.5998	15.0211	0	0	0	0
Extended Data Figure 6i
SM (rel. To Control)	SgplΔIns1E (endo SLs)				CerS2:SgplΔIns1E (endo SLs)				SgplΔIns1E (pacSph SLs)				CerS2:SgplΔIns1E (pacSph SLs)
16:0	0.930233	1.03378	1.13186	0.904126	1.44591	1.75373	1.67634	1.65787	0.971377	1.0759	1.01417	0.938551	0.926375	1.33697	0.935527	1.0925
18:0	1.04124	0.988218	1.037	0.933534	1.94794	2.08297	1.84547	1.95381	0.876071	0.984951	1.00886	1.13011	0.814295	1.22004	0.589438	1.24794
20:0	0.943989	0.931073	1.08404	1.04089	1.11663	1.42662	1.19371	1.18318	0.840535	1.02389	1.14769	0.987886	0.028041	0.020907	0.006052	0.060818
22:0	0.862842	0.957355	1.15353	1.02627	0.039424	0.058237	0.044267	0.042608	0.919253	0.938304	1.14274	0.999705	0	0	0	0.002845
24:0	0.911172	0.996237	1.12589	0.966704	0.007476	0.010881	0.007529	0.008999	0.926286	0.958421	1.04799	1.06731	0	0	0	0
24:1	0.779578	1.09296	0.983668	1.14379	0.034186	0.045801	0.034875	0.039551	0.758058	1.00792	1.17278	1.06124	0	0	0	0
Extended Data Figure 6j
HexCer [pmol]	SgplΔIns1E (endo SLs)				CerS2:SgplΔIns1E (endo SLs)				SgplΔIns1E (pacSph SLs)				CerS2:SgplΔIns1E (pacSph SLs)
16:0	26.7449	28.165	28.7104	19.2279	102.197	119.982	89.1273	88.8504	6.28656	7.20762	5.42944	4.72197	9.15191	12.54	8.08921	8.79614
18:0	28.7938	32.1246	26.096	27.5392	127.708	159.946	100.793	128.373	3.36996	4.19835	3.92116	3.8195	5.42966	7.00443	3.69094	6.28519
20:0	0.336464	0.697263	0.364736	1.401	0.825518	3.08029	0.67221	1.08398	0.882824	0.905671	0.478586	0.334563	0	0	0	0
22:0	20.2099	21.0307	22.1488	20.8089	0.135927	0.388252	0.102881	0.217774	6.34074	6.64201	4.24355	4.7014	0	0	0	0
24:0	138.301	140.952	140.135	142.206	0.120278	0.39381	0.113122	0.24041	5.03212	5.74919	5.26095	4.38518	0	0	0	0
24:1	12.2874	19.5656	13.5301	19.6639	0	0	0	0	1.5817	2.24808	1.45847	2.54542	0	0	0	0
Extended Data Figure 6k
HexCer (rel. To Control)	SgplΔIns1E (endo SLs)				CerS2:SgplΔIns1E (endo SLs)				SgplΔIns1E (pacSph SLs)				CerS2:SgplΔIns1E (pacSph SLs)
16:0	1.04017	1.0954	1.11661	0.747816	3.97468	4.66639	3.46637	3.45559	1.06346	1.21927	0.91847	0.798791	1.54818	2.12132	1.36841	1.488
18:0	1.00543	1.12173	0.911225	0.961618	4.45933	5.58503	3.5195	4.48253	0.880519	1.09697	1.02454	0.997976	1.41869	1.83015	0.964387	1.64223
20:0	0.480756	0.996282	0.521152	2.00181	1.17954	4.40127	0.960486	1.54885	1.35733	1.39246	0.735821	0.514387	0	0	0	0
22:0	0.960109	0.999104	1.05222	0.988567	0.006457	0.018445	0.004888	0.010346	1.15666	1.21162	0.774098	0.857618	0	0	0	0
24:0	0.985061	1.00395	0.998123	1.01287	0.000857	0.002805	0.000806	0.001712	0.985366	1.12578	1.03017	0.858683	0	0	0	0
24:1	0.7556	1.20316	0.832021	1.20921	0	0	0	0	0.807641	1.14791	0.744719	1.29973	0	0	0	0
Extended Data Figure 6l
SL [pmol]	pacCers				pacHexCers				pacSBs				pacSMs
SgplΔIns1E + vehicle	468.43	1421.8	853.558	771.265	58.2956	289.751	147.699	159.287	8.90555	6.38619	8.50507	5.91066	1291.62	2879.6	2392.21	2135.64
CerS2:SgplΔIns1E + vehicle	632.664	755.128	409.846	635.401	228.774	288.804	172.977	236.445	32.2009	35.2794	58.0759	21.7379	1552.16	1972.91	1596.02	1832.3
SgplΔIns1E + pacSph	1018.76	1183.79	1084.27	950.179	236.871	253.605	241.345	242.752	17.2841	24.4307	26.5217	28.7457	2484.32	2794.52	3008.26	2702.34
CerS2:SgplΔIns1E + pacSph	600.774	656.059	463.146	487.888	231.987	285.288	191.767	219.648	44.4091	57.4492	49.5313	47.713	1670.5	1946.84	1786.58	1818.79
Extended Data Figure 6m
pacSL [pmol]	pacCers				pacHexCers				pacSBs				pacSMs
SgplΔIns1E + vehicle	0.039524	0.144767	0.057764	0.095771	0.100297	0.052901	0.095091	0.06884	0	0.204911	0.159135	0.139316	0	0.01377	0.024175	0.0071
CerS2:SgplΔIns1E + vehicle	0	0	0	0	0.08189	0.055041	0.103397	0.013164	0	0	0	0	0.017826	0.065815	0.020128	0.006228
SgplΔIns1E + pacSph	814.762	851.753	859.442	731.712	23.4939	26.9509	20.7921	20.508	371.829	326.027	294.496	227.247	175.846	194.732	202.57	197.973
CerS2:SgplΔIns1E + pacSph	327.397	387.701	281.599	333.163	14.5816	19.5444	11.7802	15.0813	421.468	444.053	373.588	338.337	103.089	150.893	92.1567	136.4
Extended Data Figure 6n
pacSL [% of total]	pacCers				pacHexCers				pacSBs				pacSMs
SgplΔIns1E + pacSph	58.7881	60.8628	62.4005	62.1443	1.69517	1.9258	1.50963	1.74175	26.8288	23.2966	21.3821	19.3001	12.6879	13.9148	14.7078	16.8138
CerS2:SgplΔIns1E + pacSph	37.7822	38.6853	37.0953	40.4825	1.68274	1.95017	1.55181	1.83252	48.6383	44.3082	49.213	41.1111	11.8967	15.0563	12.1399	16.5739
