# Supplementary material for: Sphingolipid subtypes differentially control proinsulin processing and systemic glucose homeostasis
Source: Nat Cell Biol. 2022 Dec 21;25(1):20–9. doi: 10.1038/s41556-022-01027-2 (PMC9859757; doi:10.1038/s41556-022-01027-2)
Supplement: Source Data Extended Data Fig. 7 — Statistical source data. [file 41556_2022_1027_MOESM21_ESM.xlsx]

## Sheet: Ext. Data Figure 7
Extended Data Figure 7b
Relative intensity (norm. to input and +UV)	Bst2	Fxyd6
	0.102729	0.0103812
	0.0511627	0.026033
	0.0220844	0.00844257
	0.0410418	0.00797837
Extended Data Figure 7c
Relative intensity (norm. to input and +UV)	Tmed1-DDK
	0.193754
	0.295716
	0.134503
Extended Data Figure 7d
rel. Tmed2 protein	Sgpl1ΔIns1E	CerS2:Sgpl1ΔIns1E
	1	0.856497
	1	1.03459
	1	1.01378
Extended Data Figure 7e
rel. Tmed2 protein	Control	Cers2ΔBKO
	0.0838699	0.0762823
	0.097266	0.0781347
	0.0735855	0.102338
	0.0564595	0.0984372
	0.0707373	0.10323
	0.069083	0.110718
Extended Data Figure 7f
rel. Tmed2 protein	Control (BL/6)	ob/ob
	0.0230046	0.0297511
	0.0212277	0.0402444
	0.0220324	0.0234757
	0.0291678	0.026952
	0.0270412	0.0218541
	0.0246557	0.0156231
Extended Data Figure 7g
rel. Tmed2 protein	Control (db/+)	db/db
	0.0247008	0.0258392
	0.0277049	0.0298099
	0.0259241	0.0401283
	0.0291578	0.0240468
	0.0292298	0.0338568
	0.0339787	0.0354099
