# Supplementary material for: Sphingolipid subtypes differentially control proinsulin processing and systemic glucose homeostasis
Source: Nat Cell Biol. 2022 Dec 21;25(1):20–9. doi: 10.1038/s41556-022-01027-2 (PMC9859757; doi:10.1038/s41556-022-01027-2)
Supplement: Source Data Extended Data Fig. 8 — Statistical source data. [file 41556_2022_1027_MOESM23_ESM.xlsx]

## Sheet: Ext. Data Figure 8 
Extended Data Figure 8b
Relative mRNA expression	wildtype Ins1E			SgplΔIns1E			Sgpl:Cers1ΔIns1E
Sgpl1	0.82163	1.3566	0.89716	0.00039	0.0002	0.00024	0.00041	0.00022	0.00041
Cers1	0.997813	1.21033	0.828029	0.696384	0.624395	0.510883	1.4e-05	1.4e-05	2e-05
Cers2	0.74327	1.92309	0.6996	1.16905	1.06045	1.17561	1.13304	1.12705	1.27043
Cers5	0.90271	1.41222	0.78442	1.25877	1.23065	1.21131	1.23436	1.30116	1.3154
Cers6	1.02931	0.89377	1.08699	1.11843	1.11109	1.06082	1.02833	1.26851	1.33157
Extended Data Figure 8c
Ceramide [nmol/g]	SgplΔIns1E				Sgpl:Cers1ΔIns1E
14:0	0.331	0.244	0.164	0.15	0.411	0.247	0.181	0.167
16:0	18.9	18.6	11.9	10.6	26.9	19.6	13.9	12.2
18:0	24	19.5	12.5	9.34	2.77	2.59	1.72	1.74
20:0	0.508	0.395	0.259	0.228	0.531	0.398	0.233	0.24
22:0	6.27	5.54	4.21	3.55	9.33	6.14	4.53	4.41
24:0	48.6	37	32.6	23.6	62.2	35.5	31.3	26.4
24:1	16.9	10.9	8.4	7.05	22.2	11.2	9.18	8.04
Extended Data Figure 8d
Relative intensity (norm. to input)	SgplΔIns1E -UV	SgplΔIns1E +UV	Sgpl:Cers1ΔIns1E +UV
	0.00287927	0.486914	0.651018
	0.00448938	0.360644	0.769655
	0.0109262	0.581839	0.850837
