# Supplementary material for: Sphingolipid subtypes differentially control proinsulin processing and systemic glucose homeostasis
Source: Nat Cell Biol. 2022 Dec 21;25(1):20–9. doi: 10.1038/s41556-022-01027-2 (PMC9859757; doi:10.1038/s41556-022-01027-2)
Supplement: Source Data Extended Data Fig. 9 — Statistical source data. [file 41556_2022_1027_MOESM25_ESM.xlsx]

## Sheet: Ext. Data Figure 9
Extended Data Figure 9b
rel. mRNA expression	Control			TMED2ΔIns1E
Tmed1	0.977	1.062	1.028	0.94	1.094	1.039
Tmed2	1.052	1.002	0.981	0	0	0
Tmed3	1.229	1.233	1.521	2.451	2.218	2.767
Tmed4	1.043	1.016	1.07	1.118	1.298	1.266
Tmed7	0.941	0.902	1.02	1.089	1.233	1.433
Tmed9	1.055	1.017	1.311	1.676	1.533	1.963
Tmed10	1.11	1.067	1.034	1.067	1.12	1.066
Extended Data Figure 9c
rel. mRNA expression	Control			TMED2ΔIns1E
Ins1	1.232	1.057	1.193	0.832	0.844	0.583
Ins2	1.56	1.322	1.353	1.187	1.034	0.798
Pdx1	1.066	1.258	0.903	0.732	0.941	0.918
Nkx6.1	0.959	1.095	0.441	0.892	0.944	0.834
Pcsk1	1.456	1.148	0.982	3.395	3.751	3.083
Hsp60	0.965	1.017	0.764	0.769	1.533	0.836
CerS2	0.973	0.947	0.927	0.821	1.127	0.918
Extended Data Figure 9e
Insulin content [ng/µg protein]	Control	TMED2ΔIns1E
	0.520324	0.127535
	0.263821	0.0624935
	0.591411	0.10399
