# Supplementary material for: Sphingolipid subtypes differentially control proinsulin processing and systemic glucose homeostasis
Source: Nat Cell Biol. 2022 Dec 21;25(1):20–9. doi: 10.1038/s41556-022-01027-2 (PMC9859757; doi:10.1038/s41556-022-01027-2)
Supplement: Source Data Extended Data Fig. 10 — Statistical source data. [file 41556_2022_1027_MOESM27_ESM.xlsx]

## Sheet: Ext. Data Figure 10
Extended Data Figure 10a
Tmed2-V5 intensity (norm. to input)	Tmed2-V5 + PC1-DDK	Tmed2-V5 + Ctrl plasmid
	0.0576106	0.00431348
	0.0938808	0.00538765
	0.0518856	0.00616035
Extended Data Figure 10c
Overlap Pro-/Pcsk1-DDK with Tmed2-V5	Control	CerS2ΔINS1E
	0.774588	0.685264
	0.340229	0.566337
	0.517364	0.598873
	0.72012	0.987853
	0.441853	0.37715
	0.645322	0.556321
	0.406506	0.626395
	0.741771	0
	0.746445	0.868071
	0.621377	0.858347
	0.586032	0.231573
	0.993719
Extended Data Figure 10d
Overlap Tmed2-V5 with Pro-/Pcsk1-DDK	Control	CerS2ΔINS1E
	0.592439	0.902464
	0.894461	0.658417
	0.750178	0.23309
	0.308316	0.500906
	0.502793	0.949138
	0.244978	0.479382
	0.755123	0.91269
	0.391745	0
	0.662904	0.508508
	0.871007	0.617718
	0.560814	0.838367
	0.298265
Extended Data Figure 10e				Extended Data Figure 10f				Extended Data Figure 10g				Extended Data Figure 10h				Extended Data Figure 10i				Extended Data Figure 10j
Overlap PDI with Tmed2-DDK	Control	CerS2ΔINS1E		Overlap PDI with Pro-/Pcsk1-DDK	Control	CerS2ΔINS1E		Overlap PDI with Pro-Pcsk1-DDK	Control	CerS2ΔINS1E		Overlap Tgn46 with Tmed2-DDK	Control	CerS2ΔINS1E		Overlap Tgn46 with Pro-/Pcsk1-DDK	Control	CerS2ΔINS1E		Overlap Tgn46 with Pro-Pcsk1-DDK	Control	CerS2ΔINS1E
	0.0656738	0.0534615			0.0147522	0.0048482			0.0690282	0.0336149			0.0656738	0.0534615			0.6	0.146684			0	0.107019
	0.135178	0.0376573			0.0427212	0.00890812			0.096377	0.0633072			0.135178	0.0376573			0.0502104	0.453704			0.154676	0.147554
	0.0506578	0.0180304			0.000706714	0			0.0537828	0.0506291			0.0506578	0.0180304			0	0.290909			0.767442	0.1352
	0.0574302	0.0608541			0	0.00591473			0	0.0178488			0.0574302	0.0608541			0.0625	0.432967			0.238162	0.0839684
	0.0434996	0.0363114			0	0.0172077			0	0.037955			0.0434996	0.0363114			0.273743	0.711765			0.0423729	0.12312
	0.0461507	0.0419121			0	0.00264953			0	0.0352143			0.0461507	0.0419121			0.325	0.246172			0.25998	0.0345007
	0.0619043	0.0468108			0.0613497	0.0435264			0.0440096	0.0385804			0.0619043	0.0468108			0.0072098	0.151932			0.232787	0.0903769
	0.0504716	0.066742			0	0.0363183			0.0179545	0.0194947			0.0504716	0.066742			0.00714748	0.156398			0.140299	0.078227
	0.0471957	0.135092			0	0.00375665			0.0320648	0			0.0471957	0.135092			0.181818	0.554348			0.402597	0.493243
	0.0584042	0.02083			0.000948047	0.000380952			0.00148987	0			0.0584042	0.02083			0	0.291153			0	0.0603689
	0.092513	0.0595073			0	0.017284			0.00103713	0.0485994			0.092513	0.0595073			0.517241	0.282967			0.27259	0.071045
	0.130206	0.0921458			0.00138581	0.0380648			0.00102712	0.0296307			0.130206	0.0921458			0.443686	0.173635			0.51049	0.109383
	0.0650588	0.0468729			0.0624	0.0337917			0.0159801	0.0606969			0.0650588	0.0468729			0.210938	0.376344			0.0666667	0.0383097
	0.121982	0.02584			0	0.0355741			0	0.01667			0.121982	0.02584			0.181818	0.575032			0.0636042	0.202867
	0.0478318	0.051224			0.0343212	0.0358479			0.00278469	0.0072814			0.0478318	0.051224			0.607071	0.570218			0.437797	0.104009
	0.0654195	0.0616224			0	0.0196114			0.0156869	0.0529164			0.0654195	0.0616224			0.594554	0.28577			0.576923	0.344464
	0.0413584	0.0226242			0.0180405	0.0817168			0.0215908	0.126904			0.0413584	0.0226242			0.288105	0.0918466			0.173802	0.234233
	0.0449519	0.0783087			0.0216088	0.00550734			0.0248401	0.0146212			0.0449519	0.0783087			0.226233	0.205202			0.15062	0.0961763
	0.0447214	0.102059			0.0278192	0.00408191			0.0222303	0.0344514			0.0447214	0.102059			0.238479	0.643875			0.118857	0.0519393
	0.0519075	0.040524			0.0231487	0.021322			0.0231009	0.0250855			0.0519075	0.040524			0.187408	0.644101			0.102813	0.680075
	0.0545541	0.0362576			0.0363216	0.0562603			0.0277031	0.0162481			0.0545541	0.0362576			0.322322	0.640704			0.243258	0.55227
	0.0399447	0.0285371			0.0335063	0.00125122			0.0222199	0.0376132			0.0399447	0			0.202367	0.20442			0.266003	0.411765
	0.039706	0.0201398			0.0255598	0.00977097			0.0237496	0.0210212			0.039706	0.0285371			0.27511	0.317914			0.170831	0.220196
	0.0480411	0.0345564			0.0137176	0.00903486			0.0246968	0.0230794			0.0480411	0.0201398			0.292218	0.265117			0.164061	0.345809
	0.0576731	0.123369			0.0242962	0.00733767			0.0267335	0.0199974			0.0576731	0.0345564			0.255534	0.318713			0.228654	0.234001
	0.0390603	0.0490027			0.00514261	0.0395159			0.0279426	0.0322212			0.0390603	0.123369			0.240086	0.165671			0.0956079	0.243602
	0.0384149	0.0300935			0.0278843	0.0117603			0.0359884	0.0348058			0.0384149	0.0490027			0.161079	0.254712			0.176593	0.330668
	0.0427288	0.0603123			0.0418184	0.0258176			0.00697773	0.0315496			0.0427288	0.0300935			0.106638	0.596789			0.0924231	0
	0.0547311	0.0527733			0.0307114	0.0176635			0.0339791	0.0243231			0.0547311	0.0603123			0.147165	0.231915			0.0955885	0.45991
	0.0628264	0.0219553			0.00650583	0.0128462			0.0205162	0.0202452			0.0628264	0.0527733			0.272896	0.302108			0.40163	0.460508
	0.0528598	0.0460118			0.0405061	0.029355			0.0204366	0.018638			0.0528598	0.0219553			0.184402	0.426036			0.315789	0.14818
	0.0199366	0.0129663			0.0142071	0.0067719			0.0158256	0.0232186			0.0199366	0.0460118			0.130771	0.442327			0	0.278071
	0.0617845	0.0120334			0.0220173	0			0.0294328	0.00975226			0.0617845	0.0129663			0.248035	0.123229			0.104335	0.0501408
	0.0409493	0.029315			0.0265278	0			0.0195594	0			0.0409493	0.0120334			0.387377	0			0.136076	0.321486
	0.0563839	0.00669407			0.026156	0			0.0225549	0			0.0563839	0.029315			0.122962	0			0.087376	0.0994865
	0.025	0.0771621			0.0566457	0			0.0286551	0.00758279			0.025	0.00669407			0.145692	0.15625			0.0420792	0.0154985
	0.0242534	0.0573934			0.00646204	0.0247638			0.0341515	0.0125337			0.0242534	0.0771621			0.343173	0			0.143313	0.634146
	0.0604882	0.0326425			0.0101041	0.0010853			0.0197708	0.0215418			0.0604882	0.0573934			0.27621	0			0.17451	0.5575
	0.0459883	0.020451			0.00618542	0			0.0418097	0			0.0459883	0.0326425			0.29228	0.00441014			0.214286	0.0666078
	0.0266558	0.0235212			0.0152487	0			0.0173727	0.0183728			0.0266558	0.020451			0.0126454	0			0.285714	0
	0.0178235	0.0355696			0.0401096	0			0.0229951	0			0.0178235	0.0235212			0	0			0.752066	0.326962
	0.0418185	0.083695			0.0193988	0.00388232			0.0159704	0.397814			0.0418185	0.0355696			0.394052	0			0.138053	0.119557
	0.0439329	0.0521873			0.00560047	0			0.0303598	0.0259542			0.0439329	0.083695			0.405742	0			0	0.0400274
	0.0286476	0			0.0292263	0.0216905			0.0250829	0.0191526			0.0286476	0.0521873			0.581281	0.0625			0	0.165475
	0.05625				0.173745	0.0126706			0.0205629	0.0304015			0.05625				0.425228	0.372845			0	0.637595
	0.0341307				0.0171803	0			0.0330169	0.00845189			0.0341307				0.205735	0			0.0666667	0.237071
					0.00311058	0			0.031849	0.0340173							0.201767	0.0625			0.0808081	0.43985
					0.000269397	0			0.0192374	0							0.197648	0			0
